# Supplementary material for: Systematic review of the scrub typhus treatment landscape: Assessing the feasibility of an individual participant-level data (IPD) platform
Source: PLoS Negl Trop Dis. 2021 Oct 14;15(10):e0009858. doi: 10.1371/journal.pntd.0009858 (PMC8547739; doi:10.1371/journal.pntd.0009858)
Supplement: S3 Appendix — (XLSX) [file pntd.0009858.s003.xlsx]

## Sheet: irrelevant
Title	Authors	Published Year	Journal	Volume	Issue	Pages	DOI	Tags
Iotaderma #287	Rudolph, R. I.	2018	Journal of the American Academy of Dermatology	78	1	e31		Commentary
Seasonality and geographical distribution of tsutsugamushi diseases in Japan: Analysis of the trends since 1955 till 2014	Yoshikura, H.	2018	Japanese Journal of Infectious Diseases	71	1	2021-07-01		Epidemiological
Metagenomics in pooled plasma, with identification of potential emerging infectious pathogens	Xu, M.; Yang, Y.; Zhou, Y.; Liu, Z.; Liu, Y.; He, M.	2018	Transfusion	58	3	633-637	10.1111/trf.14455	Molecular analysis
Under-diagnosis of rickettsial disease in clinical practice: A systematic review	van Eekeren, L. E.; de Vries, S. G.; Wagenaar, J. F. P.; Spijker, R.; Grobusch, M. P.; Goorhuis, A.	2018	Travel Medicine and Infectious Disease				10.1016/j.tmaid.2018.02.006	Systematic review
Scrub typhus outbreak in Chonburi Province, Central Thailand, 2013	Rodkvamtook, W.; Kuttasingkee, N.; Linsuwanon, P.; Sudsawat, Y.; Richards, A. L.; Somsri, M.; Sangjun, N.; Chao, C. C.; Davidson, S.; Wanja, E.; Gaywee, J.	2018	Emerging Infectious Diseases	24	2	361-365		Epidemiological
Orientia tsutsugamushi modulates endoplasmic reticulum-associated degradation to benefit its growth	Rodino, K. G.; VieBrock, L.; Evans, S. M.; Ge, Hong; Richards, A. L.; Carlyon, J. A.	2018	Infection and Immunity	86	1	e00596-17		Duplicate
Orientia tsutsugamushi modulates endoplasmic reticulum-associated degradation to benefit its growth	Rodino, K. G.; VieBrock, L.; Evans, S. M.; Ge, H.; Richards, A. L.; Carlyon, J. A.	2018	Infection and Immunity	86 (1) (no pagination)	e00596-17			Molecular analysis
DECEMBER iotaderma (#286)	Rudolph, R. I.	2018	Journal of the American Academy of Dermatology	78	1	e31		Duplicate
Clinical proteomic analysis of scrub typhus infection	Park, E. C.; Lee, S. Y.; Yun, S. H.; Choi, C. W.; Lee, H.; Song, H. S.; Jun, S.; Kim, G. H.; Lee, C. S.; Kim, S. I.	2018	Clinical Proteomics	15 (1) (no pagination)	6			Molecular analysis
Landscapes with different biodiversity influence distribution of small mammals and their ectoparasitic chigger mites: A comparative study from southwest China	Peng, P. Y.; Guo, X. G.; Jin, D. C.; Dong, W. G.; Qian, T. J.; Qin, F.; Yang, Z. H.; Fan, R.	2018	PLoS ONE	13	1		10.1371/journal.pone.0189987	Non human
Molecular epidemiology of an orientia tsutsugamushi gene encoding a 56-kda type-specific antigen in chiggers, small mammals, and patients from the Southwest Region of Korea	Park, J. W.; Kim, S. H.; Park, D. W.; Jung, S. H.; Park, H. J.; Seo, M. H.; Song, H. J.; Lee, J. Y.; Kim, D. M.; Kim, C. M.; Gill, B. C.; Jeong, H. J.; Lee, J. M.; Ha, D. R.; Kim, E. S.; Chung, J. K.	2018	American Journal of Tropical Medicine and Hygiene	98	2	616-624		Epidemiological
Clinical proteomic analysis of scrub typhus infection	Park, E. C.; Lee, S. Y.; Yun, S. H.; Choi, C. W.; Lee, H.; Song, H. S.; Jun, S.; Kim, G. H.; Lee, C. S.; Kim, S. I.	2018	Clinical Proteomics	15	1		10.1186/s12014-018-9181-5	Molecular analysis
Autofluorescence microscopy for paired-matched morphological and molecular identification of individual chigger mites (Acari: Trombiculidae), the vectors of scrub typhus	Kumlert, R.; Chaisiri, K.; Anantatat, T.; Stekolnikov, A. A.; Morand, S.; Prasartvit, A.; Makepeace, B. L.; Sungvornyothin, S.; Paris, D. H.	2018	PLoS ONE	13	3		10.1371/journal.pone.0193163	Duplicate
Autofluorescence microscopy for paired-matched morphological and molecular identification of individual chigger mites (Acari: Trombiculidae), the vectors of scrub typhus	Kumlert, R.; Chaisiri, K.; Anantatat, T.; Stekolnikov, A. A.; Morand, S.; Prasartvit, A.; Makepeace, B. L.; Sungvornyothin, S.; Paris, D. H.	2018	PLoS ONE	13 (3) (no pagination)	e0193163			Non human
Development of a pan-rickettsial molecular diagnostic test based on recombinase polymerase amplification assay	KissenkÃ¶tter, J.; Hansen, S.; BÃ¶hlken-Fascher, S.; Ademowo, O. G.; Oyinloye, O. E.; Bakarey, A. S.; Dobler, G.; Tappe, D.; Patel, P.; Czerny, C. P.; Abd El Wahed, A.	2018	Analytical Biochemistry	544		29-33	10.1016/j.ab.2017.12.018	Diagnostic (method)
Predictors of acute myocarditis in complicated scrub typhus: An endemic province in the Republic of Korea	Chin, J. Y.; Kang, K. W.; Moon, K. M.; Kim, J.; Choi, Y. J.	2018	Korean Journal of Internal Medicine	33	2	323-330		Case-control
Histopathologic finding of perieschar lesions in tsutsugamushi disease shows lymphocytic vasculitis mimicking angiocentric lymphoma	Jang, M. S.; Park, J. B.; Lee, K. H.; Jang, J. Y.; Yang, M. H.; Kim, J. H.; Hwangbo, H.; Lee, T. G.; Suh, K. S.	2018	Annals of Dermatology	30	1	29-35	10.5021/ad.2018.30.1.29	Molecular analysis
Rickettsia spp. among wild mammals and their respective ectoparasites in Pantanal wetland, Brazil	de Sousa, K. C. M.; Herrera, H. M.; Rocha, F. L.; Costa, F. B.; Martins, T. F.; Labruna, M. B.; Machado, R. Z.; AndrÃ©, M. R.	2018	Ticks and Tick-borne Diseases	9	1	2017-10-01	10.1016/j.ttbdis.2017.10.015	Non human
Rapid diagnosis of tick-borne illnesses by use of one-step isothermal nucleic acid amplification and bio-optical sensor detection	Kim, J. Y.; Koo, B.; Jin, C. E.; Kim, M. C.; Chong, Y. P.; Lee, S. O.; Choi, S. H.; Kim, Y. S.; Woo, J. H.; Shin, Y.; Kim, S. H.	2018	Clinical Chemistry	64	3	556-565		Diagnostic (accuracy)
First Case of Japanese Spotted Fever in Unnan City, Shimane Prefecture: How the Disease Spread Here	Ryuichi, Ohta; Yoshihiro, Moriwaki; Jun, Otani; Shuzo, Hattori	2017	Journal of the Japanese Association of Rural Medicine	65	5	1019-1022		Not on ST
Emerging and Re-emerging infectious diseases in South East Asia	Sarma, N.	2017	Indian Journal of Dermatology	62	5	451-455		Review
Disease sleuths unmask deadly encephalitis culprit	Pulla, P.	2017	Science	357	6349	344		Commentary
Hot in the tropics	Vidyarthi, A. R.; Dhaliwal, G.; Monash, B.; Shum, K. L.; Lee, J.; Zaas, A. K.	2017	Journal of Hospital Medicine	12	6	462-466		Case report; Not on ST
Geographical distribution of japanese spotted fever and tsutsugamushi disease in Japan - possible effect of environmental temperature	Yoshikura, H.	2017	Japanese Journal of Infectious Diseases	70	3	349-351		Epidemiological
The clinical usefulness of serum procalcitonin level in patients with scrub typhus	Seop Chang, Lee; Hwan Jeong, Hwang; Mi Jeong, Lee; Hoon Jae, Lee	2017	Korean J Intern Med	32	4	761-763		Diagnostic (method); Letter
Scrub typhus in Mizoram, India	Lalrinkima, H.; Lalremruata, R.; Lalchhandama, C.; Khiangte, L.; Siamthara, F. H.; Lalnunpuia, C.; Borthakur, S. K.; Patra, G.	2017	Journal of Vector Borne Diseases	54	4	369-371		Epidemiological
Comparative effectiveness of azithromycin for treating scrub typhus: a PRISMA-compliant systematic review and meta-analysis	Lee, SzuChia; Cheng, YuJyun; Lin, ChaoHsu; Lei, WeiTe; Chang, HungYang; Lee, MingDar; Liu, JuiMing; Hsu, RenJung; Chiu, NanChang; Chi, Hsin; Peng, ChunChih; Tsai, TeLung; Lin, ChienYu	2017	Medicine	96	36			Meta-analysis; SR OK; Systematic review
A review of the global epidemiology of scrub typhus	Xu, Guang; Walker, D. H.; Jupiter, D.; Melby, P. C.; Arcari, C. M.	2017	PLoS Neglected Tropical Diseases	11	11			SR OK; Systematic review
Clinical manifestations of scrub typhus	Rajapakse, S.; Weeratunga, P.; Sivayoganathan, S.; Fernando, S. D.	2017	Transactions of the Royal Society of Tropical Medicine and Hygiene	111	2	43-54		SR OK; Systematic review
Laboratory detection of Orientia tsutsugamushi in patients with fever of unknown origin in Yunnan province, China. [Chinese]	Ya, HongXiang; Zhang, YunZhi	2017	Disease Surveillance	32	6	500-503		Epidemiological
Clinical predictors of multiple organ dysfunction syndromes in pediatric patients with scrub typhus	Zhao, D.; Zhang, Y.; Yin, Z.; Zhao, J.; Yang, D.; Zhou, Q.	2017	Journal of Tropical Pediatrics	63	3	167-173		Case-control
Integrated application of risk matrix method and Borda sequence value method to assess the risks of vectors for 2016 International Horticultural Exposition. [Chinese]	Yun, Ling; Wang, FuCai; Zhang, QiuFen; Gao, QingHua; Wang, XiuYing; Li, ShuShuang; Shang, XiuLi; Chao, YiShu; Liu, YuanYuan; Dong, RongXuan	2017	Zhongguo Meijie Shengwuxue ji Kongzhi Zazhi = Chinese Journal of Vector Biology and Control	28	6	557-560		Epidemiological
Case report: successfully managed acute transverse myelitis related to scrub typhus and serial image findings	Yun, JaeSung; Song, JiSoo; Choi, EunJung; Hwang, JeongHwan; Lee, ChangSeop; Park, EunHae	2017	American Journal of Tropical Medicine and Hygiene	96	3	557-560		Duplicate
Epidemiological study of the features of tsutsugamushi disease in gunma prefecture and tone-numata health and medical service area	Yoshizumi, M.; Koike, M.; Takahashi, N.; Tanaka, H.; Kogure, M.; Okada, M.; Tsukui, S.; Saruki, N.; Takahashi, A.	2017	Kitakanto Medical Journal	67	1	23-31	10.2974/kmj.67.23	Epidemiological
Scale-free distribution of local infection clusters of measles, rubella, syphilis, and HIV/AIDS: Correlation with scale-free distribution of municipality population by size	Yoshikura, H.; Takeuchi, F.	2017	Japanese Journal of Infectious Diseases	70	1	2018-07-01		Not on ST
Study on effects of drought events on infectious diseases in Shandong province. [Chinese]	Xue, XiaoJia; Li, XueWen; Li, XiaoMei; Ding, GuoYong; Liu, QiYong	2017	Zhongguo Meijie Shengwuxue ji Kongzhi Zazhi = Chinese Journal of Vector Biology and Control	28	6	538-542		Epidemiological
Metagenomics in pooled plasma, with identification of potential emerging infectious pathogens	Xu, M.; Yang, Y.; Zhou, Y.; Liu, Z.; Liu, Y.; He, M.	2017	Transfusion.					Duplicate
CD8<sup>+</sup> T cells provide immune protection against murine disseminated endotheliotropic Orientia tsutsugamushi infection	Xu, Guang; Mendell, N. L.; Liang, YueJin; Shelite, T. R.; Goez-Rivillas, Y.; Soong, L.; Bouyer, D. H.; Walker, D. H.	2017	PLoS Neglected Tropical Diseases	11	7			Duplicate
CD8+T cells provide immune protection against murine disseminated endotheliotropic Orientia tsutsugamushi infection	Xu, G.; Mendell, N. L.; Liang, Y.; Shelite, T. R.; Goez-Rivillas, Y.; Soong, L.; Bouyer, D. H.; Walker, D. H.	2017	PLoS Neglected Tropical Diseases	11	7		10.1371/journal.pntd.0005763	Molecular analysis
Epidemiology of scrub typhus in Jiangsu province, 2006-2015. [Chinese]	Xin, HuaLei; Zhang, YongJie; Hu, JianLi; Sun, JunLing; Pei, YingXin; Zu, RongQiang	2017	Disease Surveillance	32	3	232-236		Duplicate
Epidemiological features of scrub typhus from 2008 to 2015 in Guangning county. [Chinese]	Xie, YueMei; Zhou, ShiQing; Cheng, GuoTing	2017	Journal of Tropical Medicine	17	6	832-835		Epidemiological
Emergency critical care service in emergency medicine ward: The experience in North Lantau Hospital	Wong, O. F.; Ko, S.; Cheung, W. H.; Wong, W. Y.; Ma, H. M.; Lit, A. C. H.	2017	Hong Kong Journal of Emergency Medicine	24	1	25-34		Not on ST
Climate variability, animal reservoir and transmission of scrub typhus in Southern China	Wei, YueHong; Huang, Yong; Li, XiaoNing; Ma, Yu; Tao, Xia; Wu, XinWei; Yang, ZhiCong	2017	PLoS Neglected Tropical Diseases	11	3			Duplicate
Differences in Clinical and Laboratory Features for Different Genotypes of Orientia tsutsugamushi in Guangzhou, Southern China	Wei, Y.; Ma, Y.; Luo, L.; Wu, X.; Huang, Y.; Li, X.; Yang, Z.	2017	Vector borne and zoonotic diseases (Larchmont, N.Y.)	17	4	260-267		Characteristic
Climate variability, animal reservoir and transmission of scrub typhus in Southern China	Wei, Y.; Huang, Y.; Li, X.; Ma, Y.; Tao, X.; Wu, X.; Yang, Z.	2017	PLoS Neglected Tropical Diseases	11 (3) (no pagination)	e0005447			Modelling
Higher abundance of vectors of scrub typhus in sites with invasion of exotic plants	Wei, C. Y.; Kuo, C. C.	2017	Tropical Medicine and International Health	22 (Supplement 1)		358-359		Non human
Revisiting clinico-epidemiological pattern of human rickettsial infections in the central region of Sri Lanka: a hospital based descriptive study	Weerakoon, K. G.; Kularatne, S. A. M.; Rajapakse, J.; Adikari, S.; Udayawarna, K.	2017	BMC research notes	10	400			Characteristic
Epidemiology &amp; risk factors of scrub typhus in south India	Varghese, George M.; Raj, Deepa; Francis, Mark R.; Sarkar, Rajiv; Trowbridge, Paul; Muliyil, Jayaprakash	2017						Epidemiological
It doesn't always have to be malaria - Differential diagnosis of severe febrile illnesses in south east Asia, demonstrated through case presentations from Cambodia	Van't Ende, K.	2017	Padiatrische Praxis	87	2	199-206		Duplicate
Use of multiplex real-time PCR to diagnose scrub typhus	Tantibhedhyangkul, W.; Wongsawat, E.; Silpasakorn, S.; Waywa, D.; Saenyasiri, N.; Suesuay, J.; Thipmontree, W.; Suputtamongkol, Y.	2017	Journal of Clinical Microbiology	55	5	1377-1387		Diagnostic (accuracy); Diagnostic (method)
Eschar is associated with poor prognosis in scrub typhus	Vivek, Chauhan; Anurag, Thakur; Suman, Thakur	2017	Indian Journal of Medical Research	145	5	693-696		Characteristic
Hepatitis E Virus Induced Acute Liver Failure with Scrub Typhus Coinfection in a Pregnant Woman	Verma, N.; Sharma, M.; Biswal, M.; Taneja, S.; Batra, N.; Kumar, A.; Dhiman, R. K.	2017	Journal of Clinical and Experimental Hepatology	7	2	158-160		Case report; Coinfection; Pregnancy
Seroprevalence of rickettsial infections and Q fever in Bhutan	Tshokey, T.; Stenos, J.; Durrheim, D. N.; Eastwood, K.; Nguyen, C.; Graves, S. R.	2017	PLoS Neglected Tropical Diseases [electronic resource]	11	11	e0006107		Duplicate
Seroprevalence of rickettsial infections and Q fever in Bhutan	Tshokey, T.; Stenos, J.; Durrheim, D. N.; Eastwood, K.; Nguyen, C.; Graves, S. R.	2017	PLoS Neglected Tropical Diseases	11 (11) (no pagination)	e0006107			Seroprevalence
Acute-phase diagnosis of murine and scrub typhus in Belgian travelers by polymerase chain reaction: A case report	Theunissen, C.; Cnops, L.; Van Esbroeck, M.; Huits, R.; Bottieau, E.	2017	BMC Infectious Diseases	17 (1) (no pagination)	273			Duplicate
Scrub typhus as an etiology of acute febrile illness in Gorakhpur, Uttar Pradesh, India, 2016	Thangaraj, J. W. V.; Mahima, Mittal; Verghese, V. P.; Kumar, C. P. G.; Winsley, Rose; Sabarinathan, R.; Pandey, A. K.; Nivedita, Gupta; Manoj, Murhekar	2017	American Journal of Tropical Medicine and Hygiene	97	5	1313-1315		Epidemiological
Spectrum of infections in acute febrile illness in central India	Shelke, Y. P.; Deotale, V. S.; Maraskolhe, D. L.	2017	Indian Journal of Medical Microbiology	35	4	480-484		Epidemiological
Type 1-skewed neuroinflammation and vascular damage associated with Orientia tsutsugamushi infection in mice	Soong, L.; Shelite, H. R.; Xing, Y.; Kodakandla, H.; Liang, Y.; Trent, B. J.; Horton, P.; Smith, K. C.; Zhao, Z.; Sun, J.; Bouyer, D. H.; Cai, J.	2017	PLoS Neglected Tropical Diseases	11	7		10.1371/journal.pntd.0005765	Molecular analysis
Evidence of infection with Leptospira interrogans and spotted fever group rickettsiae among rodents in an urban area of Osaka City, Japan	Shimizu, K.; Isozumi, R.; Takami, K.; Kimata, I.; Shiokawa, K.; Yoshimatsu, K.; Tsuda, Y.; Nishio, S.; Arikawa, J.	2017	Journal of Veterinary Medical Science	79	7	1261-1263		Non human
Comparison of Scrub Typhus With and Without Meningitis	Rose, W.; Ghosh, U.; Punnen, A.; Sarkar, R.; Prakash, J. J. A.; Verghese, V. P.	2017	Indian Journal of Pediatrics	84	11	833-837		Case-control
Meteorological factors affecting scrub typhus occurrence: a retrospective study of Yamagata Prefecture, Japan, 1984-2014	Seto, J.; Suzuki, Y.; Nakao, R.; Otani, K.; Yahagi, K.; Mizuta, K.	2017	Epidemiology and Infection	145	3	462-470		Epidemiological
Comparison of O-polysaccharide and hemolysin co-regulated protein as target antigens for serodiagnosis of melioidosis	Pumpuang, A.; Dunachie, S. J.; Phokrai, P.; Jenjaroen, K.; Sintiprungrat, K.; Boonsilp, S.; Brett, P. J.; Burtnick, M. N.; Chantratita, N.	2017	PLoS Neglected Tropical Diseases	11	3		10.1371/journal.pntd.0005499	Duplicate
Comparison of O-polysaccharide and hemolysin co-regulated protein as target antigens for serodiagnosis of melioidosis	Pumpuang, A.; Dunachie, S. J.; Phokrai, P.; Jenjaroen, K.; Sintiprungrat, K.; Boonsilp, S.; Brett, P. J.; Burtnick, M. N.; Chantratita, N.	2017	PLoS Neglected Tropical Diseases	11 (3) (no pagination)	e0005499			Not on ST
Rapid increase of scrub typhus incidence in Guangzhou, southern China, 2006-2014	Sun, Ye; Wei, YueHong; Yang, Yang; Ma, Yu; Vlas, S. J. de; Yao, HongWu; Huang, Yong; Ma, MaiJuan; Liu, Kun; Li, XiaoNing; Li, XinLou; Zhang, WenHui; Fang, LiQun; Yang, ZhiCong; Cao, WuChun	2017	BMC Infectious Diseases	17	13			Epidemiological
Rapid increase of scrub typhus incidence in Guangzhou, southern China, 2006-2014	Sun, Y.; Wei, Y. H.; Yang, Y.; Ma, Y.; de Vlas, S. J.; Yao, H. W.; Huang, Y.; Ma, M. J.; Liu, K.; Li, X. N.; Li, X. L.; Zhang, W. H.; Fang, L. Q.; Yang, Z. C.; Cao, W. C.	2017	BMC Infectious Diseases	17 (1) (no pagination)	13			Epidemiological
Clinical significance of NGAL and KIM-1 for acute kidney injury in patients with scrub typhus	Sun, I. O.; Shin, SungHye; Cho, A. Y.; Yoon, HyunJu; Chang, MiYok; Lee, KwangYoung	2017	PLoS ONE	12	4			Duplicate
Clinical significance of NGAL and KIM-1 for acute kidney injury in patients with scrub typhus	Sun, I. O.; Shin, S. H.; Cho, A. Y.; Yoon, H. J.; Lee, K. Y.	2017	Nephrology Dialysis Transplantation	32 (Supplement 3)		iii175		Duplicate
Strong interferon-gamma mediated cellular immunity to scrub typhus demonstrated using a novel whole cell antigen ELISpot assay in rhesus macaques and humans	Sumonwiriya, M.; Paris, D. H.; Sunyakumthorn, P.; Anantatat, T.; Jenjaroen, K.; Chumseng, S.; Im-Erbsin, R.; Tanganuchitcharnchai, A.; Jintaworn, S.; Blacksell, S. D.; Chowdhury, F. R.; Kronsteiner, B.; Teparrukkul, P.; Burke, R. L.; Lombardini, E. D.; Richards, A. L.; Mason, C. J.; Jones, J. W.; Day, N. P. J.; Dunachie, S. J.	2017	PLoS Neglected Tropical Diseases [electronic resource]	11	9	e0005846		Duplicate
Strong interferon-gamma mediated cellular immunity to scrub typhus demonstrated using a novel whole cell antigen ELISpot assay in rhesus macaques and humans	Sumonwiriya, M.; Paris, D. H.; Sunyakumthorn, P.; Anantatat, T.; Jenjaroen, K.; Chumseng, S.; Im-erbsin, R.; Tanganuchitcharnchai, A.; Jintaworn, S.; Blacksell, S. D.; Chowdhury, F. R.; Kronsteiner, B.; Teparrukkul, P.; Burke, R. L.; Lombardini, E. D.; Richards, A. L.; Mason, C. J.; Jones, J. W.; Day, N. P. J.; Dunachie, S. J.	2017	PLoS Neglected Tropical Diseases	11 (9) (no pagination)	e0005846			Molecular analysis
Present state and future of tick-borne infectious diseases in Korea	Sul, H.; Kim, D. M.	2017	Journal of the Korean Medical Association	60	6	475-483	10.5124/jkma.2017.60.6.475	Not on ST
CSF lactate level: A useful diagnostic test to differentiate scrub typhus meningitis from aseptic, bacterial and tuberculous meningitis	Sudhakar, P. Y.	2017	Indian Journal of Clinical Biochemistry	32 (1 Supplement 1)		S125-S126		Cross-sectional; Diagnostic (method)
Clinical profile, outcome, and atypical presentations of scrub typhus: experience from a tertiary care center in south India	Shobhana, Sivathanu; Aparna, Jayaraman; Saranya, Parthasarathy; Kumar, Manickam; Sowmya, Sampath	2017	Journal of Pediatric Infectious Diseases	12	2	110-113		Characteristic
Comparative stylostome ultrastructure of Hirsutiella zachvatkini (Trombiculidae) and Trombidium holosericeum (Trombidiidae) larvae	Shatrov, A. B.; Felska, M.	2017	Experimental and Applied Acarology	72	4	339-365	10.1007/s10493-017-0172-4	Non human
Malaria-associated mortality in the australian defence force during the twentieth century	Shanks, G. D.	2017	American Journal of Tropical Medicine and Hygiene	97	2	544-547		Coinfection; Review
Neuropsychiatric manifestations of scrub typhus	Sanjay, Mahajan; Sanyam, Mahajan	2017	Journal of Neurosciences in Rural Practice	8	3	421-426		Review
Orientia tsutsugamushi: a neglected but fascinating obligate intracellular bacterial pathogen	Salje, J.	2017	PLoS Pathogens	13	12			Review
Mosquitoes of field and forest: the scale of habitat segregation in a diverse mosquito assemblage	Reiskind, M. H.; Griffin, R. H.; Janairo, M. S.; Hopperstad, K. A.	2017	Medical and Veterinary Entomology	31	1	44-54	10.1111/mve.12193	Non human
Epidemiological characteristics of natural focus and vector borne infectious diseases in Zibo City Shandong Province between 2004 and 2015. [Chinese]	Wang, L.; Wang, P.; Wang, T.; Zhang, L.; Yang, S.; Cui, F.; Wang, Z.; Zhai, W.; Wang, X.; Ding, S.	2017	Chinese Journal of Endemiology	36	6	428-433		Epidemiological
Prevalence and risk factors for scrub typhus in South India	Trowbridge, P.; Divya, P.; Premkumar, P. S.; Varghese, G. M.	2017	Tropical Medicine and International Health	22	5	576-582		Seroprevalence
Zero weight gain in pregnancy and risks-retrospective, observational study	Reddy, P.; Aziz, N.	2017	BJOG: An International Journal of Obstetrics and Gynaecology	124 (Supplement 1)		155		Case-control
Epidemiological, clinical and laboratory profile of scrub typhus cases detected by serology and RT-PCR in Kumaon, Uttarakhand: a hospital-based study	Rawat, V.; Singh, R. K.; Kumar, A.; Saxena, S. R.; Varshney, U.; Kumar, M.	2017	Tropical Doctor.					Characteristic; Epidemiological
Genotypic characterization of Orientia tsutsugamushi from patients in two geographical locations in Sri Lanka	Premaratna, R.; Blanton, L. S.; Samaraweera, D. N.; de Silva, G. N. N.; Chandrasena, N. T. G. A.; Walker, D. H.; de Silva, H. J.	2017	BMC Infectious Diseases	17 (1) (no pagination)	67			Duplicate
Genotypic characterization of Orientia tsutsugamushi from patients in two geographical locations in Sri Lanka	Premaratna, R.; Blanton, L. S.; Samaraweera, D. N.; de Silva, G. N.; Chandrasena, N. T.; Walker, D. H.; de Silva, H. J.	2017	BMC Infectious Diseases	17	1	67		Epidemiological
Emergence of scrub typhus in Odisha - A hospital based study	Patnaik, S.; Swain, N.; Sahoo, B.; Mishra, R.; Jain, M. K.	2017	Annals of Tropical Medicine and Public Health	10	3	636-640		Characteristic
Identification of factors for physicians to facilitate early differential diagnosis of scrub typhus, murine typhus, and Q fever from dengue fever in Taiwan	Chang, Ko; Lee, NanYao; Ko, WenChien; Tsai, JihJin; Lin, WeiRu; Chen, TunChieh; Lu, PoLiang; Chen, YenHsu	2017	Journal of Microbiology, Immunology and Infection	50	1	104-111		Characteristic
Characteristics of scrub typhus, murine typhus, and Q fever among elderly patients: Prolonged prothrombin time as a predictor for severity	Chang, K.; Lee, N. Y.; Ko, W. C.; Lin, W. R.; Chen, Y. H.; Tsai, J. J.; Chen, T. C.; Lin, C. Y.; Chang, Y. T.; Lu, P. L.	2017	Journal of Microbiology, Immunology and Infection.					Characteristic
Scrub typhus - the most common cause of febrile jaundice in a tertiary care hospital of Himalayan state	Jatinter, Mokta; Rahul, Yadav; Kiran, Mokta; Prashant, Panda; Asha, Ranjan	2017	Journal of the Association of Physicians of India	65	August	47-50		Epidemiological
Prevalence of neglected infectious diseases in patients with persistent fever in Sihanouk Hospital Center of HOPE, Cambodia	Phe, T.; Lim, K.; Leng, L.; Verdonck, K.; Barbe, B.; Jacobs, J.; Parola, P.; Rijal, S.; Boelaert, M.; Chappuis, F.	2017	Tropical Medicine and International Health	22 (Supplement 1)		42-43		Epidemiological
New Record of the Scrub Typhus Vector, Leptotrombidium rubellum, in Southwest China	Peng, P. Y.; Guo, X. G.; Jin, D. C.; Dong, W. G.; Qian, T. J.; Qin, F.; Yang, Z. H.	2017	Journal of Medical Entomology	54	6	1767-1770	10.1093/jme/tjx133	Non human
Species abundance distribution and ecological niches of chigger mites on small mammals in Yunnan province, southwest China	Peng, P. Y.; Guo, X. G.; Jin, D. C.; Dong, W. G.; Qian, T. J.; Qin, F.; Yang, Z. H.	2017	Biologia (Poland)	72	9	1031-1040	10.1515/biolog-2017-0119	Non human
Evaluation of a broad-ranging and convenient enzyme-linked immunosorbent assay using the lysate of infected cells with five serotypes of Orientia tsutsugamushi, a causative agent of scrub typhus	Ogawa, M.; Satoh, M.; Saijo, M.; Ando, S.	2017	BMC Microbiology	17	1	7		Duplicate
Evaluation of a broad-ranging and convenient enzyme-linked immunosorbent assay using the lysate of infected cells with five serotypes of Orientia tsutsugamushi, a causative agent of scrub typhus	Ogawa, M.; Satoh, M.; Saijo, M.; Ando, S.	2017	BMC Microbiology	17 (1) (no pagination)	7			Diagnostic (accuracy); Diagnostic (method)
Nitric oxide enhanced the growth of an obligated intracellular bacterium Orientia tsutsugamushi in murine macrophages	Ogawa, M.; Satoh, M.; Kataoka, M.; Ando, S.; Saijo, M.	2017	Microbial Pathogenesis	107		335-340		Molecular analysis
IAP guidelines on rickettsial diseases in children	Narendra, Rathi; Atul, Kulkarni; Vijay, Yewale	2017	Indian Pediatrics	54	3	223-229		Review
Molecular characterization of Orientia tsutsugamushi in domestic rodents in Kolar Region, Karnataka	Kumar, G. V.; Beena, P. M.	2017	Asian Journal of Epidemiology	10	3	123-127	10.3923/aje.2017.123.127	Non human
First isolation of Rickettsia monacensis from a patient in South Korea	Kim, Y. S.; Choi, Y. J.; Lee, K. M.; Ahn, K. J.; Kim, H. C.; Klein, T.; Jiang, J.; Richards, A.; Park, K. H.; Jang, W. J.	2017	Microbiology and Immunology	61	7	258-263		Not on ST
Increased level and interferon- gamma production of circulating natural killer cells in patients with scrub typhus	Kang, SeungJi; Jin, HyeMi; Cho, YoungNan; Kim, SeongEun; Kim, UhJin; Park, KyungHwa; Jang, HeeChang; Jung, SookIn; Kee, SeungJung; Park, YongWook	2017	PLoS Neglected Tropical Diseases	11	7			Molecular analysis
Increased level and interferon-gamma production of circulating natural killer cells in patients with scrub typhus	Kang, S. J.; Jin, H. M.; Cho, Y. N.; Kim, S. E.; Kim, U. J.; Park, K. H.; Jang, H. C.; Jung, S. I.; Kee, S. J.; Park, Y. W.	2017	PLoS Neglected Tropical Diseases	11 (7) (no pagination)	e0005815			Duplicate
Increased level and interferon-Î³ production of circulating natural killer cells in patients with scrub typhus	Kang, S. J.; Jin, H. M.; Cho, Y. N.; Kim, S. E.; Kim, U. J.; Park, K. H.; Jang, H. C.; Jung, S. I.; Kee, S. J.; Park, Y. W.	2017	PLoS Neglected Tropical Diseases	11	7		10.1371/journal.pntd.0005815	Molecular analysis
Common Infectious Etiologies of Acute Febrile Illness in a Remote Geographical Location: Could Scrub Typhus be the Most Common Cause?	Das, Dipmala; Das, Banti; Roy, Asitava Deb; Singh, T. S. K.	2017						Cross-sectional
Incidence, risk factors and clinical outcomes of acute kidney injury associated with scrub typhus: a retrospective study of 510 consecutive patients in South Korea (2001-2013)	Hwang, KyunGo; Jang, HaNee; Lee, TaeWon; Cho, HyunSeop; Bae, EunJin; Chang, SeHo; Park, DongJun	2017	BMJ Open	7	3			Duplicate
Endoscopic characteristics of infection-associated peptic ulcers	Choi, S. H.; Kim, D. M.; Lee, J.; Yun, N. R.	2017	Helicobacter	22	6		10.1111/hel.12427	Duplicate
Scrub typhus in hilly regions of north east India	Khan, Siraj A.; Khamo, Vinotsole; Uriah, Helen J.; Bora, Trishna; Dutta, Prafulla	2017						Duplicate
Diagnosis of cutaneous anthrax with the naked eye in resource poor settings	Perez-Tanoira, R.; Ramos, J. M.; Prieto-Perez, L.; Cabello, A.; Carrillo, I.; Cuadros, J.; Reyes, F.; Tesfamariam, A.; Gorgolas, M.	2017	Tropical Medicine and International Health	22 (Supplement 1)		186		Not on ST
Liver involvement in hemophagocytic lymphohistiocytosis: Experience from a tertiary liver referral centre	Pawaria, A.; Khanna, R.; Alam, S.; Rawat, D.	2017	Hepatology International	11 (1 Supplement 1)		S364-S365		Not on ST
Emerging Infections in Children in North India: Scrub Typhus	Mina, S. S.; Kumar, V.; Chhapola, V.	2017	Journal of Pediatric Infectious Diseases	12	2	114-118		Epidemiological
Effects of clarithromycin treatment in scrub typhus in children: Comparison with chloramphenicol and azithromycin	Lee, M.; Kim, J.; Jo, D. S.	2017	Korean Journal of Pediatrics	60	4	124-127
Scrub typhus leading to acute encephalitis syndrome, Assam, India	Khan, S. A.; Trishna, Bora; Basanta, Laskar; Khan, A. M.; Prafulla, Dutta	2017	Emerging Infectious Diseases	23	1	148-150		Epidemiological
Epidemiological profile of acute respiratory distress syndrome patients: A tertiary care experience	Magazine, R.; Rao, S.; Chogtu, B.; Venkateswaran, R.; Shahul, H. A.; Goneppanavar, U.	2017	Lung India	34	1	38-42		Cross-sectional
Activation of the coagulation cascade in patients with scrub typhus	Lee, HeeJeong; Park, ChiYoung; Park, SangGon; Yoon, NaRa; Kim, DongMin; Chung, ChoonHae	2017	Diagnostic Microbiology and Infectious Disease	89	1	2021-06-01		Case-control
Central nervous system infection associated with orientia tsutsugamushi in South Korea	Lee, H. S.; Sunwoo, J. S.; Ahn, S. J.; Moon, J.; Lim, J. A.; Jun, J. S.; Lee, W. J.; Lee, S. T.; Jung, K. H.; Park, K. I.; Jung, K. Y.; Lee, S. K.; Chu, K.	2017	American Journal of Tropical Medicine and Hygiene	97	4	1094-1098		Characteristic
Scrub typhus: radiological and clinical findings in abdominopelvic involvement	Kim, K. Y.; Song, J. S.; Park, E. H.; Jin, G. Y.	2017	Japanese Journal of Radiology	35	3	101-108		Cross-sectional
Incidence, risk factors and clinical outcomes of acute kidney injury associated with scrub typhus: A retrospective study of 510 consecutive patients in South Korea (2001-2013)	Hwang, K.; Jang, H. N.; Lee, T. W.; Cho, H. S.; Bae, E.; Chang, S. H.; Park, D. J.	2017	BMJ Open	7 (3) (no pagination)	13882			Characteristic; Epidemiological
Prevalence and clinical presentation of Rickettsia, Coxiella, Leptospira, Bartonella and chikungunya virus infections among hospital-based febrile patients from December 2008 to November 2009 in Bangladesh	Faruque, L. I.; Zaman, R. U.; Gurley, E. S.; Massung, R. F.; Alamgir, A. S. M.; Galloway, R. L.; Powers, A. M.; Bai, Y.; Kosoy, M.; Nicholson, W. L.; Rahman, M.; Luby, S. P.	2017	BMC Infectious Diseases	17 (1) (no pagination)	141			Case report; Epidemiological
Prevalence and clinical presentation of Rickettsia, Coxiella, Leptospira, Bartonella and chikungunya virus infections among hospital-based febrile patients from December 2008 to November 2009 in Bangladesh	Faruque, Li; Zaman, Ru; Gurley, Es; Massung, Rf; Alamgir, Asm; Galloway, Rl; Powers, Am; Bai, Y; Kosoy, M; Nicholson, Wl; Rahman, M; Luby, Sp	2017	BMC Infectious Diseases	17	1) (no pagination		10.1186/s12879-017-2239-6	Characteristic; Epidemiological
An ELISA assay using a combination of recombinant proteins from multiple strains of Orientia tsutsugamushi offers an accurate diagnosis for scrub typhus	Chao, ChienChung; Zhang, ZhiWen; Belinskaya, T.; Thipmontree, W.; Tantibhedyangkul, W.; Silpasakorn, S.; Wongsawat, E.; Suputtamongkol, Y.; Ching, WeiMei	2017	BMC Infectious Diseases	17	413			Diagnostic (accuracy); Diagnostic (method)
Aetiology of acute meningoencephalitis in Cambodian children, 2010-2013	Horwood, P. F.; Duong, V.; Laurent, D.; Mey, C.; Sothy, H.; Santy, K.; Richner, B.; Heng, S.; Hem, S.; Cheval, J.; Gorman, C.; Dussart, P.; de Jong, M. D.; Kerleguer, A.; Guillard, B.; Murgue, B.; Lecuit, M.; de Lamballerie, X.; Farrar, J. J.; Tarantola, A.; Eloit, M.; Buchy, P.	2017	Emerging Microbes & Infections	6	5	e35		Duplicate
Comparative evaluation of serological and molecular methods for the diagnosis of scrub typhus in Indian settings	Gupta, N.; Chaudhry, R.; Kabra, S. K.; Lodha, R.; Mirdha, B. R.; Das, B. K.; Dey, A. B.; Sreenivas, V.	2017	Japanese Journal of Infectious Diseases	70	2	221-222		Diagnostic (accuracy)
Rickettsial infections in Goa - not just scrub typhus!	Kedareshwar, Narvencar; Gurleen, Kaur; Rodrigues, S.	2017	Journal of the Association of Physicians of India	65	August	24-27		Epidemiological; Weil-Felix
Relative bradycardia in scrub typhus	Jung, LaeYoung; Jeon, Mir; Choi, SeungHee; Hwang, JooHee; Lee, ChangSeop; Rhee, KyoungSuk	2017	American Journal of Tropical Medicine and Hygiene	97	5	1316-1318		Cross-sectional
Aetiology of acute encephalitis syndrome in Uttar Pradesh, India from 2014 to 2016	Jain, P.; Prakash, S.; Khan, D. N.; Garg, R. K.; Kumar, R.; Bhagat, A.; Ramakrishna, V.; Jain, A.	2017	Journal of Vector Borne Diseases	54	4	311-316		Epidemiological
Zoonotic and vector borne agents causing disease in adult patients hospitalized due to fever of unknown origin in Thailand	Hinjoy, S.; Wacharapluesadee, S.; Iamsirithaworn, S.; Smithsuwan, P.; Padungtod, P.	2017	Asian Pacific Journal of Tropical Disease	7	10	577-581		Cross-sectional
Survey of chigger mites and their hosts in Xiamen City. [Chinese]	Guo, ZhiNan; Lin, ZanMing; Wang, JiaXu; Rong, Biao; Su, ChengHao	2017	Chinese Journal of Hygienic Insecticides & Equipments	23	2	131-133		Non human
Retrospective analysis of the epidemiologic literature, 1990-2015, on wildlife-associated diseases from the Republic of Korea	Hwang, JuSun; Lee, KyungLee; Kim, YoungJun; Sleeman, J. M.; Lee, Hang	2017	Journal of Wildlife Diseases	53	1	2018-05-01		Epidemiological
Aetiology of acute meningoencephalitis in Cambodian children, 2010-2013	Horwood, P. F.; Duong, V.; Laurent, D.; Mey, C.; Sothy, H.; Santy, K.; Richner, B.; Heng, S.; Hem, S.; Cheval, J.; Gorman, C.; Dussart, P.; De Jong, M. D.; Kerleguer, A.; Guillard, B.; Murgue, B.; Lecuit, M.; De Lamballerie, X.; Farrar, J. J.; Tarantola, A.; Eloit, M.; Buchy, P.	2017	Emerging Microbes and Infections	6 (5) (no pagination)	e35			Epidemiological
[Study of epidemic area on Tsutsugamushi disease in Taizhou from 2013 to 2014]	He, Y. L.; Yang, H. Y.; Yu, C. X.; Zhang, X.; Yi, Q. H.; Ma, Z. L.; Cha, J.; Xu, X. B.; Zhang, Q.; Dai, W. J.; Qian, W. J.; Yin, J.; Zhu, S. J.; Xu, Z.	2017	Chung-Hua Yu Fang i Hsueh Tsa Chih [Chinese Journal of Preventive Medicine]	51	3	252-256		Epidemiological
Molecular detection of Orientia tsutsugamushi from suspected scrub typhus cases	Seethalakshmi, Srinivasan; Thangam, Menon	2017	Indian Journal of Pathology & Microbiology	60	1	70-73		Epidemiological
Retrospective survey of severe fever with thrombocytopenia syndrome in patients with suspected rickettsiosis in Japan	Satoh, M.; Akashi, S.; Ogawa, M.; Wakeyama, T.; Ogawa, H.; Fukuma, A.; Taniguchi, S.; Tani, H.; Kurosu, T.; Fukushi, S.; Shimojima, M.; Ando, S.; Saijo, M.	2017	Journal of Infection and Chemotherapy	23	1	45-50		Epidemiological
Efficacy of continuous haemodiafiltration using a polymethylmethacrylate membrane haemofilter (PMMA-CHDF) in the treatment of sepsis and ARDS	Sakai, M.	2017	Chest	152 (4 Supplement 1)		A209		Duplicate
Rickettsial infections as a major etiology of acute febrile illness: A prospective study in Northern Sabah, Borneo, East Malaysia	Reller, M. E.; Grigg, M.; William, T.; Yeo, T.; Clemens, E. G.; Dumler, J. S.	2017	American Journal of Tropical Medicine and Hygiene	97 (5 Supplement 1)		617		Epidemiological
The genotypes of Orientia tsutsugamushi, identified in scrub typhus patients in northern Vietnam	Nguyen, H. L. K.; Pham, H. T. T.; Nguyen, T. V.; Hoang, P. V.; Le, M. T. Q.; Takemura, T.; Hasebe, F.; Hayasaka, D.; Yamada, A.; Hotta, K.	2017	Transactions of the Royal Society of Tropical Medicine and Hygiene	111	3	137-139		Epidemiological
Seroprevalence of scrub typhus, typhus, and spotted fever among rural and urban populations of northern Vietnam	Nguyen Vu, Trung; Le Thi, Hoi; Nguyen Thi Hong, Thuong; Tran Khanh, Toan; Tran Thi Kieu, Huong; Tran Mai, Hoa; Fox, A.; Nguyen Van, Kinh; Doorn, H. R. van; Wertheim, H. F. L.; Bryant, J. E.; Behzad, Nadjm	2017	American Journal of Tropical Medicine and Hygiene	96	5	1084-1087		Seroprevalence
Acute encephalitis syndrome and scrub typhus in India	Murhekar, M. V.	2017	Emerging Infectious Diseases	23	8			Epidemiological
Emerging infectious diseases: Epidemiological perspective	Mukherjee, S.	2017	Indian Journal of Dermatology	62	5	459-467		Review
Indian tick typhus presenting as purpura fulminans with review on rickettsial infections	Manjunath, Hulmani; Alekya, P.; Kumar, V.	2017	Indian Journal of Dermatology	62	1	2021-06-01		Not on ST
Scrub typhus as a cause of acute encephalitis syndrome, Gorakhpur, Uttar Pradesh, India	Mahima, Mittal; Thangaraj, J. W. V.; Rose, W.; Verghese, V. P.; Kumar, C. P. G.; Mahim, Mittal; Sabarinathan, R.; Vijay, Bondre; Nivedita, Gupta; Murhekar, M. V.	2017	Emerging Infectious Diseases	23	8	1414-1416		Case-control
Differences in agricultural activities related to incidence of scrub typhus between Korea and Japan	Ma, C. J.; Oh, G. J.; Kang, G. U.; Lee, J. M.; Lee, D. U.; Nam, H. S.; Ryu, S. Y.; Lee, Y. H.	2017	Epidemiology and health	39		e2017051		Epidemiological
Endoscopic characteristics of infection-associated peptic ulcers	Choi, S. H.; Kim, D. M.; Lee, J.; Yun, N. R.	2017	Helicobacter	22 (6) (no pagination)	e12427			Case-control
A Cost-Effective Approach to the Diagnosis and Management of Acute Infectious Encephalitis	Misra, U. K.; Mani, V. E.; Kalita, J.	2017	European Neurology	77	2021-02-01	66-74		Diagnostic (accuracy); Economic analysis
Clinical score to differentiate scrub typhus and dengue: A tool to differentiate scrub typhus and dengue	Mitra, S.; Gautam, I.; Jambugulam, M.; Abhilash, K.; Jayaseeelan, V.	2017	Journal of Global Infectious Diseases	9	1	2017-12-01		Diagnostic (method)
Spatiotemporal distribution of scrub typhus in Guangzhou, China from 2006 to 2015. [Chinese]	Liu, YanHui; Li, QiaoXuan; Jing, QinLong; Li, TieGang; Ren, HongYan	2017	Zhongguo Meijie Shengwuxue ji Kongzhi Zazhi = Chinese Journal of Vector Biology and Control	28	4	336-339		Epidemiological
Epidemiological characteristics of natural focus and vector borne infectious diseases in Zibo City Shandong Province between 2004 and 2015	Ling, Wang; Ping, Wang; Tao, Wang; Ling, Zhang; Shuxia, Yang; Feng, Cui; Zhiqiang, Wang; Wenji, Zhai; Xianjun, Wang; Shujun, Ding	2017	Chinese Journal of Endemiology	36	6	428-433		Epidemiological
The Epidemiology and Characteristics of Q fever and Co-infections with Scrub Typhus, Murine Typhus or Leptospirosis in Taiwan: A Nationwide Database Study	Lai, C. H.; Sun, W.; Lee, C. H.; Lin, J. N.; Liao, M. H.; Liu, S. S.; Chang, T. Y.; Tsai, K. F.; Chang, Y. C.; Lin, H. H.; Chen, Y. H.	2017	Zoonoses and Public Health	64	7	517-526		Epidemiological
Epidemiologic characteristics of scrub typhus on Jeju Island	Lee, S. U.	2017	Epidemiology and health	39		e2017039		Epidemiological
Investigation of chigger mites and infection of Orientia tsutsugamushi in small mammals in Qing'an county. [Chinese]	Li, GuiChang; Li, XinYing; Liu, Jing; Liu, HaiJun; Liu, JingLi; Li, DongMei; Lu, Liang; Shi, Qiang; Fu, XiuPing; Liu, QiYong	2017	Zhongguo Meijie Shengwuxue ji Kongzhi Zazhi = Chinese Journal of Vector Biology and Control	28	1	2021-03-01		Non human
Intraspecies comparative genomics of three strains of Orientia tsutsugamushi with different antibiotic sensitivity	Liao, H. M.; Chao, C. C.; Lei, H.; Li, B.; Tsai, S.; Hung, G. C.; Ching, W. M.; Lo, S. C.	2017	Genomics Data	12		84-88	10.1016/j.gdata.2017.03.012	Molecular analysis
Serologic evidence of scrub typhus in the peruvian Amazon	Kocher, C.; Jiang, J.; Morrison, A. C.; Castillo, R.; Leguia, M.; Loyola, S.; Ampuero, J. S.; Cespedes, M.; Halsey, E. S.; Bausch, D. G.; Richards, A. L.	2017	Emerging Infectious Diseases	23	8	1389-1391		Seroprevalence
Use of eschar swabbing for the molecular diagnosis and genotyping of Orientia tsutsugamushi causing scrub typhus in Quang Nam province, Vietnam	Le Viet, N.; Laroche, M.; Thi Pham, H. L.; Viet, N. L.; Mediannikov, O.; Raoult, D.; Parola, P.	2017	PLoS Neglected Tropical Diseases [electronic resource]	11	2	e0005397		Duplicate
Use of eschar swabbing for the molecular diagnosis and genotyping of Orientia tsutsugamushi causing scrub typhus in Quang Nam province, Vietnam	Le Viet, N.; Laroche, M.; Thi Pham, H. L.; Viet, N. L.; Mediannikov, O.; Raoult, D.; Parola, P.	2017	PLoS Neglected Tropical Diseases	11 (2) (no pagination)	e0005397			Diagnostic (accuracy)
Orientia tsutsugamushi infection in rodents in Anhui Province of China	Latif, A.; Liu, B. Y.; Chen, Z.; Sun, Y.; Shi, Y. L.; Zong, J.; Li, J. J.; Ren, C. P.; Zhang, X. C.; Liu, X. N.; Yu, X. J.; Liu, Y.	2017	Infection, Genetics and Evolution	56		14-18	10.1016/j.meegid.2017.10.014	Non human
Detection of a novel Rickettsia from Leptotrombidium scutellare mites (Acari: Trombiculidae) from Shandong of China	Huang, YuTing; Zhao, Li; Zhang, ZhenTang; Liu, MiaoMiao; Xue, ZaiFeng; Ma, DongQiang; Sun, XiFeng; Sun, Yue; Zhou, ChuanMin; Qin, XiangRong; Zhu, YeLei; Li, WenQian; Yu, Hao; Yu, XueJie	2017	Journal of Medical Entomology	54	3	544-549		Non human
Genomes of trombidioid mites uncover adaptations to parasitism in the scrub typhus vector, leptotrombidium deliense	Dong, X.; Chaisiri, K.; Donnelly, M. J.; McGarry, J. W.; Kadowaki, T.; Darby, A. C.; Makepeace, B. L.	2017	American Journal of Tropical Medicine and Hygiene	97 (5 Supplement 1)		5		Non human
Chigger Mite (Acari: Trombiculidae) Survey of Rodents in Shandong Province, Northern China	Dan Xiao, Huang; Peng, Cheng; Qiang Yu, Zhao; Juan Wen, Li; Xu Jiu, Zhao; Mei Hong, Liu; Xuan Jing, Kou; Qing Mao, Gong	2017	Kisaengchunghak Chapchi	55	5	555-559		Non human
Scrub typhus in pondicherry: Meta-analysis of cases reported in a tertiary care teaching hospital during 2012-2016	Anitharaj, V.; Stephen, S.; Pradeep, J.; Gunasekaran, D.; Jayasingh, K.; Shanmugam, J.	2017	Biomedicine (India)	37	2	221-225		Cross-sectional; Epidemiological
A recombinant 47-kDa outer membrane protein induces an immune response against Orientia tsutsugamushi strain Boryong	Choi, SangHo; Jeong, HangJin; Hwang, KyuJam; Gill, ByoungChul; Ju, YoungRan; Lee, YeongSeon; Lee, JeongMin	2017	American Journal of Tropical Medicine and Hygiene	97	1	30-37		Molecular analysis; Non human
Estimating the burden of scrub typhus: A systematic review	Bonell, A.; Lubell, Y.; Newton, P. N.; Crump, J. A.; Paris, D. H.	2017	PLoS Neglected Tropical Diseases	11	9		10.1371/journal.pntd.0005838	SR OK; Systematic review
Lateral flow rapid test for accurate and early diagnosis of scrub typhus: a febrile illness of historically Military importance in the Pacific Rim	Chao, ChienChung; Zhangm, ZhiWen; Weissenberger, G.; Chen, HuaWei; Ching, WeiMei	2017	Military Medicine	182	S1	369-375		Diagnostic (accuracy)
An ELISA assay using a combination of recombinant proteins from multiple strains of Orientia tsutsugamushi offers an accurate diagnosis for scrub typhus	Chao, C. C.; Zhang, Z.; Belinskaya, T.; Thipmontree, W.; Tantibhedyangkul, W.; Silpasakorn, S.; Wongsawat, E.; Suputtamongkol, Y.; Ching, W. M.	2017	BMC Infectious Diseases	17 (1) (no pagination)	413			Diagnostic (accuracy); Diagnostic (method)
Acute undifferentiated fever in India: a multicentre study of aetiology and diagnostic accuracy	Morch, K.; Anand, Manoharan; Sara, Chandy; Novin, Chacko; Alvarez-Uria, G.; Suvarna, Patil; Anil, Henry; Joel, Nesaraj; Cijoy, Kuriakose; Ashita, Singh; Siby, Kurian; Haanshuus, C. G.; Langeland, N.; Blomberg, B.; Antony, G. V.; Dilip, Mathai	2017	BMC Infectious Diseases	17	665			Duplicate
Acute undifferentiated fever in India: A multicentre study of aetiology and diagnostic accuracy	Morch, K.; Manoharan, A.; Chandy, S.; Chacko, N.; Alvarez-Uria, G.; Patil, S.; Henry, A.; Nesaraj, J.; Kuriakose, C.; Singh, A.; Kurian, S.; Gill Haanshuus, C.; Langeland, N.; Blomberg, B.; Vasanthan Antony, G.; Mathai, D.	2017	BMC Infectious Diseases	17 (1) (no pagination)	665			Diagnostic (accuracy); Epidemiological
Ecological characteristics and current status of infectious disease vectors in South Korea. [Korean]	Lee, D. K.	2017	Journal of the Korean Medical Association	60	6	458-467		Duplicate
Ecological characteristics and current status of infectious disease vectors in South Korea	Lee, D. K.	2017	Journal of the Korean Medical Association	60	6	458-467	10.5124/jkma.2017.60.6.458	Non human
Murine models of scrub typhus associated with host control of Orientia tsutsugamushi infection	Mendell, N. L.; Bouyer, D. H.; Walker, D. H.	2017	PLoS Neglected Tropical Diseases	11	3			Molecular analysis
Orientia tsutsugamushi Ank9 is a multifunctional effector that utilizes a novel GRIP-like Golgi localization domain for Golgi-to-endoplasmic reticulum trafficking and interacts with host COPB2	Beyer, A. R.; Rodino, K. G.; VieBrock, L.; Green, R. S.; Tegels, B. K.; Oliver, L. D.; Marconi, R. T.; Carlyon, J. A.	2017	Cellular Microbiology	19 (7) (no pagination)	e12727			Duplicate
Domestic and international trend of vector-borne disease	Bahk, H. J.; Lee, D. H.	2017	Journal of the Korean Medical Association	60	6	451-457	10.5124/jkma.2017.60.6.451	Duplicate
Diversification of Orientia tsutsugamushi genotypes by intragenic recombination and their potential expansion in endemic areas	Kim, GwangHun; Ha, NaYoung; Min, ChanKi; Kim, HongIl; Yen, N. T. H.; Lee, KeunHwa; Oh, InBo; Kang, JaeSeung; Choi, MyungSik; Kim, IkSang; Cho, NamHyuk	2017	PLoS Neglected Tropical Diseases	11	3			Molecular analysis
Scrub typhus: An emerging threat	Chakraborty, S.; Sarma, N.	2017	Indian Journal of Dermatology	62	5	478-485		Review
Prevalence and Phylogenetic Analysis of Orientia tsutsugamushi in Rodents and Mites from Central India	Bhate, R.; Pansare, N.; Chaudhari, S. P.; Barbuddhe, S. B.; Choudhary, V. K.; Kurkure, N. V.; Kolte, S. W.	2017	Vector-Borne and Zoonotic Diseases	17	11	749-754	10.1089/vbz.2017.2159	Non human
Scrub Typhus Meningitis versus Acute Bacterial Meningitis-A Clinical-Laboratory Differential Diagnosis	Bhat, N. K.; Ahuja, V.; Kakati, B.; Mittal, G.; Pandita, N.; Wasim, S.; Gupta, A.; Dhar, M.; Ahmed, S.	2017	Journal of Pediatric Infectious Diseases	12	2	119-123		Cross-sectional
Orientia tsutsugamushi Ank9 is a multifunctional effector that utilizes a novel GRIP-like Golgi localization domain for Golgi-to-endoplasmic reticulum trafficking and interacts with host COPB2	Beyer, A. R.; Rodino, K. G.; VieBrock, L.; Green, R. S.; Tegels, B. K.; Oliver, L. D., Jr.; Marconi, R. T.; Carlyon, J. A.	2017	Cellular Microbiology	19	7			Molecular analysis
Domestic and international trend of vector-borne disease. [Korean]	Bahk, H. J.; Lee, D. H.	2017	Journal of the Korean Medical Association	60	6	451-457		Review
Evidence for a peptidoglycan-like structure in Orientia tsutsugamushi	Atwal, S.; Giengkam, S.; Chaemchuen, S.; Dorling, J.; Kosaisawe, N.; VanNieuwenhze, M.; Sampattavanich, S.; Schumann, P.; Salje, J.	2017	Molecular Microbiology	105	3	440-452	10.1111/mmi.13709
Characteristics of Pediatric Scrub Typhus Eschar in South Indian Children	Arun Babu, T.; Vijayadevagaran, V.; Ananthakrishnan, S.	2017	Pediatric Dermatology	34	2	124-127		Cross-sectional
Validation of Geno-Sen's scrub typhus real time polymerase chain reaction kit by its comparison with a serological ELISA Test	Anitharaj, V.; Stephen, S.; Pradeep, J.; Pooja, P.; Preethi, S.	2017	Journal of Global Infectious Diseases	9	3	108-112		Diagnostic (accuracy)
Guillian-barre syndrome with falciparum malaria and scrub typhus mixed infection-an unusual combination	Gangula, R. S.; Stanley, W.; Vandanapu, A.; Prabhu, M. M.	2017	Journal of Clinical and Diagnostic Research	11	9	OD10-OD11		Case report; Coinfection
Rickettsia sibirica mongolitimonae infection, Sri Lanka	Cordier, C.; Tattevin, P.; Leyer, C.; Cailleaux, M.; Raoult, D.; Angelakis, E.	2017	Journal of Infection in Developing Countries	11	8	668-671		Not on ST
Acute hepatitis E infection presenting as fever and maculopapular rash: A case report	Choovichian, V.; Luvira, V.; Kittitrakul, C.; Wattanagoon, Y.; Wichianprasart, P.; Chanmanee, T.; Louisirirotchanakul, S.	2017	Southeast Asian Journal of Tropical Medicine and Public Health	48	3	570-575		Not on ST
Neurological manifestations of scrub typhus in adults	Abhinav, Rana; Mahajan, S. K.; Arindam, Sharma; Sudhir, Sharma; Verma, B. S.; Ashok, Sharma	2017	Tropical Doctor	47	1	22-25		Cross-sectional
Risk Factors Leading to Fatal Outcome in Scrub Typhus	Hwan, Jeong-Hwan; Lee, Chang-Seop	2016						Duplicate; No abstract
Scrub typhus - Scientific neglect, ever-widening impact	Walker, D. H.	2016	New England Journal of Medicine	375	10	913-915		Commentary
Clinical Manifestations &amp; Complications of Scrub Typhus	Singh, Rakendra	2016						Duplicate
Pediatric Scrub Typhus	Shah, Ira; Bang, Vigyan; Shah, Vishank; Vaidya, Vaibhav	2016						Review
17th International Congress on Infectious Diseases, Hyderabad, India, 2-5 March 2016		2016	International Journal of Infectious Diseases	45	Suppl. 1	1-499		Conference old
Scrub Typhus-Reemergence in Jammu	Mahajan, Annil; Tandon, Vishal R.	2016						Review
Investigation on present situation of patients in Department of Critical Care Medicine in Infectious Disease Hospital of Nanning City	Yanrong, Lin; Fengyao, Wu; Sheng, Liu; Jing, Wei	2016	Chinese Journal of Integrated Traditional and Western Medicine in Intensive and Critical Care	23	5	520-522		Epidemiological
Population dynamics of the blood-sucking insects and detection of pathogens in the rodents from Xisha Islands of China. [Chinese]	Yang, MingLei; Li, YiMing; Chen, HuiYing; Li, KaiLi; Wang, Yan; Ma, YaJun; Yang, ZhenZhou; Zhan, DaoCheng	2016	Academic Journal of Second Military Medical University	37	3	355-359		Non human
Population dynamics of the mood-sucking insects and detection of pathogens in the rodents from xisha islands of china	Yang, M. L.; Li, Y. M.; Chen, B.; Li, K. L.; Wang, Y.; Ma, Y. J.; Yang, Z. Z.; Zhan, D. C.	2016	Academic Journal of Second Military Medical University	37	3	355-359	10.16781/j.0258-879x.2016.03.0355	Duplicate
Epidemic characteristics and prediction effect of scrub typhus in Xiamen City	Yan, YuBing; Guo, ZhiNan; Chen, XiaoPing	2016	Chinese Journal of Hygienic Insecticides & Equipments	22	3	262-265		Modelling
Scrub Typhus: Prevention and Control	Sharma, Ritesh	2016						No abstract; Review
[Spatial analysis of autumn-winter type scrub typhus in Shandong province, 2006-2014]	Yang, H.; Bi, Z. W.; Kou, Z. Q.; Zheng, L.; Zhao, Z. T.	2016	Chung-Hua Liu Hsing Ping Hsueh Tsa Chih Chinese Journal of Epidemiology	37	5	682-5		Duplicate
Spatial analysis of autumn-winter type scrub typhus in Shandong province, 2006-2014. [Chinese]	Yang, H.; Bi, Z. W.; Kou, Z. Q.; Zheng, L.; Zhao, Z. T.	2016	Zhonghua liu xing bing xue za zhi = Zhonghua liuxingbingxue zazhi	37	5	682-685		Epidemiological
Progress of diagnosis and treatment of tsutsugamushi disease	Yi, Xu; Shuru, Zhou	2016	Journal of Applied Clinical Pediatrics	31	10	732-736		Review
Investigation of Orientia tsutsugamushi infection in rodents and human in Yunnan. [Chinese]	Ya, HongXiang; Zhang, YunZhi; Wang, JingLin	2016	Disease Surveillance	31	2	145-148		Epidemiological
Cases with coinfected hemorrhagic fever with renal syndrome and scrub typhus in Yunnan, China. [Chinese]	Ya, HongXiang; Zhang, YunZhi	2016	Chinese Journal of Zoonoses	32	3	266-270		Epidemiological
Comparison of minocycline and azithromycin for the treatment of mild scrub typhus in northern China	Zhao, M.; Wang, T.; Yuan, X.; Du, W.; Lin, M.; Shen, Y.	2016	International Journal of Antimicrobial Agents	48	3	317-320		Characteristic
Serological investigation of vector born rickettsioses in agrarian children in Yili prefecture, Xinjiang Uygur Autonomous Region. [Chinese]	Xu, QiYi; Li, HongYing; Li, Fei; Yang, GuoFeng; Zhang, LiJuan	2016	Zhongguo Meijie Shengwuxue ji Kongzhi Zazhi = Chinese Journal of Vector Biology and Control	27	1	58-60		Seroprevalence
Scrub typhus: A long neglected public health threat in the asia-pacific area and worldwide	Xu, G.; Arcari, C. M.; Jupiter, D.; Melby, P. C.; Walker, D. H.	2016	American Journal of Tropical Medicine and Hygiene	95 (5 Supplement 1)		330		Systematic review
Spatiotemporal dynamics of scrub typhus transmission in mainland China, 2006-2014	Wu, YiCheng; Qian, Quan; Magalhaes, R. J. S.; Han, ZhiHai; Hu, WenBiao; Haque, U.; Weppelmann, T. A.; Wang, Yong; Liu, YunXi; Li, XinLou; Sun, HaiLong; Sun, YanSong; Clements, A. C. A.; Li, ShenLong; Zhang, WenYi	2016	PLoS Neglected Tropical Diseases	10	8			Epidemiological
Rapid increase in scrub typhus incidence in mainland China, 2006-2014	Wu, YiCheng; Qian, Quan; Magalhaes, R. J. S.; Han, ZhiHai; Haque, U.; Weppelmann, T. A.; Hu, WenBiao; Liu, YunXi; Sun, YanSong; Zhang, WenYi; Li, ShenLong	2016	American Journal of Tropical Medicine and Hygiene	94	3	532-536		Epidemiological
Spatiotemporal Dynamics of Scrub Typhus Transmission in Mainland China, 2006-2014	Wu, Y. C.; Qian, Q.; Soares Magalhaes, R. J.; Han, Z. H.; Hu, W. B.; Haque, U.; Weppelmann, T. A.; Wang, Y.; Liu, Y. X.; Li, X. L.; Sun, H. L.; Sun, Y. S.; Clements, A. C. A.; Li, S. L.; Zhang, W. Y.	2016	PLoS Neglected Tropical Diseases	10 (8) (no pagination)	e0004875			Epidemiological
A novel strategy for TNF-alpha production by 2-APB induced downregulated SOCE and upregulated HSP70 in O. tsutsugamushi-infected human macrophages	Wu, ChingYing; Hsu, WenLi; Wang, ChunHsiung; Liang, JuiLin; Tsai, MingHsien; Yen, ChiaJung; Li, HsiuWen; Chiu, SiouJin; Chang, ChungHsing; Huang, YawBin; Lin, MingWei; Yoshioka, T.	2016	PLoS ONE	11	7			Molecular analysis
Geographical assessment of rickettsioses in Indonesia	Widjaja, S.; Williams, M.; Winoto, I.; Farzeli, A.; Stoops, C. A.; Barbara, K. A.; Richards, A. L.; Blair, P. J.	2016	Vector Borne and Zoonotic Diseases	16	1	20-25		Non human
Severe fever with thrombocytopenia syndrome in patients suspected of having scrub typhus	Wi, YuMi; Woo, HyeIn; Park, DaHee; Lee, KeunHwa; Kang, CheolIn; Chung, DooRyeon; Peck, KyongRan; Song, JaeHoon	2016	Emerging Infectious Diseases	22	11	1992-1995		Epidemiological
Clinical and paraclinical profile, and predictors of outcome in 90 cases of scrub typhus, Meghalaya, India	Sivarajan, S.; Shivalli, S.; Bhuyan, D.; Mawlong, M.; Barman, R.	2016	Infectious Diseases of Poverty	5	1	91		Duplicate
Scrub Typhus In HIV Patients-A Ray of Hope	Shamas, M. Nasir; Hussain, Syed Basharat	2016						Duplicate
Are platelet indices useful in diagnosis of tropical acute febrile illnesses?	Viswanathan, S.; Saravanakumari, V.	2016	Journal of Local and Global Health Science	2016	1	2014-01-01		Diagnostic (method)
Acute encephalitis syndrome in Assam, India: Importance of japanese encephalitis in the adult population, 2014-2015	Vasanthapuram, R.; Saikia, L.; Kakati, S.; Baruah, A.; Bowerah, P.; Bhagabati, B. C.; Mani, R.; Hameed, S.; Desai, A.; Reddy, V.; Inamdar, L.; Daves, S.; Laserson, K.; Srikantiah, P.	2016	American Journal of Tropical Medicine and Hygiene	95 (5 Supplement 1)		237-238		Epidemiological
Scrub Typhus: An Emerging Neglected Tropical Disease in Nepal	Upadhyaya, B. P.; Shakya, G.; Adhikari, S.; Rijal, N.; Acharya, J.; Maharjan, L.; Marasini, B. R.	2016	Journal of Nepal Health Research Council	14	33	122-127		Epidemiological
Scrub typhus in Bhutan: a synthesis of data from 2009 to 2014	Tshokey, T.; Choden, T.; Ragunath, Sharma	2016	WHO South East Asia Journal of Public Health	5	2	117-122		Epidemiological
A case of scrub typhus imported from South Korea to Yamagata, Japan	Suzuki, Y.; Shimanuki, M.; Seto, J.; Yahagi, K.; Mizuta, K.	2016	Japanese Journal of Infectious Diseases	69	5	454-455		Duplicate
Development of Rapid Enzyme-Linked Immunosorbent Assays for Detection of Antibodies to Burkholderia pseudomallei	Suttisunhakul, V.; Wuthiekanun, V.; Brett, P. J.; Khusmith, S.; Day, N. P.; Burtnick, M. N.; Limmathurotsakul, D.; Chantratita, N.	2016	Journal of Clinical Microbiology	54	5	1259-68		Not on ST
Deep sequencing approach for investigating infectious agents causing fever	Susilawati, T. N.; Jex, A. R.; Cantacessi, C.; Pearson, M.; Navarro, S.; Susianto, A.; Loukas, A. C.; McBride, W. J.	2016	European Journal of Clinical Microbiology & Infectious Diseases	35	7	1137-49		Molecular analysis
Surveillance of tropical infections in medical intensive care unit	Singhal, R.; Tiwari, P.; Mandal, A.; Sharma, A.	2016	International Journal of Infectious Diseases	1)		307		Epidemiological
Systemic lupus erythematosus and moyamoya syndrome-an unsual asoociation	Singh, S.; Singla, M.	2016	International Journal of Stroke	11 (Supplement 3)		287		Not on ST
Geographical Distribution, Effect of Season &amp; Life Cycle of Scrub Typhus	Sharma, Parag; Kakkar, Rakesh; Kaore, Shilpa N.; Yadav, Vijay K.; Sharma, Raj	2016						Epidemiological
Transovarial transmission of co-existing Orientia tsutsugamushi genotypes in laboratory-reared Leptotrombidium imphalum	Takhampunya, R.; Tippayachai, B.; Korkusol, A.; Promsathaporn, S.; Leepitakrat, S.; Sinwat, W.; Schuster, A. L.; Richards, A. L.	2016	Vector Borne and Zoonotic Diseases	16	1	33-41		Non human
Outbreak of scrub typhus in Puducherry &amp; Tamil Nadu during cooler months	Stephen, Selvaraj; Sangeetha, Balakrishnan; Ambroise, Stanley; Sarangapani, Kengamuthu; Gunasekaran, Dhandapany; Hanifah, Mohamed; Somasundaram, Subramanian	2016						Diagnostic (accuracy); Epidemiological
Associated factors and clinical implications of serum aminotransferase elevation in scrub typhus	Su, TungHung; Liu, ChunJen; Shu, PeiYun; Fu, YangHsien; Chang, ChiHsien; Jao, Ping; Kao, JiaHorng	2016	Journal of Microbiology, Immunology and Infection	49	6	941-946		Characteristic
Distribution of eschar in pediatric scrub typhus	Rose, W.; Rajan, R. J.; Anu, Punnen; Urmi, Ghosh	2016	Journal of Tropical Pediatrics	62	5	415-420		Characteristic
Survey of Leptotrombidium akamushi in Omono River basin in Akita Prefecture, Japan in 2011-2014. [Japanese]	Sato, H.; Shibata, C.; Akino, W.; Saito, H.; Saito, S.; Monma, N.; Toukairin, A.; Takahashi, M.; Fujita, H.; Kadosaka, T.; Takada, N.; Kawabata, H.; Ando, S.	2016	Medical Entomology and Zoology	67	3	167-175		Non human
Study on the epidemiological characteristics and influencing factors of scrub typhus in the autumn-winter natural foci, from 2006 to 2013. [Chinese]	Sun, Y.; Fang, L. Q.; Cao, W. C.	2016	Zhonghua liu xing bing xue za zhi = Zhonghua liuxingbingxue zazhi	37	8	1112-1116		Characteristic
[Study on the epidemiological characteristics and influencing factors of scrub typhus in the autumn-winter natural foci, from 2006 to 2013]	Sun, Y.; Fang, L. Q.; Cao, W. C.	2016	Chung-Hua Liu Hsing Ping Hsueh Tsa Chih Chinese Journal of Epidemiology	37	8	1112-6		Epidemiological
Clinical features of 24 patients with scrub typhus. [Chinese]	Sun, CaiHong; Du, SuPing; Zhang, CaiPing; Zhang, Yu	2016	Chinese Journal of Dermatovenereology	30	9	915-917		Characteristic
An intradermal inoculation mouse model for immunological investigations of acute scrub typhus and persistent infection	Soong, L.; Mendell, N. L.; Olano, J. P.; Rockx-Brouwer, D.; Xu, Guang; Goez-Rivillas, Y.; Drom, C.; Shelite, T. R.; Valbuena, G.; Walker, D. H.; Bouyer, D. H.	2016	PLoS Neglected Tropical Diseases	10	8			Molecular analysis
Diagnostic evaluation of rapid tests for scrub typhus in the Indian population is needed	Siddharudha, Shivalli	2016	Infectious Diseases of Poverty	5	40			Review
A note on rodent migration following gregarious bamboo flowering in North-Eastern Hill region with particular reference to Mizoram (India) and its consequences	Shyamal, Biswas; Shiv, Kumar; Veena, Mittal	2016	Journal of Communicable Diseases	48	3	2021-12-01		Non human
The role of neutrophils during orientia infection	Shelite, T. R.; Mendell, N. L.; Bouyer, D. H.; Walker, D. H.; Soong, L.	2016	Journal of Immunology. Conference: 103rd Annual Meeting of the American Association of Immunologist, IMMUNOLOGY	196	SUPPL. 1			Molecular analysis
IL-33-Dependent Endothelial Activation Contributes to Apoptosis and Renal Injury in Orientia tsutsugamushi-Infected Mice	Shelite, T. R.; Liang, Y.; Wang, H.; Mendell, N. L.; Trent, B. J.; Sun, J.; Gong, B.; Xu, G.; Hu, H.; Bouyer, D. H.; Soong, L.	2016	PLoS Neglected Tropical Diseases [electronic resource]	10	3	e0004467		Molecular analysis
Mouthparts in Leptotrombidium larvae (Acariformes: Trombiculidae)	Shatrov, A. B.; Takahashi, M.; Misumi, H.; Takahashi, Y.	2016	Journal of Morphology	277	4	424-444	10.1002/jmor.20508	Non human
Entomological surveillance for vector of plague and scrub typhus at Chennai port trust (CPT), Chennai, India	Sharma, A. K.; Kaushal, Kumar	2016	Munis Entomology & Zoology	11	1	68-72		Non human
Cross-Regulation of Proinflammatory Cytokines by Interleukin-10 and miR-155 in Orientia tsutsugamushi-Infected Human Macrophages Prevents Cytokine Storm	Tsai, M. H.; Chang, C. H.; Tsai, R. K.; Hong, Y. R.; Chuang, T. H.; Fan, K. T.; Peng, C. W.; Wu, C. Y.; Hsu, W. L.; Wang, L. S.; Chen, L. K.; Yu, H. S.	2016	Journal of Investigative Dermatology	136	7	1398-1407		Molecular analysis
Prevalence of antibodies against Ehrlichia spp. and Orientia tsutsugamushi in small mammals around harbors in Taiwan	Tsai, KunHsien; Chang, ShuFeng; Yen, TsaiYing; Shih, WeiLiang; Chen, WanJen; Wang, HsiChieh; Yu, XueJie; Wen, TzaiHung; Wu, WenJer; Shu, PeiYun	2016	Parasites and Vectors	9	45			Non human
Human ehrlichiosis and anaplasmosis in northeastern Thailand	Thipmontree, W.; Chao, C. C.; Suputtamongkol, Y.; Zhang, Z.; Belinskaya, T.; Ching, W. M.	2016	American Journal of Tropical Medicine and Hygiene	95 (5 Supplement 1)		62		Not on ST
Successful treatment of scrub typhus-associated hemophagocytic lymphohistiocytosis with chloramphenicol report of 3 pediatric cases and literature review	Zhou, Y. H.; Xia, F. Q.; Poucke, S. V.; Zheng, M. H.	2016	Medicine (United States)	95	8		10.1097/MD.0000000000002928	Duplicate
Molecular characterization of Orientia tsutsugamushi serotypes causing scrub typhus outbreak in southern region of Andhra Pradesh, India	Usha, K.; Kumar, E.; Kalawat, U.; Kumar, B. S.; Chaudhury, A.; Gopal, D. V.	2016	Indian Journal of Medical Research	144	4	597-603		Epidemiological
Spontaneous Splenic Rupture Caused by Scrub Typhus	Thipmontree, W.; Suwattanabunpot, K.; Supputtamonkol, Y.	2016	American Journal of Tropical Medicine & Hygiene	95	6	1284-1286		Duplicate
Digital gangrene due to rickettsial vasculitis-uncommon manifestation of an underappreciated disease	Poonawala, H.; Umesh, S.; Thenmozhi, N.; Riedel, D. J.	2016	American Journal of Tropical Medicine and Hygiene	95 (5 Supplement 1)		337		Not on ST
State of the art of diagnosis of rickettsial diseases: the use of blood specimens for diagnosis of scrub typhus, spotted fever group rickettsiosis, and murine typhus	Paris, D. H.; Dumler, J. S.	2016	Current Opinion in Infectious Diseases	29	5	433-439		Review
Ectoparasitic chigger mites on large oriental vole (Eothenomys miletus) across southwest, China	Peng, PeiYing; Guo, XianGuo; Song, WenYu; Hou, Peng; Zou, YunJi; Fan, Rong	2016	Parasitology Research	115	2	623-632		Non human
Species diversity of ectoparasitic chigger mites (Acari: Prostigmata) on small mammals in Yunnan Province, China	Peng, PeiYing; Guo, XianGuo; Ren, TianGuang; Song, WenYu; Dong, WenGe; Fan, Rong	2016	Parasitology Research	115	9	3605-3618		Non human
An updated distribution and hosts: trombiculid mites (Acari: Trombidiformes) associated with small mammals in Yunnan Province, southwest China	Peng, PeiYing; Guo, XianGuo; Ren, TianGuang; Dong, WenGe; Song, WenYu	2016	Parasitology Research	115	5	1923-1938		Non human
Alternative Medicines For Scrub Typhus	Patel, Neeraj K.	2016						Duplicate
Epidemiological and clinical features of severe fever with thrombocytopenia syndrome during an outbreak in South Korea, 2013-2015	Park, S. W.; Ryou, J.; Choi, W. Y.; Han, M. G.; Lee, W. J.	2016	American Journal of Tropical Medicine and Hygiene	95	6	1358-1361		Not on ST
Diagnostic usefulness of T-cell based assays for tuberculous meningitis in HIV-uninfected patients	Park, K. H.; Lee, M. S.; Kim, S. M.; Park, S. J.; Chong, Y. P.; Lee, S. O.; Choi, S. H.; Kim, Y. S.; Woo, J. H.; Kang, J. K.; Lee, S. A.; Kim, S. H.	2016	Journal of Infection	72	4	486-497		Not on ST
Geographical distribution and seasonal indices of chigger mites on small mammals collected on the east coast of the Republic of Korea	Park, GabMan; Shin, HoSung	2016	Journal of Parasitology	102	2	193-198		Non human
Scrub typhus and leptospirosis: the fallacy of diagnosing with IgM Enzyme Linked Immunosorbant Assay	Nitin, Gupta; Rama, Chaudhry; Bijay, Mirdha; Bimal, Das; Lalit, Dar; Sushil, Kabra; Rakesh, Lodha; Aparajit, Dey; Rita, Sood; Naveet, Wig; Vishnubhatla, Sreenivas	2016	Journal of Microbial and Biochemical Technology	8	2	71-75		Epidemiological
Routine argyrophil techniques detect Rickettsia rickettsii in tissues of patients with fatal Rocky Mountain spotted fever	Paddock, C. D.; Sanders, J. H.; Denison, A. M.; Muehlenbachs, A.; Zaki, S. R.	2016	Journal of Histotechnology	39	4	116-122		Not on ST
Evaluation of ImmuneMed scrub typhus rapid test kit, for diagnosis of scrub typhus	Stephen, S.; Kim, SeungHan; Jothimani, Pradeep; Kim, YoungJin; Kim, EunYe; Park, SungMan; Kim, MinWoo; Kim, YoonWon	2016	Journal of Vector Borne Diseases	53	3	283-287		Diagnostic (accuracy)
Determination of Scrub typhus Suggests a New Epidemic Focus in the Anhui Province of China	Cao, M.; Che, L.; Zhang, J.; Hu, J.; Srinivas, S.; Xu, R.; Guo, H.; Zhang, Y.; Wang, C.; Feng, Y.	2016	Scientific reports	6		20737		Epidemiological; Seroprevalence
Identification of outer membrane vesicles derived from Orientia tsutsugamushi	Kwon, H. Y.; Lee, S. M.; Lee, J. S.; Baek, J. H.; Im, J. H.	2016	Journal of Extracellular Vesicles	5 (Supplement 1)		88		Molecular analysis
Spotted fever group and typhus fever group rickettsiosis in South Western India	Koralur, M.; Bairy, I.; Varma, M.; Athan, E.; Stenos, J.	2016	International Journal of Infectious Diseases	1)		180-181		Not on ST
Molecular detection of zoonotic rickettsiae and Anaplasma spp. in domestic dogs and their ectoparasites in Bushbuckridge, South Africa	Kolo, A. O.; Sibeko-Matjila, K. P.; Maina, A. N.; Richards, A. L.; Knobel, D. L.; Matjila, P. T.	2016	Vector Borne and Zoonotic Diseases	16	4	245-252		Non human
Clinical Evaluation of Rapid Diagnostic Test Kit for Scrub Typhus with Improved Performance	Kim, Y. J.; Park, S.; Premaratna, R.; Selvaraj, S.; Park, S. J.; Kim, S.; Kim, D.; Kim, M. S.; Shin, D. H.; Choi, K. C.; Kwon, S. H.; Seo, W.; Lee, N. T.; Kim, S. H.; Kang, H. K.; Kim, Y. W.	2016	Journal of Korean Medical Science	31	8	1190-1196		Diagnostic (accuracy)
Activation, impaired tumor necrosis factor- alpha production, and deficiency of circulating mucosal-associated invariant T cells in patients with scrub typhus	Kang, SeungJi; Jin, HyeMi; Won, EunJeong; Cho, YoungNan; Jung, HyunJu; Kwon, YongSoo; Kee, HaeJin; Ju, JaeKyun; Kim, JungChul; Kim, UhJin; Jang, HeeChang; Jung, SookIn; Kee, SeungJung; Park, YongWook	2016	PLoS Neglected Tropical Diseases	10	7			Duplicate
Activation, Impaired Tumor Necrosis Factor-alpha Production, and Deficiency of Circulating Mucosal-Associated Invariant T Cells in Patients with Scrub Typhus	Kang, S. J.; Jin, H. M.; Won, E. J.; Cho, Y. N.; Jung, H. J.; Kwon, Y. S.; Kee, H. J.; Ju, J. K.; Kim, J. C.; Kim, U. J.; Jang, H. C.; Jung, S. I.; Kee, S. J.; Park, Y. W.	2016	PLoS Neglected Tropical Diseases	10 (7) (no pagination)	e0004832			Duplicate
Activation, Impaired Tumor Necrosis Factor-Î± Production, and Deficiency of Circulating Mucosal-Associated Invariant T Cells in Patients with Scrub Typhus	Kang, S. J.; Jin, H. M.; Won, E. J.; Cho, Y. N.; Jung, H. J.; Kwon, Y. S.; Kee, H. J.; Ju, J. K.; Kim, J. C.; Kim, U. J.; Jang, H. C.; Jung, S. I.; Kee, S. J.; Park, Y. W.	2016	PLoS Neglected Tropical Diseases	10	7		10.1371/journal.pntd.0004832	Molecular analysis
Seroprevalence of Scrub typhus and coinfection with leptospirosis in Chennai, Tamil Nadu	Kanagasabai, S.; Thatchinamoorthy, G.; Ganesan, A.; Pachiyappan, G.; Gouthami, P.; Valarmathi, S.; Mini Jacob, S.	2016	International Journal of Infectious Diseases	1)		178		Epidemiological
Quantitative and volume, conductivity and scatter changes in leucocytes of patients with acute undifferentiated febrile illness: A pilot study	Kalra, V.; Ahmad, S.; Shrivastava, V.; Mittal, G.	2016	Transactions of the Royal Society of Tropical Medicine and Hygiene	110	5	281-285		Molecular analysis
ARDS in Scrub Typhus	Kaore, S. N.; Sharma, P.; Yadav, V. K.; Sharma, R.; Kaore, N. M.	2016						Duplicate
Scrub Typhus in Children: Jammu Experience	Digra, Sanjeev Kumar; Saini, Ghan Shyam; Singh, Virender; Sharma, Sunil Dutt; Kaul, Rajesh	2016						Duplicate
Scrub Typhus: Clinical Approach	Dhamija, Punit; Bansal, Dipika; Xess, Deonis; Medhi, Bikash	2016						Duplicate
Hemophagocytic lymphohistiocytosis (HLH) secondary to tropical infections-experience at a tertiary care centre	Deme, S.; Adiraju, K. P.; Malladi, S.; Chandra, N.; Mallikarjuna, S.; Narendra, A.; Modugu, N. R.; Raju, S.	2016	International Journal of Infectious Diseases	1)		331-332		Duplicate
Radiological Manifestations of Scrub Typhus	Kaur, Manjot; Singh, Rakendra	2016						Duplicate
Scrub typhus masquerading as HELLP syndrome and puerperal sepsis in an asymptomatic malaria patient	Karim, H. M. R.; Bhattacharyya, P.; Kakat, S. D.; Borah, T. J.; Yunus, M.	2016	Qatar Medical Journal	2016	1		10.5339/qmj.2016.2	Duplicate
Laboratory Diagnosis of Scrub Typhus	Kaore, N. M.	2016						Duplicate
DHR-ICMR Guidelines for diagnosis &amp; management of Rickettsial diseases in India	Rahi, Manuj; Gupte, M. D.; Bhargava, Anurag; Varghese, George M.; Arora, Rashmi	2016						Duplicate
Pregnancy and Scrub Typhus	Phupong, Vorapong	2016						Duplicate
The correlation of endoscopic findings and clinical features in Korean patients with scrub typhus: a cohort study	Lee, Jun; Kim, DongMin; Yun, NaRa; Kim, YoungDae; Park, ChanGuk; Kim, ManWoo	2016	PLoS ONE	11	5			Duplicate
The correlation of endoscopic findings and clinical features in Korean patients with scrub typhus: A cohort study	Lee, J.; Kim, D. M.; Yun, N. R.; Kim, Y. D.; Park, C. G.; Kim, M. W.	2016	PLoS ONE	11 (5) (no pagination)	e0155810			Characteristic
The clinical characteristics of pleural effusion in scrub typhus	Kim, H. H.; Chung, J. H.; Kim, D. M.; Yun, N. R.; Lee, J.; Kwon, Y. E.; Yoon, S. H.; Lee, S. I.; Han, M. A.	2016	BMC Infectious Diseases	16 (1) (no pagination)	278			Characteristic
Risk Factors for Mechanical Ventilation in Patients with Scrub Typhus Admitted to Intensive Care Unit at a University Hospital	Kyoung Min, Moon; Min Soo, Han; Ch,; ang Bum, Rim; Jun Ho, Lee; Min Seok, Kang; Ji Hye, Kim; Sang Il, Kim; Sun Young, Jung; Yongseon, Cho	2016	Tuberculosis and Respiratory Diseases	79	1	31-36		Cross-sectional
An outbreak of scrub typhus in military personnel despite protocols for antibiotic prophylaxis: doxycycline resistance excluded by a quantitative PCR-based susceptibility assay	Harris, P. N. A.; Oltvolgyi, C.; Islam, A.; Hussain-Yusuf, H.; Loewenthal, M. R.; Vincent, G.; Stenos, J.; Graves, S.	2016	Microbes and Infection	18	6	406-411		Case report; Cross-sectional
Serological evidence of Scrub Typhus among cases of PUO in the Kashmir valley- A hospital based study	Farhana, A.; Bali, N.; Kanth, F.; Farooq, R.; Haq, I.; Shah, P.	2016	Journal of Clinical and Diagnostic Research	10	5	DC24-DC26		Epidemiological
Acute viral hepatitis a with intravascular haemolysis, severe hyperbilirubinaemia and renal failure in a young diabetic adult	Gautam, P. L.; Goyal, O.; Sood, P.; Gautam, N.	2016	Transplantation	100 (5 Supplement 1)		S127		Not on ST
Analysis on epidemiological features of Tsutsugamushi disease from 2006 to 2014 in Yunnan Chuxiong. [Chinese]	Gao, LiFen; Hu, HaiMei; Hu, QiuLing; Wu, XueLin; Luo, QiongMei; Qian, FaBao	2016	Modern Preventive Medicine	43	2	207-210		Epidemiological
Acute encephalitis syndrome of unknown etiology: The NIMHANS experience	Desai, A.	2016	International Journal of Infectious Diseases	1)		25		Epidemiological
Seroprevalence of scrub typhus in the north mountainous area of Beijing. [Chinese]	Chen, YongLiang; Yang, YuSong; Jia, LiLi; Dou, XiangFeng; Lyu, YanNing; Geng, LiBin; Wang, YaQiong; Zheng, FangHua; Wang, HuaYong	2016	Zhongguo Meijie Shengwuxue ji Kongzhi Zazhi = Chinese Journal of Vector Biology and Control	27	6	597-599		Seroprevalence
Antigenic Relationships among Human Pathogenic Orientia tsutsugamushi Isolates from Thailand	James, S. L.; Blacksell, S. D.; Nawtaisong, P.; Tanganuchitcharnchai, A.; Smith, D. J.; Day, N. P.; Paris, D. H.	2016	PLoS Neglected Tropical Diseases [electronic resource]	10	6	e0004723		Duplicate
Scrub Typhus Vaccine: Past, Present and Future	Hussain, Syed Basharat; Mushtaq, Beenish; Shamas, M. Nasir	2016						Duplicate
Recent Advances in Understanding Pathophysiology of Scrub Typhus	Dogra, Sandeep	2016						Duplicate
Accuracy of conventional PCR targeting the 16S rRNA gene with the ot-16sRF1 and Ot-16sRR1 primers for diagnosis of scrub typhus: a case-control study	Kim, ChoonMee; Cho, MinKeun; Kim, DongMin; Yun, NaRa; Kim, SeokWon; Jang, SookJin; Ahn, YoungJoon; Lim, DongHoon	2016	Journal of Clinical Microbiology	54	1	178-179		Diagnostic (accuracy)
Scrub typhus in hilly regions of north east India	Khan, S. K.; Vinotsole, Khamo; Uriah, H. J.; Bora, T.; Prafulla, Dutta	2016	Indian Journal of Medical Research	144	1	138-140		Seroprevalence
Seroepidemiology of rickettsial infections in Northeast India	Khan, S. A.; Bora, T.; Chattopadhyay, S.; Jiang, J.; Richards, A. L.; Dutta, P.	2016	Transactions of the Royal Society of Tropical Medicine and Hygiene	110	8	487-494		Seroprevalence
Kikuchi-Fujimoto disease : Atypical presentation of a rare disease	Khan, M. J.; Kote, G. S. S.; Gurudath, G. S.; Kumar, T. R.; Suganya, S.; Palve, S.; Nityanand, S.; Palanivelu, C.	2016	Indian Journal of Gastroenterology	35 (1 Supplement)		A110-A111		Not on ST
Seroepidemiological Survey of Zoonotic Diseases in Small Mammals with PCR Detection of Orientia tsutsugamushi in Chiggers, Gwangju, Korea	Jung Wook, Park; Jae Keun, Chung; Sun Hee, Kim; Sun Ju, Cho; Yi Deun, Ha; So Hyang, Jung; Hye Jung, Park; Hyun Jae, Song; Jung Yoon, Lee; Dong Min, Kim; Jah, Pyus; Dong Ryong, Ha; Eun Sun, Kim; Jae Il, Lee	2016	Kisaengchunghak Chapchi	54	3	307-313		Non human
CKD and Infectious Diseases in Asia Pacific: Challenges and Opportunities	Jha, V.; Prasad, N.	2016	American Journal of Kidney Diseases	68	1	148-160		Review
Effect of latitude and seasonal variation on scrub typhus, South Korea, 2001-2013	Jeung, YeSul; Kim, ChoonMee; Yun, NaRa; Kim, SeokWon; Han, MiAh; Kim, DongMin	2016	American Journal of Tropical Medicine and Hygiene	94	1	22-25		Epidemiological
Generation of protective immunity against Orientia tsutsugamushi infection by immunization with a zinc oxide nanoparticle combined with ScaA antigen	Ha, N. Y.; Shin, H. M.; Sharma, P.; Cho, H. A.; Min, C. K.; Kim, H. I.; Yen, N. T. H.; Kang, J. S.; Kim, I. S.; Choi, M. S.; Kim, Y. K.; Cho, N. H.	2016	Journal of Nanobiotechnology	14	1		10.1186/s12951-016-0229-2	Molecular analysis
Comparison of preferred bite sites between mites and ticks on humans in Korea	Jang, MiSun; Kim, ChoonMee; Kim, DongMin; Yoon, NaRa; Han, MiAh; Kim, HyunKuk; Oh, WonSup; Yoon, HeeJung; Wie, SeongHeon; Hur, Jian	2016	American Journal of Tropical Medicine and Hygiene	95	5	1021-1025		Cross-sectional
Isolation and genetic characterization of Orientia tsutsugamushi from scrub typhus patients in Gyeongsangnam-do, Korea	Ha, J. H.; Lee, D. H.; Park, J. S.; Cho, O. H.; Kim, D. H.; Ha, N. Y.; Cho, N. H.; Hwang, K. J.; Cho, Y. G.; Lee, H. S.; Lee, W. K.; Lee, Y. C.; Cho, M. J.; Lee, W. K.; Shin, M. K.	2016	Journal of Bacteriology and Virology	46	4	275-282		Molecular analysis
Determination of cutoff of ELISA and immunofluorescence assay for scrub typhus	Gupta, N.; Chaudhry, R.; Thakur, C. K.	2016	Journal of Global Infectious Diseases	8	3	97-99		Diagnostic (method)
Evidence of rickettsia and orientia infections among abattoir workers in Djibouti	Horton, K. C.; Jiang, J.; Maina, A.; Dueger, E.; Zayed, A.; Ahmed, A. A.; Pimentel, G.; Richards, A. L.	2016	American Journal of Tropical Medicine and Hygiene	95	2	462-465		Seroprevalence
Protective and pathogenic roles of CD8+ T lymphocytes in Murine Orientia tsutsugamushi infection	Hauptmann, M.; Kolbaum, J.; Lilla, S.; Wozniak, D.; Gharaibeh, M.; Fleischer, B.; Keller, C. A.	2016	PLoS Neglected Tropical Diseases	10	9			Non human
Antigenic Relationships among Human Pathogenic Orientia tsutsugamushi Isolates from Thailand	James, S. L.; Blacksell, S. D.; Nawtaisong, P.; Tanganuchitcharnchai, A.; Smith, D. J.; Day, N. P. J.; Paris, D. H.	2016	PLoS Neglected Tropical Diseases	10 (6) (no pagination)	e0004723			Molecular analysis
Ascites, Pleural Effusion, and Edematous Gallbladder Wall: A Rare Finding of Leptospirosis	Jagdish Kumar, K.; Hamza, S.; Kurthkal, K.; Sowmya, G. S.	2016	Journal of Pediatric Infectious Diseases	11	4	133-135		Not on ST
Dengue and typhoid fever coinfection in a child	Jagadishkumar, K.; Shareef, M.; Hosur, D.; Sowmya, G. S.	2016	Cocuk Enfeksiyon Dergisi	10	1	36-38		Not on ST
Scrub typhus in rural Rajasthan and a review of other Indian studies	Masand, R.; Yadav, R.; Purohit, A.; Tomar, B. S.	2016	Paediatrics and International Child Health	36	2	148-153		Characteristic
Efficacy of continuous haemodiafiltration using a polymethylmethacrylate membrane haemofilter (PMMA-CHDF) in the treatment of sepsis and acute respiratory distress syndrome (ARDS)	Sakai, M.	2016	Anaesthesia and Intensive Care	44 (2)		323		Duplicate
Guillan-Barre syndrome following scrub typus: Two case reports. [Japanese]	Sakai, K.; Ishii, N.; Ebihara, Y.; Mochizuki, H.; Shiomi, K.; Nakazato, M.	2016	Clinical Neurology	56	8	577-579		Duplicate
Five-year analysis of rickettsial fevers in children in South India: clinical manifestations and complications	Rwituja, Thomas; Preeti, Puranik; Bhuvanesh, Kalal; Britto, C.; Savitha, Kamlesh; Sylvan, Rego; Anita, Shet	2016	Journal of Infection in Developing Countries	10	6	657-661		Characteristic
First Identification and Description of Rickettsioses and Q Fever as Causes of Acute Febrile Illness in Nicaragua	Reller, M. E.; Chikeka, I.; Miles, J. J.; Dumler, J. S.; Woods, C. W.; Mayorga, O.; Matute, A. J.	2016	PLoS Neglected Tropical Diseases [electronic resource]	10	12	e0005185		Epidemiological
Prevalence of rickettsial infections in acute coronary syndromes in Sri Lanka: A case control study	Mettananda, C. D.; Premaratna, R.; Danansuriya, D.; Bandara, N. B.	2016	International Journal of Infectious Diseases	1)		238-239		Case-control
An outbreak investigation of scrub typhus in Western Province, Solomon Islands, 2014	Marks, M.; Joshua, C.; Longbottom, J.; Longbottom, K.; Sio, A.; Puiahi, E.; Jilini, G.; Stenos, J.; Dalipanda, T.; Musto, J.	2016	Western Pacific surveillance and response journal : WPSAR	7	1	2021-09-06		Case-control
Q fever, scrub typhus, and rickettsial diseases in children, Kenya, 2011â€“2012	Maina, A. N.; Farris, C. M.; Odhiambo, A.; Jiang, J.; Laktabai, J.; Armstrong, J.; Holland, T.; Richards, A. L.; Oâ€™Meara, W. P.	2016	Emerging Infectious Diseases	22	5	883-886	10.3201/eid2205.150953	Seroprevalence
Antibiotic Use in Scrub Typhus: Systematic Review and Meta-analysis of Clinical Trials	Mahajan, Rajiv; Singh, Navyug Raj; Kapoor, V.	2016						Duplicate
An investigation on the harborage of three pathogens in small mammals in Beijing area, 2013. [Chinese]	Lyu, YanNing; Li, LiangChen; Dou, XiangFeng; Chen, LiJuan; Zhang, XiuChun; Guan, ZengZhi; Sun, YuLan; Li, XinYu; Wang, QuanYi	2016	Zhongguo Meijie Shengwuxue ji Kongzhi Zazhi = Chinese Journal of Vector Biology and Control	27	4	336-340		Non human
Seroepidemiological investigation on scrub typhus in suburban districts of Beijing. [Chinese]	Lyu, YanNing; Chen, LiJuan; Dou, XiangFeng; Sun, YuLan; Zhang, XiuChun; Li, XinYu; Wang, QuanYi	2016	Zhongguo Meijie Shengwuxue ji Kongzhi Zazhi = Chinese Journal of Vector Biology and Control	27	3	257-259		Seroprevalence
Investigation on an outbreak of tsutsugamushi disease, Henan. [Chinese]	Li, MengLei; Qi, MuGe; Wang, RuoLin; Li, Yi; Su, Jia; Huang, XueYong	2016	Modern Preventive Medicine	43	23	4384-4387		Case-control
Modelling the Impact and Cost-Effectiveness of Biomarker Tests as Compared with Pathogen-Specific Diagnostics in the Management of Undifferentiated Fever in Remote Tropical Settings	Lubell, Y.; Althaus, T.; Blacksell, S. D.; Paris, D. H.; Mayxay, M.; Pan-Ngum, W.; White, L. J.; Day, N. P.; Newton, P. N.	2016	PLoS ONE [Electronic Resource]	11	3	e0152420		Duplicate
Modelling the impact and cost-effectiveness of biomarker tests as compared with pathogen-specific diagnostics in the management of undifferentiated fever in remote tropical settings	Lubell, Y.; Althaus, T.; Blacksell, S. D.; Paris, D. H.; Mayxay, M.; Pan-Ngum, W.; White, L. J.; Day, N. P. J.; Newton, P. N.	2016	PLoS ONE	11 (3) (no pagination)	e0152420			Economic analysis; Modelling
Epidemiology of Scrub Typhus	Kumar, Dinesh; Raina, D. J.; Gupta, Sanjana; Angurana, Ana	2016						Epidemiological
Serious adverse transfusion reactions reported in the national recipient-triggered trace back system in Korea (2006-2014)	Kwon, JeongRan; Won, EunJeong; Jo, HyunJung; Choi, SaeRom; Lee, KyoungYul; Kim, SinYoung; Ahn, HyeongSik; Choi, YoungSill; Cho, Duck; Lee, DongHan	2016	Annals of laboratory medicine	36	4	335-341		Epidemiological
In vitro activity of tigecycline against Orientia tsutsugamushi	Lee, SunMyoung; Kwon, HaeYoon; Im, JaeHyoung; Baek, JiHyeon; Hwang, SeungSik; Kang, JaeSeung; Chung, MoonHyun; Lee, JinSoo	2016	Yonsei Medical Journal	57	4	1034-1037		Molecular analysis
Genomic sequencing of Orientia tsutsugamushi strain Karp, an assembly comparable to the genome size of the strain Ikeda	Liao, H. M.; Chao, C. C.; Lei, H.; Li, B.; Tsai, S.; Hung, G. C.; Ching, W. M.; Lo, S. C.	2016	Genome Announcements	4	4		10.1128/genomeA.00702-16	Molecular analysis
Detection of Orientia tsutsugamushi in Panzhihua city by SN-PCR and sequence analysis. [Chinese]	Liao, HongYu; Jiang, DeYong; Mu, YongGui; Yang, XiaoRong	2016	Zhongguo Meijie Shengwuxue ji Kongzhi Zazhi = Chinese Journal of Vector Biology and Control	27	1	38-41		Diagnostic (accuracy)
The clinical characteristics of pleural effusion in scrub typhus	Kim, HyungHo; Chung, JongHoon; Kim, DongMin; Yun, NaRa; Lee, Jun; Kwon, YongEun; Yoon, SungHo; Lee, SeungIl; Han, MiAh	2016	BMC Infectious Diseases	16	278			Duplicate
Molecular confirmation of scrub typhus infection and characterization of orientia tsutsugamushi genotype from Karnataka, India	Koraluru, M.; Bairy, I.; Singh, R.; Varma, M.; Stenos, J.	2016	Journal of Vector Borne Diseases	53	2	185-187		Molecular analysis
Travel Acquired Scrub Typhus	Kumar, Sanjeev	2016						Duplicate
Population distribution and dynamics of vectors and their significance in vector-borne diseases in coastal beach areas of Yancheng, China. [Chinese]	Chen, YinZhong; Li, Feng; Xu, Hui; Huang, LianCheng; Gu, ZhenGuo; Sun, ZhongYou; Yan, GuoJin; Zhu, YeJiang; Tang, Chi	2016	Zhongguo Meijie Shengwuxue ji Kongzhi Zazhi = Chinese Journal of Vector Biology and Control	27	3	260-266		Epidemiological
Prevalence and phylogenetic analysis of Orientia tsutsugamushi in small mammals in Hanoi, Vietnam	Hotta, K.; Pham, H. T. T.; Hoang, H. T.; Trang, T. C.; Vu, T. N.; Ung, T. T. H.; Shimizu, K.; Arikawa, J.; Yamada, A.; Nguyen, H. T.; Nguyen, H. L. K.; Le, M. T. Q.; Hayasaka, D.	2016	Vector Borne and Zoonotic Diseases	16	2	96-102		Non human
Survival and Growth of Orientia tsutsugamushi in Conventional Hemocultures	Dittrich, S.; Card, E.; Phuklia, W.; Rudgard, W. E.; Silousok, J.; Phoumin, P.; Bouthasavong, L.; Azarian, S.; Davong, V.; Dance, D. A.; Vongsouvath, M.; Phetsouvanh, R.; Newton, P. N.	2016	Emerging Infectious Diseases	22	8	1460-3		Molecular analysis
Hidden varicella outbreak, Luang Prabang Province, the Lao Peoples Democratic Republic, December 2014 to January 2015	Bounthanom, Sengkeopraseuth; Khonesavanh, Bounma; Chansone, Siamong; Siddhartha, Datta; Bouaphanh, Khamphaphongphane; Phengta, Vongphachanh; Dapeng, Luo; Michael, O.; Reilly,; Cindy, H. Chiu	2016	Western Pacific Surveillance and Response	7	1	2021-05-01		Not on ST
Emerging rickettsioses in Northeast India	Bora, T.; Khan, S. A.	2016	International Journal of Infectious Diseases	1)		167		Seroprevalence
Diagnostic Accuracy of the InBios Scrub Typhus Detect Enzyme-Linked Immunoassay for the Detection of IgM Antibodies in Northern Thailand	Blacksell, S. D.; Tanganuchitcharnchai, A.; Nawtaisong, P.; Kantipong, P.; Laongnualpanich, A.; Day, N. P. J.; Paris, D. H.	2016	Clinical and Vaccine Immunology	23	2	148-154		Diagnostic (accuracy)
Scrub typhus: a clinico-laboratory differentiation of children with and without meningitis	Bhat, N. K.; Neerul, Pandita; Manju, Saini; Minakshi, Dhar; Sohaib, Ahmed; Nadia, Shirazi; Sanober, Wasim; Rupali, Shirke; Vipan, Chandar	2016	Journal of Tropical Pediatrics	62	3	194-199		Cross-sectional
Haemaphysalis longicornis tick bites are a possible cause of red meat allergy in Japan	Chinuki, Y.; Ishiwata, K.; Yamaji, K.; Takahashi, H.; Morita, E.	2016	Allergy: European Journal of Allergy and Clinical Immunology	71	3	421-425		Not on ST
Catenotaenia dendritica (Cestoda: Catenotaeniidae) and three ectoparasite species in the red squirrel, Sciurus vulgaris, from Cheongju, Korea	Choe, SeongJun; Lee, DongMin; Park, HanSol; Jeon, HyeongKyu; Lee, YoungSun; Na, KiJeong; Lee, InYong; Eom, K. S.	2016	Korean Journal of Parasitology	54	4	509-518		Non human
Spatio-temporal distribution of scrub typhus and related influencing factors in coastal beach area of Yancheng, China. [Chinese]	Chen, Y. Z.; Li, F.; Xu, H.; Huang, L. C.; Gu, Z. G.; Sun, Z. Y.; Yan, G. J.; Zhu, Y. J.; Tang, C.	2016	Zhonghua liu xing bing xue za zhi = Zhonghua liuxingbingxue zazhi	37	2	232-237		Epidemiological
Scrub typhus as a major cause of illness for patients with unknown fever origin in galle, sri lanka	Chao, C. C.; Zhang, Z.; Belinskaya, T.; Wood, C.; Nicholson, B. P.; Tilekeratne, L. G.; Session, O. M.; Hsiang, J.; Lewis, M.; Reller, M.; Bodinayake, C. K.; Nagahawatte, A.; Devasiri, V.; Kodikara-Arachichi, W.; De Silva, A. D.; Kurukulasooriya, R.; Ostbye, T.; Gubler, D. J.; Ching, W. M.	2016	American Journal of Tropical Medicine and Hygiene	95 (5 Supplement 1)		531		Cross-sectional
Defining the mechanisms of protective immunity elicited by two vaccine candidates against orientia tsutsugamushi infection	Chao, C. C.; Ching, W. M.; Ledbetter, L.; Schoenlaub, L.; Zhang, G.	2016	American Journal of Tropical Medicine and Hygiene	95 (5 Supplement 1)		329-330		Molecular analysis; Non human
Host-parasite association in trombiculid mites (Actinotrichida: Trombiculidae) of temperate zone - The case of Hirsutiella zachvatkini (Schluger, 1948); Are we dealing with prolonged contact with the host?	Moniuszko, H.; MÄ…kol, J.	2016	Parasites and Vectors	9	1		10.1186/s13071-016-1339-2	Non human
A prospective study of the importance of enteric fever as a cause of non-malarial febrile illness in patients admitted to Chittagong Medical College Hospital, Bangladesh	Maude, R. R.; Ghose, A.; Samad, R.; de Jong, H. K.; Fukushima, M.; Wijedoru, L.; Hassan, M. U.; Hossain, M. A.; Karim, M. R.; Sayeed, A. A.; van den Ende, S.; Pal, S.; Zahed, A. S. M.; Rahman, W.; Karnain, R.; Islam, R.; Tran, D. T. N.; Ha, T. T.; Pham, A. H.; Campbell, J. I.; van Doorn, H. R.; Maude, R. J.; van der Poll, T.; Wiersinga, W. J.; Day, N. P. J.; Baker, S.; Dondorp, A. M.; Parry, C. M…	2016	BMC Infectious Diseases	16 (1) (no pagination)	567			Duplicate
Case report: a case of scrub typhus complicated by adult respiratory distress syndrome and successful management with extracorporeal membrane oxygenation	Choi, WooYoung; Lee, SeungYun; Kwon, HeaYoon; Im, JaeHyoung; Durey, A.; Baek, JiHyeon; Kim, YoungSam; Kang, JaeSeung; Lee, JinSoo	2016	American Journal of Tropical Medicine and Hygiene	95	3	554-557		Duplicate
[Spatio-temporal distribution of scrub typhus and related influencing factors in coastal beach area of Yancheng, China]	Chen, Y. Z.; Li, F.; Xu, H.; Huang, L. C.; Gu, Z. G.; Sun, Z. Y.; Yan, G. J.; Zhu, Y. J.; Tang, C.	2016	Chung-Hua Liu Hsing Ping Hsueh Tsa Chih Chinese Journal of Epidemiology	37	2	232-7		Duplicate
Scrub typhus masquerading as acute pancreatitis	Chaturvedi, A.; Gupta, M.; Bhardwaj, S.; Handa, D.	2016	BMJ Case Reports	2016			10.1136/bcr-2015-213929	Duplicate
Scrub typhus masquerading as acute pancreatitis	Chaturvedi, A.; Gupta, M.; Bhardwaj, S.; Handa, D.	2016	BMJ Case Reports	9		9		Duplicate
The Aetiologies and Impact of Fever in Pregnant Inpatients in Vientiane, Laos	Chansamouth, V.; Thammasack, S.; Phetsouvanh, R.; Keoluangkot, V.; Moore, C. E.; Blacksell, S. D.; Castonguay-Vanier, J.; Dubot-Peres, A.; Tangkhabuanbutra, J.; Tongyoo, N.; Souphaphonh, P.; Sengvilaipaseuth, O.; Vongsouvath, M.; Phommasone, K.; Sengdethka, D.; Seurbsanith, A.; Craig, S. B.; Hermann, L.; Strobel, M.; Newton, P. N.	2016	PLoS Neglected Tropical Diseases [electronic resource]	10	4	e0004577		Duplicate
Clinical and laboratory characteristics of dengue-orientia tsutsugamushi co-infection from a tertiary care center in south India	Basheer, A.; Iqbal, N.; Mookkappan, S.; Anitha, P.; Nair, S.; Kanungo, R.; Kandasamy, R.	2016	Mediterranean Journal of Hematology and Infectious Diseases	8	1		10.4084/mjhid.2016.028	Duplicate
Renal Failure Associated with Scrub Typhus	Ashraf, Mohd; Farooq, Arshad; Bashir, Saika; Shah, Sheena	2016						Duplicate
Influence of meteorological factors on arbo infectious diseases in Guangzhou. [Chinese]	Chen, Chun; Zheng, HongYing; Zhang, ZhouBin; Wang, DaHu; Li, TieGang; Wang, Ming	2016	Disease Surveillance	31	12	984-988		Non human
Clinical profile of scrub typhus patients in a tertiary care hospital in Kerala	Chellamma, P.; Paramasivam, S.; Thayyil, J.; Durairaj, S.	2016	Indian Journal of Public Health Research and Development	7	4	330-334		Cross-sectional
Leptospirosis in sub-Himalayan region: a neglected entity	Chauhan, V.; Thakur, S.	2016	Indian Journal of Medical Microbiology	34	3	390-391		Not on ST
Scrub Typhus Co-infection in an Adolescent Girl with Varicella	Chandramohan, Anandhi; Venkatesh, Soma; Dhandapany, Gunasekaran; Stephen, Selvaraj	2016						Coinfection
A study to assess the clinical and biochemical profile of patients diagnosed with hepatitis e in a large teaching hospital of southern India	Chakrabarti, K.; Ballala, K.; Karthik Rao, N.; Patil, N.; Avinash, A.; Ahmed, T.; Varghese, G.; Kunder, S. K.	2016	Asian Journal of Pharmaceutical and Clinical Research	9	2	84-89		Coinfection
Septic shock with multiple organ failure after returning from Southeast Asia. [French]	Caremil, F.; Wey, P. F.; Nourry, E.; Jean, F. X.; Dardare, E.; Gerome, P.; de Charry, C.; Alberti, N.; Lamblin, A.	2016	Medecine et sante tropicales	26	1	31-34		Duplicate
Abundance & distribution of trombiculid mites & Orientia tsutsugamushi, the vectors & pathogen of scrub typhus in rodents & shrews collected from Puducherry & Tamil Nadu, India	Candasamy, S.; Ayyanar, E.; Paily, K.; Karthikeyan, P. A.; Sundararajan, A.; Purushothaman, J.	2016	Indian Journal of Medical Research	144	6	893-900		Non human
Optimal Cutoff and Accuracy of an IgM Enzyme-Linked Immunosorbent Assay for Diagnosis of Acute Scrub Typhus in Northern Thailand: an Alternative Reference Method to the IgM Immunofluorescence Assay	Blacksell, S. D.; Lim, C.; Tanganuchitcharnchai, A.; Jintaworn, S.; Kantipong, P.; Richards, A. L.; Paris, D. H.; Limmathurotsakul, D.; Day, N. P.	2016	Journal of Clinical Microbiology	54	6	1472-8		Modelling
Genetic diversity of Orientia tsutsugamushi strains from patients in North India	Biswal, M.; Kumar, A.; Sharma, N.; Bhalla, A.; Singhi, S.; Sethi, S.	2016	International Journal of Infectious Diseases	1)		166-167		Molecular analysis
Co-infection of scrub typhus and leptospirosis in patients with pyrexia of unknown origin in Longding district of Arunachal Pradesh in 2013	Biswajyoti, Borkakoty; Aniruddha, Jakharia; Dipankar, Biswas; Jagadish, Mahanta	2016	Indian Journal of Medical Microbiology	34	1	88-91		Cross-sectional
Sennetsu neorickettsiosis, spotted fever group, and typhus group rickettsioses in three provinces in Thailand	Bhengsri, S.; Baggett, H. C.; Edouard, S.; Dowell, S. F.; Dasch, G. A.; Fisk, T. L.; Raoult, D.; Parola, P.	2016	American Journal of Tropical Medicine and Hygiene	95	1	43-49		Seroprevalence
Clinical and laboratory characteristics of dengue-orientia tsutsugamushi co-infection from a tertiary care center in south India	Basheer, A.; Iqbal, N.; Mookkappan, S.; Anitha, P.; Nair, S.; Kanungo, R.; Kandasamy, R.	2016	Mediterranean Journal of Hematology and Infectious Diseases	8 (1) (no pagination)	e2016028			Coinfection; Cross-sectional
Inhibition of eukaryotic translation by tetratricopeptide-repeat proteins of Orientia tsutsugamushi	Bang, SunYoung; Min, ChanKi; Ha, NaYoung; Choi, MyungSik; Kim, IkSang; Kim, YeonSook; Cho, NamHyuk	2016	The Journal of Microbiology	54	2	136-144		Molecular analysis
Neurally adjusted ventilation assist in weaning difficulty: First case report from India	Baldi, M.; Sehgal, I. S.; Dhooria, S.; Behera, D.; Agarwal, R.	2016	Indian Journal of Critical Care Medicine	20	6	364-367		Not on ST
Rickettsial disease IFA-IgG titres in auto-immune diseases: What do they imply?	Balasooriya, P.; Bandara, N. B.; Chandrasena, T.; Premaratna, R.	2016	International Journal of Infectious Diseases	1)		59-60		Molecular analysis
Thrombocytopenia and altered coagulation as independent predictors of the etiology of acute undifferentiated febrile illness (AUFI) in adults presenting to emergency in a tertiary care hospital in North India	Bhalla, A.; Suri, V.; Gopi, S.; Biswal, M.; Ratho, R.; Singh, P. M.; Malhotra, P.	2016	Journal of Thrombosis and Haemostasis	1)		131-132		Cross-sectional
Live imaging of the genetically intractable obligate intracellular bacteria Orientia tsutsugamushi using a panel of fluorescent dyes	Atwal, S.; Giengkam, S.; VanNieuwenhze, M.; Salje, J.	2016	Journal of Microbiological Methods	130		169-176	10.1016/j.mimet.2016.08.022	Molecular analysis
Redrawing the boundaries of kyasanur forest disease (KFD) in India-early results of ghsa-supported acute febrile illness surveillance	Arunkumar, G.; Hossain, S. S.; Santhosh, D.; Aswathyraj, S.; Sudheesh, N.; Jazeel, A.; Anup, J.; Suresha, P. G.; Akhil, C.; Hindol, M.; Giselle, D. R.; Sabeena, S. P.; Anitha, J.; Anjali, A.; Revti, B.; Laserson, K. F.	2016	American Journal of Tropical Medicine and Hygiene	95 (5 Supplement 1)		201
Serological diagnosis of acute scrub typhus in southern India: Evaluation of InBios scrub typhus detect IgM rapid test and comparison with other serological tests	Anitharaj, V.; Stephen, S.; Pradeep, J.; Park, S.; Kim, S. H.; Kim, Y. J.; Kim, E. Y.; Kim, Y. W.	2016	Journal of Clinical and Diagnostic Research	10	11	DC07-DC10		Diagnostic (accuracy)
Genetic variants of Orientia tsutsugamushi identified from scrub typhus cases in Malaysia	Anis, M. Z. H.; Sasheela, P.; Faridah, S. O. S.; Savithiri, P. D.; Lim, Y. A. L.; Tay, S. T.	2016	Tropical Biomedicine	33	1	203-208		Cross-sectional; Diagnostic (method)
Seroprevalence of scrub typhus infection in Arunachal Pradesh, India	Aniruddha, Jakharia; Biswajyoti, Borkakoty; Dipankar, Biswas; Kaushal, Yadav; Jagadish, Mahanta	2016	Vector Borne and Zoonotic Diseases	16	10	659-663		Cross-sectional; Seroprevalence
Toll-like receptor 2 recognizes Orientia tsutsugamushi and increases susceptibility to murine experimental scrub typhus	Gharaibeh, M.; Hagedorn, M.; Lilla, S.; Hauptmann, M.; Heine, H.; Fleischer, B.; Keller, C.	2016	Infection and Immunity	84	12	3379-3387		Molecular analysis
Epidemiology & risk factors of scrub typhus in south India	George, Varghese; Deepa, Raj; Francis, M.; Rajiv, Sarkar; Trowbridge, P.; Jayaprakash, Muliyil	2016	Indian Journal of Medical Research	144	1	76-81		Epidemiological
Scrub typhus-epidemiology, pathophysiology, diagnosis, treatment and prophylaxis: A review	Christopher, S.; Suresh, A.; Dhinakaran, Y.; Massi, C.; Sagayaraj, I. R.; Gayathri, P. K.	2016	Journal of Chemical and Pharmaceutical Sciences	9	3	1638-1642		Review
Protection of Military Personnel Against Vector-Borne Diseases: A Review of Collaborative Work of the Australian and US Military Over the Last 30 Years	Frances, S. P.; Edstein, M. D.; Debboun, M.; Shanks, G. D.	2016	U.S	Army Medical Department journal.	2016-03-01	14-21		Review
A comparative hospital-based observational study of mono- and co-infections of malaria, dengue virus and scrub typhus causing acute undifferentiated fever	Ahmad, S.; Dhar, M.; Mittal, G.; Bhat, N. K.; Shirazi, N.; Kalra, V.; Sati, H. C.; Gupta, V.	2016	European Journal of Clinical Microbiology and Infectious Diseases	35	4	705-711		Cross-sectional
Tropical Diseases Nephropathy-An Underemphasized Comorbidity	Aggarwal, H. K.; Jain, D.; Chhabra, P.	2016	ARS Medica Tomitana	22	4	239-248		Review
To Study the Clinical Spectrum and Prognostic Factors of Scrub Typhus Fever In a Tertiary Care Centre in Kumoun Region of Uttrakhand	Abbas, Syed Asad; Saxena, Sandeep Raj; Joshi, Arun; Singh, Makrand; Kumar, Ashok; Rawat, Vineeta	2016						Cross-sectional
Treatment Update for Scrub Typhus	Kaore, S. N.; Sharma, R.; Sharma, P.; Kaore, N. M.; Yadav, V. K.; Langade, D. G.	2015						No abstract; Review
Typhus fever - a diagnostic dilemma	Chakrabartty, Subroto; Swati, Chakravarthy; Pravin, A. C.; Jyoti, B. T.; Chandan, Banerjee; Parichaya, Bera	2015	Journal of Pediatric Infectious Diseases	10	1	32-34		Case series; Weil-Felix
Murine typhus in a liver transplant recipient: Report of a first case	Phatharodom, P.; Limsrichamrern, S.; Kaewwinud, J.; Chayakulkeeree, M.	2015	Transplant Infectious Disease	17	4	574-578		Not on ST
Seroprevalence and molecular biological investigation of commonly known Rickettsia species in rodents in Qujing Prefecture, Yunnan Province, China. [Chinese]	Zhang, YuZhen; Wang, Yong; Yang, WeiHong; Zhu, XiangHui; Pi, ZiLin; Feng, Yun; He, LiFang; Zhang, HaiLin; Zhang, LiJuan	2015	Chinese Journal of Zoonoses	31	1	35-40		Non human
Second Gordon Research Conference on Infections of the Nervous System, June 14-19, 2015, Chinese University of Hong Kong	Reiss, C. S.	2015	DNA and Cell Biology	34	12	701-702		Conference old
Serological diagnosis of scrub typhus in patients attending a government hospital at Vellore, Tamil Nadu	Rajagopal, V.; Bhaskar, M.; Devi, R. Renuka; Rajkumar, P.	2015						Epidemiological; Letter
Outbreak of scrub typhus in Odisha - An emerging threat	Pattnaik, S. K.; Ray, B.; Sinha, S.; Mohanty, A.; Sahu, S.	2015	Intensive Care Medicine Experimental	3 (Supplement 1) (no pagination)	A355			Conference old
Molecular detection of scrub typhus in Tirupati, Andhra Pradesh, India	Usha, K.; Kumar, E.; Kalawat, U.; Kumar, B. S.; Chaudhury, A.; Gopal, D. V.	2015	Journal of Vector Borne Diseases	52	2	171-4		Epidemiological
Proceedings of the 69th Annual Meeting of Western Region Nagakute, Aichi. November 8-9, 2014. [Japanese]		2015	Medical Entomology and Zoology	66	2	53-62		Conference old
Proceedings of the 60th Annual Meeting of Northern Region Morioka, Iwate October 18, 2014. [Japanese]		2015	Medical Entomology and Zoology	66	2	41-44		Conference old
Genotype diversity and distribution of Orientia tsutsugamushi in scrub typhus patients and rodents in Shandong, northern China	Zheng, L.; Bi, Z.; Kou, Z.; Yang, H.; Zhang, L.; Zhao, Z.	2015	Infection, Genetics and Evolution	36		126-130		Epidemiological
Snippets	Chugh, T. D.	2015	Current Medicine Research and Practice	5	4	193-194		Not on ST
A systematic review of mortality from untreated scrub typhus (Orientia tsutsugamushi)	Taylor, A. J.; Paris, D. H.; Newton, P. N.	2015	PLoS Neglected Tropical Diseases	9	8			SR OK; Systematic review
Burden of disease measured by disability-adjusted life years and a disease forecasting time series model of scrub typhus in Laiwu, China	Yang, LiPing; Liang, SiYuan; Wang, XianJun; Li, XiuJun; Wu, YanLing; Ma, Wei	2015	PLoS Neglected Tropical Diseases	9	1			Economic analysis
Investigation on rodent-borne pathogens in volcano lava areas of Xunke county, Heilongjiang, China. [Chinese]	Yang, Jun; Ju, WenDong; Jiao, Dan; Xu, Ning; Liang, HuiJie; Cheng, Cheng; Wang, XiaoJie; Fu, WeiMing; Wang, YanMei; Geng, Cong	2015	Zhongguo Meijie Shengwuxue ji Kongzhi Zazhi = Chinese Journal of Vector Biology and Control	26	3	238-241		Non human
Epidemiological trend of infectious diseases in Yuanjiang from 1953 to 2012. [Chinese]	Yang, JiQing; Wang, ZhiGang; Wu, HuiYong; Li, WenYa; Li, HongXing; Liu, DongQin	2015	China Tropical Medicine	15	5	581-584		Epidemiological
Epidemic characteristics and spatio-temporal patterns of scrub typhus during 2006-2013 in Tai'an, Northern China	Zheng, L.; Yang, H. L.; Bi, Z. W.; Kou, Z. Q.; Zhang, L. Y.; Zhang, A. H.; Yang, L.; Zhao, Z. T.	2015	Epidemiology and Infection	143	11	2451-2458		Epidemiological
A retrospective study of clinical and immunologic features of 67 cases of patients with scrub typhus	Yiqing, Zhou; Lingyao, Xu; Lianhua, Kong; Qian, Wang; Yaping, Han; Jun, Li; Ke, Jin	2015	Chinese Journal of Endemiology	34	10	713-716		Characteristic
Skin lesion in a critically ill man	Zheng, M. H.; Shi, K. Q.; Chen, Y. P.	2015	BMJ (Online)	351 (no pagination)	h4570			Duplicate
Study on space-time cluster detection and infection risk factors of scrub typhus in Beijing. [Chinese]	Zhang, LiQin; Song, WeiPing; Qu, HongYu; Zhang, LiLi; Zhang, HuaGang; Wang, QuanYi; Li, XinYu; Sun, YuLan; Lv, YanNing; Dou, XiangFeng; Tian, LiLi	2015	Occupation and Health	31	23	3273-3275		Epidemiological
Scrub typhus caused by Orientia tsutsugamushi Kawasaki-related genotypes in Shandong Province, northern China	Zhang, L.; Bi, Z.; Kou, Z.; Yang, H.; Zhang, A.; Zhang, S.; Meng, X.; Zheng, L.; Zhang, M.; Yang, H.; Zhao, Z.	2015	Infection, Genetics & Evolution	30		238-43		Characteristic
A clinical review of 564 cases with fever of unknown origin in emergence observation unit	Zhan, H.; Yan, X.; Guan, K.; Ye, Z.; Cai, R.; Xu, J.; Jiang, P.; Xiao, X.	2015	Journal of the American College of Cardiology	1)		C276		Epidemiological
Uncommon Manifestations of Scrub Typhus Encephalitis in Two Cases: Clinical and Magnetic Resonance Imaging Findings	Young Jin, Heo; Hae Woong, Jeong	2015	Journal of the Korean Radiological Society	73	5	337-342		Case series
Genotypes of etiology of Orientia tsutsugamushi in Zhuhai City, China. [Chinese]	Xiao, Han; Fang, Qian	2015	Chinese Journal of Zoonoses	31	2	139-142		Molecular analysis
Orientia tsutsugamushi, agent of scrub typhus, displays a single metapopulation with maintenance of ancestral haplotypes throughout continental South East Asia	Wongprompitak, P.; Duong, V.; Anukool, W.; Sreyrath, L.; Mai, T. T.; Gavotte, L.; Moulia, C.; Cornillot, E.; Ekpo, P.; Suputtamongkol, Y.; Buchy, P.; Frutos, R.	2015	Infection, Genetics & Evolution	31		2021-08-01		Molecular analysis
Analysis of the clinical data from 56 misdiagnosis patients with Tsutsugamushi	Wentao, Zhang; Kun, Zhu; Haiyan, Zhang; Xiaohong, Li; Ruixia, Zhang	2015	Chinese Journal of Primary Medicine and Pharmacy		8	1157-1159		Characteristic
Diagnostic Accuracy Assessment of Immunochromatographic Tests for the Rapid Detection of Antibodies Against Orientia tsutsugamushi Using Paired Acute and Convalescent Specimens	Watthanaworawit, W.; Turner, P.; Turner, C.; Tanganuchitcharnchai, A.; Jintaworn, S.; Hanboonkunupakarn, B.; Richards, A. L.; Day, N. P.; Blacksell, S. D.; Nosten, F.	2015	American Journal of Tropical Medicine & Hygiene	93	6	1168-71		Diagnostic (accuracy)
Molecular epidemiology and genetic diversity of Orientia tsutsugamushi from patients with scrub typhus in 3 regions of India	Varghese, G. M.; Janardhanan, J.; Mahajan, S. K.; Tariang, D.; Trowbridge, P.; Prakash, J. A.; David, T.; Sathendra, S.; Abraham, O. C.	2015	Emerging Infectious Diseases	21	1	64-9		Epidemiological
Analysis on epidemiologic distribution and clinical diagnosis of scrub typhus in Beijing, China. [Chinese]	Tian, LiLi; Zhang, LiQin; Zhang, HuaGang; Liu, YuYing; Yan, Yan; Lyu, YanNing; Ren, HaiLin; Li, Xu; Wang, QuanYi; Li, XinYu	2015	Acta Parasitologica et Medica Entomologica Sinica	22	2	88-93		Review
Themed Section: Neglected zoonoses: forgotten infections among disregarded populations. (Themed Section: Neglected zoonoses: forgotten infections among disregarded populations.)		2015	Clinical Microbiology and Infection	21	5	392-443		Review
Molecular characteristics of emerging spotted fever group Rickettsiae and Anaplasma phagocytophilum in Hebei province, China. [Chinese]	Sun, YinQi; Wang, Yong; Jiang, Xia; Yao, Na; Qian, ZhenYu; Liu, XiaoLi; Chen, ChuangFu; Zhang, LiJuan	2015	Zhongguo Meijie Shengwuxue ji Kongzhi Zazhi = Chinese Journal of Vector Biology and Control	26	4	344-348		Epidemiological
Local hopping mobile DNA implicated in pseudogene formation and reductive evolution in an obligate cyanobacteria-plant symbiosis	Vigil-Stenman, T.; Larsson, J.; Nylander, J. A. A.; Bergman, B.	2015	BMC Genomics	16	1		10.1186/s12864-015-1386-7	Not on ST
Host-seeking behavior of trombiculid mites on vegetation in relation to sika deer	Tsunoda, T.; Takahashi, M.	2015	Journal of Medical Entomology	52	2	283-288	10.1093/jme/tjv010	Non human
Concomitant leptospirosis-hantavirus co-infection in acute patients hospitalized in Sri Lanka: Implications for a potentially worldwide underestimated problem	Sunil-Chandra, N. P.; Clement, J.; Maes, P.; De Silva, H. J.; Van Esbroeck, M.; Van Ranst, M.	2015	Epidemiology and Infection	143	10	2081-2093	10.1017/S0950268814003707	Not on ST
Severe Fever with Thrombocytopenia Syndrome Mimicking Scrub Typhus: Three Case Reports	Sung Wook, Song; Seung Jin, Yoo; Jeong Rae, Yoo; Keun Hwa, Lee; Jae Wang, Kim; Sang Taek, Heo	2015	Journal of the Korean Society of Emergency Medicine	26	4	326-330		Not on ST
Serodiagnosis of scrub typhus at a tertiary care hospital from southern India	Roopa, K. S.; Karthika, K.; Sugumar, M.; Bammigatti, C.; Shamanna, S. B.; Harish, B. N.	2015	Journal of Clinical and Diagnostic Research	9	11	DC05-DC07		Diagnostic (accuracy); Epidemiological
Dot-ELISA rapid test using recombinant 56-kda protein antigens for serodiagnosis of scrub typhus	Rodkvamtook, W.; Zhang, Z.; Chao, C. C.; Huber, E.; Bodhidatta, D.; Gaywee, J.; Grieco, J.; Sirisopana, N.; Kityapan, M.; Lewis, M.; Ching, W. M.	2015	American Journal of Tropical Medicine and Hygiene	92	5	967-971		Diagnostic (accuracy)
Exacerbated endothelial activation and type 1 immune responses, but impaired type 2 responses, contribute to severe scrub typhus (MPF7P.706)	Soong, L.; Wang, H.; Shelite, T. R.; Liang, Y.; Saito, T.; Mendell, N. L.; Zhang, W.; Sun, J.; Gong, B.; Walker, D.	2015	Journal of Immunology. Conference: 102nd Annual Meeting of the American Association of Immunologist, IMMUNOLOGY	194	1 SUPPL. 1			Duplicate
Increased nucleosomes and neutrophil activation link to disease progression in patients with scrub typhus but not murine typhus in Laos	Paris, D. H.; Stephan, F.; Bulder, I.; Wouters, D.; Poll, T. van der; Newton, P. N.; Day, N. P. J.; Zeerleder, S.	2015	PLoS Neglected Tropical Diseases	9	8			Case-control; Characteristic
Role of Advanced MRI Brain Sequences in Diagnosing Neurological Complications of Scrub Typhus	Sood, S.; Sharma, S.; Khanna, S.	2015	Journal of Clinical Imaging Science	5	1		10.4103/2156-7514.152340	Duplicate
Rare co-infection of malaria, scrub typhus and dengue virus in an immunocompetent patient	Sohaib, Ahmad; Minakshi, Dhar; Bhat, N. K.; Nadia, Shirazi; Garima, Mittal	2015	International Journal of Current Microbiology and Applied Sciences	4	5	295-297		Case report; Coinfection
Approach for classification and taxonomy within family Rickettsiaceae based on the Formal Order Analysis	Shpynov, S.; Pozdnichenko, N.; Gumenuk, A.	2015	Microbes and Infection	17	2021-12-11	839-844	10.1016/j.micinf.2015.09.012	Molecular analysis
IL-33-mediated immune responses contribute to renal pathology and endothelial damage in Orientia tsutsugamushi-infected mice. (INM6P.332)	Shelite, T.; Liang, Y.; Wang, H.; Xu, G.; Sun, J.; Gong, B.; Walker, D.; Soong, L.	2015	Journal of Immunology. Conference: 102nd Annual Meeting of the American Association of Immunologist, IMMUNOLOGY	194	1 SUPPL. 1			Molecular analysis
Comparative morphology and ultrastructure of the prosomal salivary glands in the unfed larvae Leptotrombidium orientale (Acariformes, Trombiculidae), a possible vector of tsutsugamushi disease agent	Shatrov, A. B.	2015	Experimental and Applied Acarology	66	3	347-367		Non human
Stylostome and feeding of the trombiculid larva Neotrombicula tianshana Shao et Wen, 1984 (Acariformes: Parasitengona) from the Baikal region	Shatrov, A. B.; Mirolubov, A. A.	2015	International Journal of Acarology	41	7	537-550	10.1080/01647954.2015.1079238	Non human
A rare cause of AKI-a case report	Sathiavageesan, S.; Kurien, A. A.	2015	Nephrology Dialysis Transplantation	3)		iii470		Not on ST
Rickettsial diseases and ectoparasites from military bases in Japan	Reeves, W. K.; Durden, L. A.; Iwakami, M.; Vince, K. J.; Paul, R. R.	2015	Journal of Parasitology	101	2	150-5		Non human
Analyses of specificity and sensitivity of enzyme-linked immunosorbent assay with three membrane-associated proteins of Orientia tsutsugamushi. [Chinese]	Wang, PengCheng; Xiong, XiaoLu; Jiao, Jun; Gong, WenPing; Yang, XiaoMei; Wen, BoHai	2015	Acta Parasitologica et Medica Entomologica Sinica	22	3	141-146		Diagnostic (accuracy); Diagnostic (method)
Epidemiological features of scrub typhus in Shenzhen, 2006-2013. [Chinese]	Wang, JingZhong; Li, HuaiXin; Xie, Xu; Mei, ShuJiang; Ma, HanWu	2015	China Tropical Medicine	15	2	232-233		Epidemiological
High seroprevalence of antibodies against spotted fever and scrub typhus bacteria in patients with febrile illness, Kenya	Thiga, J. W.; Mutai, B. K.; Eyako, W. K.; Ngâ€™Angâ€™A, Z.; Jiang, J.; Richards, A. L.; Waitumbi, J. N.	2015	Emerging Infectious Diseases	21	4	688-691	10.3201/eid2104.141387	Seroprevalence
A retrospective study of clinical and immunologic features of 67 cases of patients with scrub typhus. [Chinese]	Zhou, Y.; Xu, L.; Kong, L.; Wang, Q.; Han, Y.; Li, J.; Jin, K.	2015	Chinese Journal of Endemiology	34	10	713-716		Characteristic
Rickettsial Diseases in Central India: Proposed Clinical Scoring System for Early Detection of Spotted Fever	Rathi, Narendra B.; Rathi, Akanksha N.; Goodman, Michael H.; Aghai, Zubair H.	2015						Duplicate
Seroprevalence of Scrub typhus at a tertiary care hospital in Andhra Pradesh	Ramyasree, A.; Kalawat, U.; Rani, N. D.; Chaudhury, A.	2015	Indian Journal of Medical Microbiology	33	1	68-72		Seroprevalence
Urbanization of Scrub Typhus Disease in South Korea	Park, S. W.; Ha, N. Y.; Ryu, B.; Bang, J. H.; Song, H.; Kim, Y.; Kim, G.; Oh, M. D.; Cho, N. H.; Lee, J. K.	2015	PLoS Neglected Tropical Diseases	9 (5) (no pagination)	e0003814			Cross-sectional
Scrub typhus associated hepatic dysfunction and abdominal CT findings	Park, ManJe; Lee, HyounSoo; Shim, SangGoon; Kim, SoHee	2015	Pakistan Journal of Medical Sciences	31	2	295-299		Characteristic
Epidemiological feature of scrub typhus in Sichuan province in 2008-2014. [Chinese]	Chen, Hui; Zhang, LiJie; Tang, XueFeng; Liu, XueCheng; Cao, YiOu; Zhou, LiJun; Zhou, XingYu; Yuan, Wei; Jiang, DeYong	2015	China Tropical Medicine	15	9	1074-1076		Case report; Epidemiological
Rickettsioses in Europe	Portillo, A.; Santibanez, S.; Garcia-Alvarez, L.; Palomar, A. M.; Oteo, J. A.	2015	Microbes and Infection	17	2021-12-11	834-838		Duplicate
Rickettsioses in Europe. (Special issue: Intracellular bacteria.)	Portillo, A.; Santibanez, S.; Garcia-Alvarez, L.; Palomar, A. M.; Oteo, J. A.	2015	Microbes and Infection	17	2021-12-11	834-838		Review
Pathogen-specific features of the human peripheral blood transcriptional profile in patients with scrub typhus and murine typhus	Popper, S. J.; Davong, V.; Castonguay-Vanier, J.; Chanthongthip, A.; Phommasone, K.; Vongsouvath, M.; Dull, P. M.; Basnyat, B.; Murdoch, D. M.; Woods, C. W.; Moore, C. M.; Newton, P. N.; Relman, D. A.	2015	American Journal of Tropical Medicine and Hygiene	93 (4 Supplement)		128		Molecular analysis
FUO cases showing prevalence of scrub typhus: a comparative study by ELISA and rapid test in a tertiary care hospital in Andhra Pradesh, India	Ponugoti, Munilakshmi; Krishna, M. V.; John, M. S.; Deepa, T.; Avinash, G.; Reddy, P. S.	2015	International Journal of Current Microbiology and Applied Sciences	4	2	632-640		Diagnostic (accuracy); Epidemiological
The diversity and geographical structure of Orientia tsutsugamushi strains from scrub typhus patients in Laos	Phetsouvanh, R.; Sonthayanon, P.; Pukrittayakamee, S.; Paris, D. H.; Newton, P. N.; Feil, E. J.; Day, N. P. J.	2015	PLoS Neglected Tropical Diseases	9	8			Duplicate
The diversity and geographical structure of orientia tsutsugamushi strains from scrub typhus patients in Laos	Phetsouvanh, R.; Sonthayanon, P.; Pukrittayakamee, S.; Paris, D. H.; Newton, P. N.; Feil, E. J.; Day, N. P. J.	2015	PLoS Neglected Tropical Diseases	9 (8) (no pagination)	A008			Duplicate
The Diversity and Geographical Structure of Orientia tsutsugamushi Strains from Scrub Typhus Patients in Laos.[Erratum appears in PLoS Negl Trop Dis. 2016 May;10(5):e0004742; PMID: 27187179]	Phetsouvanh, R.; Sonthayanon, P.; Pukrittayakamee, S.; Paris, D. H.; Newton, P. N.; Feil, E. J.; Day, N. P.	2015	PLoS Neglected Tropical Diseases [electronic resource]	9	8	e0004024		Epidemiological
A nonhuman primate scrub typhus model: Protective immune responses induced by pKarp47 DNA vaccination in cynomolgus macaques	Paris, D. H.; Chattopadhyay, S.; Jiang, J.; Nawtaisong, P.; Lee, J. S.; Tan, E.; Dela Cruz, E.; Burgos, J.; Abalos, R.; Blacksell, S. D.; Lombardini, E.; Turner, G. D.; Day, N. P. J.; Richards, A. L.	2015	Journal of Immunology	194	4	1702-1716	10.4049/jimmunol.1402244	Molecular analysis
Increased nucleosomes and neutrophil activation link to disease progression in patients with scrub typhus but not murine typhus in Laos	Paris, D. H.; Stephan, F.; Bulder, I.; Wouters, D.; van der Poll, T.; Newton, P. N.; Day, N. P. J.; Zeerleder, S.	2015	PLoS Neglected Tropical Diseases	9 (8) (no pagination)	A006			Duplicate
Faunal analysis of chigger mites (Acari: Prostigmata) on small mammals in Yunnan province, southwest China	Peng, PeiYing; Guo, XianGuo; Ren, TianGuang; Song, WenYu	2015	Parasitology Research	114	8	2815-2833		Non human
Analysis of ectoparasites (chigger mites, gamasid mites, fleas and sucking lice) of the Yunnan red-backed vole (Eothenomys miletus) sampled throughout its range in southwest China	Peng, P. Y.; Guo, X. G.; Song, W. Y.; Hou, P.; Zou, Y. J.; Fan, R.; He, X. S.	2015	Medical and Veterinary Entomology	29	4	403-415	10.1111/mve.12134	Non human
Urbanization of scrub typhus disease in South Korea	Park, SangWon; Ha, NaYoung; Ryu, BoYeong; Bang, JiHwan; Song, HoYeon; Kim, Yuri; Kim, GwangHun; Oh, MyoungDon; Cho, NamHyuk; Lee, JongKoo	2015	PLoS Neglected Tropical Diseases	9	5			Epidemiological
Infectious causes of encephalitis and meningoencephalitis in Thailand, 2003-2005	Olsen, S. J.; Campbell, A. P.; Supawat, K.; Liamsuwan, S.; Chotpitayasunondh, T.; Laptikulthum, S.; Viriyavejakul, A.; Tantirittisak, T.; Tunlayadechanont, S.; Visudtibhan, A.; Vasiknanonte, P.; Janjindamai, S.; Boonluksiri, P.; Rajborirug, K.; Watanaveeradej, V.; Khetsuriani, N.; Dowell, S. F.; Henchaichon, S.; Limpakarnjanarat, K.; Sawanpanyalert, P.; Pongsuwanna, Y.; Kijphati, R.; Dejsirilert,…	2015	Emerging Infectious Diseases	21	2	280-289		Epidemiological
Three Cases of Tsutsugamushi Disease in Miyakojima Island, Okinawa, Japan. [Japanese]	Nakamura, K.; Shinzato, T.	2015	Kansenshogaku zasshi	The Journal of the Japanese Association for Infectious Diseases. 89	2	270-273		Duplicate
Three cases of Tsutsugamushi disease in Miyakojima Island, Okinawa, Japan. [Japanese]	Nakamura, K.; Shinzato, T.	2015	Journal of the Japanese Association for Infectious Diseases	89	2	270-273		Duplicate
Scrub typhus incidence modeling with meteorological factors in South Korea	Kwak, JaeWon; Kim, SooJun; Kim, GilHo; Singh, V. P.; Hong, SeungJin; Kim, HungSoo	2015	International Journal of Environmental Research and Public Health	12	7	7254-7273		Modelling
Widespread Rickettsia spp. infections in ticks (Acari: Ixodoidea) in Taiwan	Kuo, ChiChien; Shu, PeiYun; Mu, JungJung; Lee, PeiLung; Wu, YinWen; Chung, ChienKung; Wang, HsiChieh	2015	Journal of Medical Entomology	52	5	1096-1102		Non human
Surveillance of potential hosts and vectors of scrub typhus in Taiwan	Kuo, ChiChien; Lee, PeiLung; Chen, ChunHsung; Wang, HsiChieh	2015	Parasites and Vectors	8	611			Non human
Scrub Typhus: Audit of an Outbreak	Krishna, M. R.; Vasuki, B.; Nagaraju, K.	2015	Indian Journal of Pediatrics.	14				Duplicate
Diagnostic validation of selected serological tests for detecting scrub typhus	Koraluru, M.; Bairy, I.; Varma, M.; Vidyasagar, S.	2015	Microbiology and Immunology	59	7	371-374		Diagnostic (accuracy)
The epidemiology of human q fever and the association between human q fever and animals in Taiwan, 2004 to 2012	Lai, C. H.; Chang, L. L.; Lin, J. N.; Lin, H. H.; Chen, Y. H.	2015	Journal of Microbiology, Immunology and Infection	1)		S46		Epidemiological
Comparative Accuracy of the InBios Scrub Typhus Detect IgM Rapid Test for the Detection of IgM Antibodies by Using Conventional Serology	Kingston, H. W.; Blacksell, S. D.; Tanganuchitcharnchai, A.; Laongnualpanich, A.; Basnyat, B.; Day, N. P.; Paris, D. H.	2015	Clinical & Vaccine Immunology: CVI	22	10	1130-2		Diagnostic (accuracy)
Scrub typhus, a disease with increasing threat in Guangdong, China	De, W.; Jing, K.; Huan, Z.; Qiong, Z. H.; Monagin, C.; Min, Z. J.; Ping, H.; Wen, K. C.; Yan, L. J.	2015	PLoS ONE	10 (2) (no pagination)	e0113968			Epidemiological
Metabolic responses to Orientia tsutsugamushi infection in a mouse model	Jung, JeeYoun; Jung, YounGae; Gill, ByoungChul; Kim, ChangHun; Hwang, KyuJam; Ju, YoungRan; Lee, HyeJa; Chu, Hyuk; Hwang, GeumSook	2015	PLoS Neglected Tropical Diseases	9	1			Molecular analysis
Clinical characteristics and risk factors of an outbreak with scrub typhus in previously unrecognized areas, Jiangsu province, China 2013	Hu, J.; Tan, Z.; Ren, D.; Zhang, X.; He, Y.; Bao, C.; Liu, D.; Yi, Q.; Qian, W.; Yin, J.; Xu, Z.; Yu, C.; Wang, S.; Wu, B.; Yang, H.; Yue, M.; Zhang, Y.; Liu, W.; Zhu, Y.; Zhou, M.; Tang, F.	2015	PLoS ONE	10	5	e0125999		Duplicate
Scrub typhus, a disease with increasing threat in Guangdong, China	De, Wu; Jing, Kou; Huan, Zhang; Qiong, ZhouHui; Monagin, C.; Min, Z. J.; Ping, Huang; Wen, KeChang; Yan, LinJin	2015	PLoS ONE	10	2			Duplicate
DHR-ICMR guidelines for diagnosis & management of rickettsial diseases in India	Rahi, M.; Gupte, M. D.; Bhargava, A.; Varghese, G. M.; Arora, R.	2015	Indian Journal of Medical Research	142	April	417-422		Review
Serological evidence of rickettsial infections in and around Davangere	Raghu Kumar, K. G.; Tejashree, P.; Basavarajappa, K. G.	2015	International Journal of Medical Science and Public Health	4	12	1731-1734		Cross-sectional
Analysis of ectoparasites infestation on Eothenomys miletus in 39 counties of three provinces in southwest China. [Chinese]	Peng, PeiYing; Guo, XianGuo; Song, WenYu; Hou, Peng; Zou, YunJi; Fan, Rong; He, XueSong	2015	Modern Preventive Medicine	42	16	3016-3021		Non human
A clinical study of rickettsial disease and its manifestations	Nawab, T.; Srinivasa, S.; Reddy, S. P.	2015	Current Pediatric Research	19	2021-02-01	17-20		Characteristic
Scrub typhus associated hepatic dysfunction and abdominal CT findings	Lee, H. S.; Shim, S. G.; Park, M. J.	2015	Hepatology International	1)		S319		Characteristic
Scrub typhus: audit of an outbreak	Krishna, M. R.; Vasuki, B.; Nagaraju, K.	2015	Indian Journal of Pediatrics	82	6	537-40		Characteristic
Comparison of clinical feature for scrub typhus-induced acute myocarditis in South Korea: Single center experience	Kang, K. W.; Chin, J. Y.; Park, S. H.; Kim, W. H.; Choi, Y. J.; Jung, K. T.	2015	European Heart Journal: Acute Cardiovascular Care	1)		268		Characteristic
Etiologies of acute undifferentiated fever and clinical prediction of scrub typhus in a non-tropical endemic area	Jung, HoChul; Chon, SungBin; Oh, WonSup; Lee, DongHyun; Lee, HoJin	2015	American Journal of Tropical Medicine and Hygiene	92	2	256-261		Epidemiological
Characteristics of 169 scrub typhus cases in Hainan province. [Chinese]	Huang, XianXi; Gao, LiJuan; Deng, ShengQun; Guo, Hong	2015	China Tropical Medicine	15	2	155-157		Characteristic
Clinical characteristics and risk factors of an outbreak with scrub typhus in previously unrecognized areas, Jiangsu Province, China 2013	Hu, J.; Tan, Z.; Ren, D.; Zhang, X.; He, Y.; Bao, C.; Liu, D.; Yi, Q.; Qian, W.; Yin, J.; Xu, Z.; Yu, C.; Wang, S.; Wu, B.; Yang, H.; Yue, M.; Zhang, Y.; Liu, W.; Zhu, Y.; Zhou, M.; Tang, F.	2015	PLoS ONE	10 (5) (no pagination)	e0125999			Case-control
Clinical and Epidemiological Characteristics of Scrub Typhus and Murine Typhus among Hospitalized Patients with Acute Undifferentiated Fever in Northern Vietnam	Hamaguchi, S.; Cuong, N. C.; Tra, D. T.; Doan, Y. H.; Shimizu, K.; Tuan, N. Q.; Yoshida, L. M.; Mai le, Q.; Duc-Anh, D.; Ando, S.; Arikawa, J.; Parry, C. M.; Ariyoshi, K.; Thuy, P. T.	2015	American Journal of Tropical Medicine & Hygiene	92	5	972-8		Characteristic
Changing perspectives of infectious causes of maternal mortality	Halder, A.; Vijayselvi, R.; Jose, R.	2015	Journal of the Turkish German Gynecology Association	16	4	208-213		Epidemiological; Pregnancy
Scrub typhus in hospitalized children: A missed entity?	Devarajan, V.; Nambi, P. S.; Gopalakrishnan, R.; Murali, A.	2015	Infectious Diseases in Clinical Practice	23	2	89-90		Characteristic
Prevalence of scrub typhus - a cause of concern in Uttarakhand region, India. (Special Issue: Hospital acquired infections and antimicrobial resistance.)	Fauzia, Khan; Garima, Mittal; Agarwal, R. K.; Sohaib, Ahmad; Shalini, Gupta; Mohammad, Shadab	2015	International Journal of Current Microbiology and Applied Sciences	4	Special Issue 1	101-109		Epidemiological
Pediatric Scrub Typhus in South Sikkim	Gupta, Naveen; Mittal, Veena; Gurung, B.; Sherpa, U.	2015						Duplicate
Immunization with an Autotransporter Protein of Orientia tsutsugamushi Provides Protective Immunity against Scrub Typhus	Ha, N. Y.; Sharma, P.; Kim, G.; Kim, Y.; Min, C. K.; Choi, M. S.; Kim, I. S.; Cho, N. H.	2015	PLoS Neglected Tropical Diseases	9 (3) (no pagination)	e0003585			Molecular analysis
Retrospective screening of acute undifferentiated fever serum samples with universal flavivirus primers	Khongwichit, S.; Libsittikul, S.; Yoksan, S.; Auewarakul, P.; Suputtamongkol, Y.; Smith, D. R.	2015	Journal of Infection in Developing Countries	9	7	760-764		Not on ST
A spatiotemporal database to track human scrub typhus using the VectorMap application	Kelly, D. J.; Foley, D. H.; Richards, A. L.	2015	PLoS Neglected Tropical Diseases	9	12			Review
Hepatic impairment in scrub typhus in sub himalayan region of north India. Focus on outcome and differentiating from other causes	Kapoor, D.; Agarwal, V.; Sandhu, S.	2015	Hepatology International	1)		S92-S93		Cross-sectional
Scrub typhus: An emerging cause of severe sepsis in the ICU and need for antibiotic protocol modification	Jasmine, N.; Pillai, V.; Periyaveedu, S.; Warrier, A.; Yoosuf, M.	2015	Critical Care Medicine	1)		268		Cross-sectional
Distribution of ESCHAR in children with scrub typhus	Selwin, W. R.; Rajan, R.; Ghosh, U.; Punnen, A.	2015	American Journal of Tropical Medicine and Hygiene	93 (4 Supplement)		129		Characteristic
Scrub typhus seroprevalence in healthy Indian population	Sengupta, M.; Anandan, S.; Daniel, D.; Jude Prakash, J. A. J.	2015	Journal of Clinical and Diagnostic Research	9	10	DM01-DM02		Seroprevalence
Outbreak of scrub typhus in Puducherry & Tamil Nadu during cooler months	Selvaraj, Stephen; Balakrishnan, Sangeetha; Stanley, Ambroise; Kengamuthu, Sarangapani; Dhandapany, Gunasekaran; Mohamed, Hanifah; Subramanian, Somasundaram	2015	Indian Journal of Medical Research	142	5	591-597		Characteristic; Diagnostic (accuracy)
A pilot study of acute undifferentiated fever using certain rapid microbiological and virological tests	Neelu Sree, P.; Premkumar, L.	2015	International Journal of Pharma and Bio Sciences	6	4	B715-B723		Epidemiological
Novel Biochemical Abnormalities and Genotype in Farber Disease	Muranjan, Mamta; Agarwal, Shruti; Lahiri, Keya; Bashyam, Murali	2015						Not on ST
DHR-ICMR guidelines for diagnosis & management of rickettsial diseases in India	Manuj, Rahi; Gupte, M. D.; Anurag, Bhargava; Varghese, G. M.; Rashmi, Arora	2015	Indian Journal of Medical Research	141	4	417-422		Review
Development of an Orientia tsutsugamushi Lc-1 Murine Intraperitoneal Challenge Model for Scrub Typhus: Determination of Murine Lethal Dose (MuLD<inf>50</inf>), Tissue Bacterial Loads, and Clinical Outcomes	Lurchachaiwong, W.; McCardle, W.; Chan, T. C.; Schuster, A. L.; Richards, A. L.	2015	Vector-Borne and Zoonotic Diseases	15	9	539-544	10.1089/vbz.2015.1773	Duplicate
Development of an Orientia tsutsugamushi Lc-1 murine intraperitoneal challenge model for scrub typhus: determination of murine lethal dose (MuLD<sub>50</sub>), tissue bacterial loads, and clinical outcomes	Lurchachaiwong, W.; McCardle, W.; Chan, T. C.; Schuster, A. L.; Richards, A. L.	2015	Vector Borne and Zoonotic Diseases	15	9	539-544		Duplicate
Development of an Orientia tsutsugamushi Lc-1 Murine Intraperitoneal Challenge Model for Scrub Typhus: Determination of Murine Lethal Dose (MuLD50), Tissue Bacterial Loads, and Clinical Outcomes	Lurchachaiwong, W.; McCardle, W.; Chan, T. C.; Schuster, A. L.; Richards, A. L.	2015	Vector Borne & Zoonotic Diseases	15	9	539-44		Molecular analysis
Strategies for detecting rickettsiae and diagnosing rickettsial diseases	Luce-Fedrow, A.; Mullins, K.; Kostik, A. P.; St John, H. K.; Jiang, J.; Richards, A. L.	2015	Future Microbiology	10	4	537-564		Review
Bartonella species and trombiculid mites of rats from the mekong delta of vietnam	Loan, H. K.; Cuong, N. V.; Takhampunya, R.; Klangthong, K.; Osikowicz, L.; Kiet, B. T.; Campbell, J.; Bryant, J.; Promstaporn, S.; Kosoy, M.; Hoang, N. V.; Morand, S.; Chaval, Y.; Hien, V. B.; Carrique-Mas, J.	2015	Vector-Borne and Zoonotic Diseases	15	1	40-47	10.1089/vbz.2014.1604	Non human
Scrub typhus with visual hallucinations	Mahajan, S. K.; Kaushik, M.; Raina, R.; Sharma, R. C.; Thakur, P.; Bharat Sharma, J.	2015	Tropical Doctor	45	2	146-147		Case report
Central nervous system and muscle involvement in dengue patients: A study from a tertiary care center	Misra, U. K.; Kalita, J.; Mani, V. E.; Chauhan, P. S.; Kumar, P.	2015	Journal of Clinical Virology	72		146-151		Not on ST
Aetiologies of acute undifferentiated febrile illness in adult patients - An experience from a tertiary care hospital in Northern India	Mittal, G.; Ahmad, S.; Agarwal, R. K.; Dhar, M.; Mittal, M.; Sharma, S.	2015	Journal of Clinical and Diagnostic Research	9	12	DC22-DC24		Epidemiological
Immunohistochemistry in the diagnosis of cutaneous bacterial infections	Molina-Ruiz, A. M.; Cerroni, L.; Kutzner, H.; Requena, L.	2015	American Journal of Dermatopathology	37	3	179-196		Review
An establishment of loop-mediated isothermal amplification for the detection of Orientia tsutsugamushi. [Chinese]	Liu, ZeXia; Hu, ShengFeng; Tian, GuoBao; Jing, QinLong; Huang, Xi	2015	Journal of Tropical Medicine	15	11	1463-1466		Diagnostic (method)
How to determine the accuracy of an alternative diagnostic test when it is actually better than the reference tests: A re-evaluation of diagnostic tests for scrub typhus using Bayesian LCMs	Lim, C.; Paris, D. H.; Blacksell, S. D.; Laongnualpanich, A.; Kantipong, P.; Chierakul, W.; Wuthiekanun, V.; Day, N. P. J.; Cooper, B. S.; Limmathurotsakul, D.	2015	PLoS ONE	10 (5) (no pagination)	e0114930			Duplicate
How to Determine the Accuracy of an Alternative Diagnostic Test when It Is Actually Better than the Reference Tests: A Re-Evaluation of Diagnostic Tests for Scrub Typhus Using Bayesian LCMs	Lim, C.; Paris, D. H.; Blacksell, S. D.; Laongnualpanich, A.; Kantipong, P.; Chierakul, W.; Wuthiekanun, V.; Day, N. P.; Cooper, B. S.; Limmathurotsakul, D.	2015	PLoS ONE [Electronic Resource]	10	5	e0114930		Diagnostic (method)
Optimal Cutoff Titers for Indirect Immunofluorescence Assay for Diagnosis of Scrub Typhus	Lim, C.; Blacksell, S. D.; Laongnualpanich, A.; Kantipong, P.; Day, N. P.; Paris, D. H.; Limmathurotsakul, D.	2015	Journal of Clinical Microbiology	53	11	3663-6		Diagnostic (method)
Current situation of scrub typhus in South Korea from 2001-2013	Lee, H. W.; Cho, PyoYun; Moon, SungUng; Na, ByoungKuk; Kang, YoonJoong; Sohn, YoungJoo; Youn, SeungKi; Hong, YeongSeon; Kim, TongSoo	2015	Parasites and Vectors	8	238			Duplicate
Current situation of scrub typhus in South Korea from 2001-2013	Lee, H. W.; Cho, P. Y.; Moon, S. U.; Na, B. K.; Kang, Y. J.; Sohn, Y.; Youn, S. K.; Hong, Y.; Kim, T. S.	2015	Parasites and Vectors	8 (1) (no pagination)	858			Epidemiological
Scrub typhus: re-emerging public health problem in India	Laskar, A. R.; Shivali, Suri; Acharya, A. S.	2015	Journal of Communicable Diseases	47	3	19-25		Review
Identification of Outer Membrane Vesicles Derived from Orientia tsutsugamushi	Lee, S. M.; Kwon, H. Y.; Im, J. H.; Baek, J. H.; Kang, J. S.; Lee, J. S.	2015	Journal of Korean Medical Science	30	7	866-870		Molecular analysis
Case report: Outbreak of human brucellosis from consumption of raw goats' milk in Penang, Malaysia	Leong, K. N.; Chow, T. S.; Wong, P. S.; Hamzah, S. H.; Ahmad, N.; Ch'Ng, C. C.	2015	American Journal of Tropical Medicine and Hygiene	93	3	539-541		Duplicate
Outbreak of human brucellosis from consumption of raw goats' milk in Penang, Malaysia	Leong, KarNim; Chow, TingSoo; Wong, PengShyan; Siti Hawa, Hamzah; Norazah, Ahmad; Ch'ng, ChinChin	2015	American Journal of Tropical Medicine and Hygiene	93	3	539-541		Not on ST
Health care seeking behaviour and expenditure pattern among Scrub Typhus patients attending a tertiary care hospital in Mysore city	Jayanandan, Rajesh; Manjunath, Renuka; Kulkarni, Praveen	2015						Economic analysis
Distribution of rickettsioses in Oceania: past patterns and implications for the future	Derne, B.; Weinstein, P.; Musso, D.; Lau, C.	2015	Acta Tropica	143		121-133		Review
Detection of Orientia sp. DNA in rodents from Asia, West Africa and Europe	Cosson, J. F.; Galan, M.; Bard, E.; Razzauti, M.; Bernard, M.; Morand, S.; Brouat, C.; Dalecky, A.; Ba, K.; Charbonnel, N.; Vayssier-Taussat, M.	2015	Parasites and Vectors	8	172			Non human
A Checklist of Chigger Mites (Acari: Trombiculidae and LeeuwenhÃ¶kiidae) from Taiwan, With Descriptions of Three New Species	Chung, L. H.; Wu, W. J.; Kuo, C. C.; Wang, H. C.	2015	Journal of Medical Entomology	52	6	1241-1253	10.1093/jme/tjv139	Non human
Neglected bacterial zoonoses. (Themed Section: Neglected zoonoses: forgotten infections among disregarded populations.)	Chikeka, I.; Dumler, J. S.	2015	Clinical Microbiology and Infection	21	5	404-415		Review
Clinical manifestations and treatment outcomes of scrub typhus in Umphang Hospital, Thailand	Brummaier, T.; Wattanagoon, Y.; Kittitrakul, C.; Choovichian, V.; Lawpoolsri, S.; Namaik-Larp, C.	2015	Tropical Medicine and International Health	1)		416		Cross-sectional
The distribution of the medical vectors distribution and its spreading infectious diseases in the coastal areas of China. [Chinese]	Chen, YinZhong	2015	Zhongguo Meijie Shengwuxue ji Kongzhi Zazhi = Chinese Journal of Vector Biology and Control	26	6	637-640		Non human
Development of recombinase polymerase amplification assays for detection of orientia tsutsugamushi or rickettsia typhi	Chao, C. C.; Belinskaya, T.; Zhang, Z.; Ching, W. M.	2015	PLoS Neglected Tropical Diseases	9	7	2021-01-01		Diagnostic (method)
Host-associated differences in morphometric traits of parasitic larvae Hirsutiella zachvatkini (Actinotrichida: Trombiculidae)	Moniuszko, H.; ZaleÅ›ny, G.; MÄ…kol, J.	2015	Experimental and Applied Acarology	67	1	123-133	10.1007/s10493-015-9925-0	Non human
Rapid risk assessment on major communicable diseases and public health emergencies in earthquake affected area in Jinggu, Yunnan. [Chinese]	Meng, Ling; Wang, Zhe; Ren, JingHuan; Wang, Rui; Jin, LianMei; Zhang, BiKe; Li, Qun	2015	Disease Surveillance	30	2	108-112		Epidemiological
The uk's imported fever service during the Ebola epidemic: A centralized advice and diagnostic unit for imported infections	McGregor, A.; Fhogartaigh, C. N.; Wangrangsimakul, T.; Khatamzas, E.; Esmail, H.; Osborne, J.; Aarons, E.; Simpson, A.; Semper, A.; Beeching, N.; Chiodini, P.; Brooks, T.	2015	American Journal of Tropical Medicine and Hygiene	93 (4 Supplement)		358-359		Not on ST
Causes of fever in rural southern Laos	Mayxay, M.; Sengvilaipaseuth, O.; Chanthongthip, A.; Dubot-Peres, A.; Rolain, J. M.; Parola, P.; Craig, S. B.; Tulsiani, S.; Burns, M. A.; Khanthavong, M.; Keola, S.; Pongvongsa, T.; Raoult, D.; Dittrich, S.; Newton, P. N.	2015	American Journal of Tropical Medicine and Hygiene	93	3	517-520		Epidemiological
The diagnostic accuracy of three rapid diagnostic tests for typhoid fever at Chittagong Medical College Hospital, Chittagong, Bangladesh	Maude, R. R.; de Jong, H. K.; Wijedoru, L.; Fukushima, M.; Ghose, A.; Samad, R.; Hossain, M. A.; Karim, M. R.; Faiz, M. A.; Parry, C. M.; Sayeed, A. A.; Hasan, M. U.; Pan-Ngum, W.; van der Vaart, T. W.; Dutta, A. K.; Mahmud, N. U.; Hero, M.; Iqbal, N.; Chaudhury, Z.; Nga, T. V. T.; Duy, P. T.; Phat, V. V.; Maude, R. J.; Baker, S.; Wiersinga, W. J.; van der Poll, T.; Day, N. P.; Dondorp, A. M.	2015	Tropical Medicine and International Health	20	10	1376-1384		Not on ST
Diagnostic Accuracy of the InBios Scrub Typhus Detect Enzyme-Linked Immunoassay for the Detection of IgM Antibodies in Northern Thailand	Blacksell, S. D.; Tanganuchitcharnchai, A.; Nawtaisong, P.; Kantipong, P.; Laongnualpanich, A.; Day, N. P.; Paris, D. H.	2015	Clinical & Vaccine Immunology: CVI	23	2	148-54		Duplicate
Possibility of scrub typhus in fever of unknown origin (FUO) cases: An experience from Rajasthan	Bithu, R.; Kanodia, V.; Maheshwari, R. K.	2015						Duplicate
Hemophagocytic lymphohistiocytosis: An Unusual complication of Orientia tsutsugamushi disease (scrub typhus)	Basheer, A.; Padhi, S.; Boopathy, V.; Mallick, S.; Nair, S.; Varghese, R. G. B.; Kanungo, R.	2015	Mediterranean Journal of Hematology and Infectious Diseases	7	1		10.4084/mjhid.2015.008	Duplicate
Classical eschar in scrub typhus	Bafna, Prashant; Kadhiravan, Tamilarasu	2015						Duplicate
Eschar or Ecthyma or Both?	Arunachalam, S.; Thoon, K. C.; Nagarajan, N.; Pan, J. Y.	2015	Journal of Pediatric Infectious Diseases	1	2	59-62		Duplicate
First case series of emerging Rickettsial neonatal sepsis identified by polymerase chain reaction-based deoxyribonucleic acid sequencing	Aarthi, P.; Bagyalakshmi, R.; Mohan, K. R.; Krishna, M.; Nitin, M.; Madhavan, H. N.; Kalyani, S.	2015						Duplicate
Scrub typhus: an emerging scourge	Chauhan, M.; Mahajan, S.; Manish, S.; Abrol, R. K.	2015	Indian Journal of Basic and Applied Medical Research	4	4	394-401		Review
Symbiosis in an overlooked microcosm: a systematic review of the bacterial flora of mites	Chaisiri, K.; McGarry, J. W.; Morand, S.; Makepeace, B. L.	2015	Parasitology	142	9	1152-1162		Non human
Underrecognized arthropod-borne and zoonotic pathogens in northern and northwestern Thailand: serological evidence and opportunities for awareness	Blacksell, S. D.; Kantipong, P.; Watthanaworawit, W.; Turner, C.; Tanganuchitcharnchai, A.; Jintawon, S.; Laongnuanutit, A.; Nosten, F. H.; Day, N. P.; Paris, D. H.; Richards, A. L.	2015	Vector Borne & Zoonotic Diseases	15	5	285-90		Seroprevalence
Crimean-Congo hemorrhagic fever: An emerging threat for the intensivist	Bhanot, A.; Khanna, A.; Talwar, D.	2015	Indian Journal of Critical Care Medicine	19	9	554-556		Not on ST
Orientia tsutsugamushi strain ikeda ankyrin repeat-containing proteins recruit SCF1 ubiquitin ligase machinery via poxvirus-like F-Box motifs	Beyer, A. R.; VieBrock, L.; Rodino, K. G.; Miller, D. P.; Tegels, B. K.; Marconi, R. T.; Carlyon, J. A.	2015	Journal of Bacteriology	197	19	3097-3109		Molecular analysis
Eschar or ecthyma or both?	Arunachalam, S.; Thoon, K. C.; Nagarajan, N.; Pan, J. Y.	2015	Journal of Pediatric Infectious Diseases	10	2	59-62		Case report; Coinfection
Scrub typhus co-infection in an adolescent girl with varicella	Anandhi, Chandramohan; Venkatesh, Soma; Gunasekaran, Dhandapany; Stephen, Selvaraj	2015	Indian Pediatrics	52	10	891-892		Case report; Coinfection
The first case of non-retrospective clinical identification of severe fever with thrombocytopenia syndrome patient in 2013 in South Korea	Heo, S. T.; Yoo, J. R.; Lee, K. H.; Ko, K. S.	2015	Journal of Bacteriology and Virology	45	2	155-158		Not on ST
Immunization with an autotransporter protein of Orientia tsutsugamushi provides protective immunity against scrub typhus	Ha, NaYoung; Prashant, Sharma; Kim, GwangHun; Kim, YuRi; Min, ChanKi; Choi, MyungSik; Kim, IkSang; Cho, NamHyuk	2015	PLoS Neglected Tropical Diseases	9	3			Molecular analysis
Short-course treatment with ceftriaxone for leptospirosis: A retrospective study in a single center in Eastern France	Faucher, J. F.; Chirouze, C.; Hoen, B.; Leroy, J.; Hustache-Mathieu, L.; Estavoyer, J. M.	2015	Journal of Infection and Chemotherapy	21	3	227-228		Not on ST
Clinical, laboratory findings and complications of scrub typhus-meningoencephalitis: Case series	Eswaradass, P. V.; Eswaradass, C.	2015	Neurology. Conference: 67th American Academy of Neurology Annual Meeting, AAN	84	SUPPL. 14			Case series; Weil-Felix
Blood-Brain Barrier Function and Biomarkers of Central Nervous System Injury in Rickettsial Versus Other Neurological Infections in Laos	Dittrich, S.; Sunyakumthorn, P.; Rattanavong, S.; Phetsouvanh, R.; Panyanivong, P.; Sengduangphachanh, A.; Phouminh, P.; Anantatat, T.; Chanthongthip, A.; Lee, S. J.; Dubot-Peres, A.; Day, N. P.; Paris, D. H.; Newton, P. N.; Turner, G. D.	2015	American Journal of Tropical Medicine & Hygiene	93	2	232-7		Cross-sectional; Molecular analysis
Orientia, rickettsia, and leptospira pathogens as causes of CNS infections in Laos: a prospective study	Dittrich, S.; Rattanavong, S.; Lee, S. J.; Panyanivong, P.; Craig, S. B.; Tulsiani, S. M.; Blacksell, S. D.; Dance, D. A.; Dubot-Peres, A.; Sengduangphachanh, A.; Phoumin, P.; Paris, D. H.; Newton, P. N.	2015	The Lancet Global Health	3	2	e104-12		Cross-sectional
Improved Quantification, Propagation, Purification and Storage of the Obligate Intracellular Human Pathogen Orientia tsutsugamushi	Giengkam, S.; Blakes, A.; Utsahajit, P.; Chaemchuen, S.; Atwal, S.; Blacksell, S. D.; Paris, D. H.; Day, N. P.; Salje, J.	2015	PLoS Neglected Tropical Diseases [electronic resource]	9	8	e0004009		Molecular analysis
Acute febrile illness with thrombocytopenia-a common scenario	Geetha, J. P.; Rashmi, M. V.; Murthy, N.	2015	Indian Journal of Public Health Research and Development	6	4	163-167		Not on ST
How to optimally diagnose orientia tsutsugamushi or rickettsia typhi infections in patients with central nervous system disease?	Dittrich, S.; Panyanivong, P.; Thongpaseuth, S.; Paris, D. H.; Blacksell, S. D.; Phetsouvanh, R.; Newton, P. N.	2015	American Journal of Tropical Medicine and Hygiene	93 (4 Supplement)		162-163		Diagnostic (accuracy)
Common infectious etiologies of acute febrile illness in a remote geographical location: could scrub typhus be the most common cause?	Dipmala, Das; Banti, Das; Roy, A. D.; Singh, T. S. K.	2015	British Journal of Medicine and Medical Research	10	10			Cross-sectional; Epidemiological
Rickettsioses as causes of CNS infection in southeast Asia	Eldin, C.; Parola, P.	2015	The Lancet Global Health	3	2	e67-e68		Commentary
Scrub typhus meningitis: An under-recognized cause of aseptic meningitis in India	Abhilash, K. P. P.; Gunasekaran, K.; Mitra, S.; Patole, S.; Sathyendra, S.; Jasmine, S.; Varghese, G. M.	2015	Neurology India	63	2	209-214		Cross-sectional
Recent advances in molecular epidemiology of Orientia tsutsugamushi in China	Zhang, Luyan; Bi, Zhenwang; Zhao, Zhongtang	2014	Zhonghua Liu Xing Bing Xue Za Zhi	35	1	88-92		No abstract; Review
Seven cases of tsutsugamushi disease	Zhao, JianLin; Zhou, DaMing	2014	Chinese Journal of Dermatology	47	9			Case series; No abstract
Scrub typhus continues to be a threat in pregnancy	Sengupta, M.; Benjamin, S.; Prakash, J. A.	2014		127	2			Characteristic; Letter; Pregnancy
Diagnosis of scrub typhus: introduction of the immunochromatographic test in Korea	Ki Deok, Lee; Chisook, Moon; Won Sup, Oh; Kyung Mok, Sohn; Baek Nam, Kim	2014	Korean J Intern Med	29	2	253-255		Letter
Effects of meteorological factors on scrub typhus in a temperate region of China	Yang, L. P.; Liu, J.; Wang, X. J.; Ma, W.; Jia, C. X.; Jiang, B. F.	2014	Epidemiology & Infection	142	10	2217-26		Epidemiological
Detection of 105 suspected scrub typhus patients by nested PCR. [Chinese]	Yang, HaiYu; He, YiLin; Ma, ZhiLong; Zha, Jie	2014	China Tropical Medicine	14	7	869-870		Epidemiological
Serological and molecular biological confirmation of transmission of scrub typhus in Menghai, Yunnan. [Chinese]	Yang, DuJuan; Zhang, HaiLin; Su, MeiHui; Wang, Yong; Cheng, XueQin; Yang, WeiHong; Zhang, YuZhen; Feng, Yun; Qin, Yi; Shi, ShanMei; Yin, XiaoLi; Zhang, LiJuan	2014	Disease Surveillance	29	9	733-736		Epidemiological
The report of reduction of eosinophil in the 117 patients with scrub typhus	Yan, Zhang; Xuewu, Zhang; Guoqi, Hu; Qianpo, Ma; Biao, Liu; Ping, Liu	2014	Chinese Journal of Infectious Diseases	32	6	330-333		Characteristic
Fever and rash	Yates, J.; Smith, P.	2014	Medicine (United Kingdom)	42	2	96-99		Review
Survey of vector populations and their adverse impact in coastal areas of Jiangsu province, China. [Chinese]	Zhang, YuFu; Chu, HongLiang; Liu, DaPeng; Yang, WeiFang; Liu, Hui; Chen, HongNa; Zhou, MingHao	2014	Zhongguo Meijie Shengwuxue ji Kongzhi Zazhi = Chinese Journal of Vector Biology and Control	25	5	399-404		Epidemiological
Risk factors associated with severe scrub typhus in Shandong, northern China	Zhang, L.; Zhao, Z.; Bi, Z.; Kou, Z.; Zhang, M.; Yang, L.; Zheng, L.	2014	International Journal of Infectious Diseases	29		e203-e207		Case-control
Epidemiology of rodent-borne diseases in coastal area in southern Zhejiang. [Chinese]	Yu, XiangHua; Zeng, ShiDian; Zhang, XiaoHe; Ni, QingXiang; Wei, JingJiao; Ni, ChaoRong; Li, Yi	2014	Disease Surveillance	29	5	391-394		Epidemiological
Short report: Unusual genotypic distribution of orientia tsutsugamushi strains causing human infections on Jeju Island	Yoo, J. R.; Heo, S. T.; Koh, Y. S.; Kim, S.	2014	American Journal of Tropical Medicine and Hygiene	90	3	507-510		Epidemiological
Unusual genotypic distribution of Orientia tsutsugamushi strains causing human infections on Jeju Island	Yoo, JeongRae; Heo, SangTaek; Koh, YoungSang; Kim, SoHyun; Kim, Seok	2014	American Journal of Tropical Medicine and Hygiene	90	3	507-510		Duplicate
A model of investigation of host immunity during orientia tsutsugamushi infection	Xu, G.; Shelite, T. R.; Mendell, N. L.; Goez-Rivillas, Y.; Soong, L.; Gong, B.; Bouyer, D. H.; Walker, D. H.	2014	American Journal of Tropical Medicine and Hygiene	1)		31-32		Molecular analysis
Detection of groel gene in blood samples of feverish tsutsuqamushi disease patients in Hainan province. [Chinese]	Wu, Jie; Wang, ShaoLing; Jin, YuMing	2014	China Tropical Medicine	14	6	670-672		Cross-sectional
Seroprevalence of seven zoonotic pathogens in pregnant women from the Caribbean	Wood, H.; Drebot, M. A.; Dewailly, E.; Dillon, L.; Dimitrova, K.; Forde, M.; Grolla, A.; Lee, E.; Loftis, A.; Makowski, K.; Morrison, K.; Robertson, L.; Krecek, R. C.	2014	American Journal of Tropical Medicine and Hygiene	91	3	642-644		Not on ST; Pregnancy
A city park as a potential epidemic site of scrub typhus: a case-control study of an outbreak in Guangzhou, China	Wei, Y.; Luo, L.; Jing, Q.; Li, X.; Huang, Y.; Xiao, X.; Liu, L.; Wu, X.; Yang, Z.	2014	Parasites & Vectors [Electronic Resource]	7		513		Duplicate
A city park as a potential epidemic site of scrub typhus: A case-control study of an outbreak in Guangzhou, China	Wei, Y.; Luo, L.; Jing, Q.; Li, X.; Huang, Y.; Xiao, X.; Liu, L.; Wu, X.; Yang, Z.	2014	Parasites and Vectors	7 (1) (no pagination)	513			Case-control
Rapid increase of scrub typhus: an epidemiology and spatial-temporal cluster analysis in Guangzhou City, Southern China, 2006-2012	Wei, Y.; Huang, Y.; Luo, L.; Xiao, X.; Liu, L.; Yang, Z.	2014	PLoS ONE [Electronic Resource]	9	7	e101976		Duplicate
Rapid increase of scrub typhus: An epidemiology and spatial-temporal cluster analysis in Guangzhou City, Southern China, 2006-2012	Wei, Y.; Huang, Y.; Luo, L.; Xiao, X.; Liu, L.; Yang, Z.	2014	PLoS ONE	9 (7) (no pagination)	e101976			Epidemiological
Study on ecology of small mammals and their ectoparasites in six areas of Sichuan province, China. [Chinese]	Wei, Lei; Wang, XinWei; Wang, ChengMin; He, HongXuan	2014	Zhongguo Meijie Shengwuxue ji Kongzhi Zazhi = Chinese Journal of Vector Biology and Control	25	4	309-313		Non human
Clinical profile and improving mortality trend of scrub typhus in South India	Varghese, G. M.; Trowbridge, P.; Janardhanan, J.; Thomas, K.; Peter, J. V.; Mathews, P.; Abraham, O. C.; Kavitha, M. L.	2014	International Journal of Infectious Diseases	23		e39-e43		Characteristic
Characteristics of Scrub Typhus epidemic in Guangdong Province from 2006 to 2012	Tieqiang, Wang; Yunying, Yao; Xiqiang, Huang; Zhiqiang, Peng	2014	Chinese Journal of Endemiology		4	429-432		Characteristic
Factors associated with seroprevalence of Orientia tsutsugamushi infection in rats in Khon Kean province. [Thai]	Toanan, W.; Weerakhun, S.; Chukanhoom, K.; Sukon, P.; Saipan, P.	2014	KKU Veterinary Journal	24	2	187-200		Non human
Orientia tsutsugamushi ankyrin repeat-containing protein family members are type 1 secretion system substrates that traffic to the host cell endoplasmic reticulum	VieBrock, L.; Evans, S. M.; Beyer, A. R.; Larson, C. L.; Beare, P. A.; Ge, H.; Singh, S.; Rodino, K.; Heinzen, R. A.; Richards, A. L.; Carlyon, J. A.	2014	Frontiers in Cellular and Infection Microbiology	4	DEC		10.3389/fcimb.2014.00186	Duplicate
Orientia tsutsugamushi ankyrin repeat-containing protein family members are type 1 secretion system substrates that traffic to the host cell endoplasmic reticulum	VieBrock, L.; Evans, S. M.; Beyer, A. R.; Larson, C. L.; Beare, P. A.; Ge, H.; Singh, S.; Rodino, K.; Heinzen, R. A.; Richards, A. L.; Carlyon, J. A.	2014	Frontiers in Cellular and Infection Microbiology	4 (DEC) (no pagination)	186			Molecular analysis
Analyses of antigenic types of Orientia tsutsugamushi in naturally infected Leptotrombidium colonies by improved immunofluorescent microscopy using monoclonal antibodies	Urakami, H.; Okubo, K.; Fukuhara, M.; Misumi, H.; Takahashi, M.	2014	Medical Entomology and Zoology	65	2	73-77		Non human
Undiagnosed undifferentiated fever in Far North Queensland, Australia: A retrospective study	Susilawati, T. N.; McBride, W. J. H.	2014	International Journal of Infectious Diseases	27		e59-e64		Epidemiological
Hemophagocytic Lymphohistiocytosis Masking the Diagnosis of Lymphoma in an Adolescent Male	Suresh, N.; Uppuluri, R.; Geetha, J.; Vasanthi, T.; Scott, J. X.	2014	Indian Journal of Hematology and Blood Transfusion	30	Supplement 1	135-137		Not on ST
Tropical fevers: management guidelines	Sunit, Singhi; Dhruva, Chaudhary; Varghese, G. M.; Ashish, Bhalla; Karthi, N.; Kalantri, S.; Peter, J. V.; Rajesh, Mishra; Rajesh, Bhagchandani; Munjal, M.; Chugh, T. D.; Narendra, Rungta	2014	Indian Journal of Critical Care Medicine	18	2	62-69		Review
A hematogenously disseminated Orientia tsutsugamsushi-infected murine model of scrub typhus	Shelite, T. R.; Saito, T. B.; Mendell, N. L.; Gong, B.; Xu, G.; Soong, L.; Valbuena, G.; Bouyer, D. H.; Walker, D. H.	2014	PLoS Neglected Tropical Diseases	8	7			Molecular analysis
Coincidence between geographical distribution of Leptotrombidium scutellare and scrub typhus incidence in South Korea	Roh, JongYul; Song, BongGu; Park, WonIl; Shin, EunHee; Park, Chan; Park, MiYeoun; Chang, KyuSik; Lee, WookGyo; Lee, HeeIl; Shin, EHyun	2014	PLoS ONE	9	12			Duplicate
Coincidence between geographical distribution of Leptotrombidium scutellare and scrub typhus incidence in South Korea	Roh, J. Y.; Song, B. G.; Park, W.; Shin, E. H.; Park, C.; Park, M. Y.; Chang, K. S.; Lee, W. G.; Lee, H.; Shin, E. H.	2014	PLoS ONE	9 (12) (no pagination)	e113193			Non human
Characterization based on the 56-kDa type-specific antigen gene of Orientia tsutsugamushi genotypes isolated from Leptotrombidium mites and the rodent host post-infection	Takhampunya, R.; Tippayachai, B.; Promsathaporn, S.; Leepitakrat, S.; Monkanna, T.; Schuster, A. L.; Melendrez, M. C.; Paris, D. H.; Richards, A. L.; Richardson, J. H.	2014	American Journal of Tropical Medicine and Hygiene	90	1	139-146		Molecular analysis
Significantly higher cytokine and chemokine levels in patients with japanese spotted fever than in those with tsutsugamushi disease	Tai, K.; Iwasaki, H.; Ikegaya, S.; Takada, N.; Tamaki, Y.; Tabara, K.; Ueda, T.	2014	Journal of Clinical Microbiology	52	6	1938-1946		Cross-sectional
Validation of a clinical risk-scoring algorithm for severe scrub typhus	Sriwongpan, P.; Patumanond, J.; Krittigamas, P.; Tantipong, H.; Tawichasri, C.; Namwongprom, S.	2014	Risk Management and Healthcare Policy	7		29-34		Diagnostic (method)
Clinical risk-scoring algorithm to forecast scrub typhus severity	Sriwongpan, P.; Krittigamas, P.; Tantipong, H.; Patumanond, J.; Tawichasri, C.; Namwongprom, S.	2014	Risk Management and Healthcare Policy	7		2017-11-01		Characteristic; Diagnostic (method)
Catastrophic intracranial hemorrhage as a presenting feature of juvenile polyarteritis nodosa	Srinivasaraghavan, R.; Krishnamurthy, S.; Krishnamurthy, S. M.	2014	Journal of Child Neurology	29	6	826-829		Case report; Not definitive
Strong Type 1, but Impaired Type 2, Immune Responses Contribute to Orientia tsutsugamushi-Induced Pathology in Mice	Soong, L.; Wang, H.; Shelite, T. R.; Liang, Y.; Mendell, N. L.; Sun, J.; Gong, B.; Valbuena, G. A.; Bouyer, D. H.; Walker, D. H.	2014	PLoS Neglected Tropical Diseases	8	9		10.1371/journal.pntd.0003191	Molecular analysis
Transovarial transmission of Orientia tsutsugamushi in Leptotrombidium palpale (Acari: Trombiculidae)	Shin, EunHee; Roh, JongYul; Park, WonIl; Song, BongGu; Chang, KyuSik; Lee, WookGyo; Lee, HeeIl; Park, Chan; Park, MiYeoun; Shin, EHyun	2014	PLoS ONE	9	4			Non human
Serological surveillance of rickettsial disease in Northeastern and central Cambodia	Prouty, M.; Supaprom, C.; Hip, P.; Ouch, P.; Ly, K.; Rachmat, A.; Yi, C.; Richards, A. L.; Jiang, J.; Huy, R.	2014	American Journal of Tropical Medicine and Hygiene	1)		33		Epidemiological
A Review of Electrocardiography Changes and Clinical Manifestations in Scrub Typhus in a Single Center	Soon Pyo, Hong; Dong Min, Kim	2014	Korean Journal of Medicine	86	3	298-300		Review
A study of etiological pattern in an epidemic of acute febrile illness during monsoon in a tertiary health care institute of Uttarakhand, India	Singh, R.; Singh, S. P.; Ahmad, N.	2014	Journal of Clinical and Diagnostic Research	8	6	MC01-MC03		Epidemiological
A study on seroprevalance of scrub typhus among clinically suspected patients by rapid test	Sindhura, J. M.; Meenakshi, K.; Kumari, K. S.; Muni, Lakshmi; Usha, Kalawat; Naidu, M. P.	2014	International Journal of Current Microbiology and Applied Sciences	3	11	811-816		Epidemiological
Rickettsial infection among military personnel deployed in Northern Sri Lanka	Premaratna, R.; Ariyaratna, N.; Attanayake, C.; Bandara, W.; Chandrasena, N.; de Silva, H. J.	2014	BMC Infectious Diseases	14		3864		Seroprevalence
The special clinical manifestations of 30 cases of tsutsugamushi disease and its prevention suggestion. [Chinese]	Wang, XueLian; Guo, ZhiNan; Li, Feng; Fu, JianGuo; Chen, XiaoXiao; Niu, JianJun	2014	Chinese Journal of Hygienic Insecticides & Equipments	20	5	478-481		Characteristic
Characteristics of Scrub Typhus epidemic in Guangdong Province from 2006 to 2012. [Chinese]	Wang, T.; Yao, Y.; Huang, X.; Peng, Z.	2014	Chinese Journal of Endemiology	33	4	429-432		Modelling
Clinical analysis of 50 children with tsutsugmushi disease. [Chinese]	Wang, Min; Liu, JuLing	2014	China Tropical Medicine	14	3	331-332		Characteristic
Survey of chigger mites and their hosts within and around military camps in Shandong province, China. [Chinese]	Zhou, GuangZhi; Yu, Bo; Huang, WeiChu; Wang, Zhi; Li, Ping; Yin, GuangQing; Cheng, XuHao; Wen, Yu; Xue, Jian	2014	Zhongguo Meijie Shengwuxue ji Kongzhi Zazhi = Chinese Journal of Vector Biology and Control	25	2	159-161		Non human
Estimating the Burden of Japanese Encephalitis Virus and Other Encephalitides in Countries of the Mekong Region	Tarantola, A.; Goutard, F.; Newton, P.; de Lamballerie, X.; Lortholary, O.; Cappelle, J.; Buchy, P.	2014	PLoS Neglected Tropical Diseases	8	1	4		Not on ST
Genotype analysis of Orientia tsutsugamushi isolated from humans in Guangzhou in 2012-2013. [Chinese]	Tao, Xia; Wu, XinWei; Wei, YueHong; Xiao, XinCai; Zhou, Yong; Luo, Lei; Zhang, Jing; Liu, FangHua	2014	Journal of Tropical Medicine	14	11	1416-1419		Epidemiological
Seroprevalence of scrub typhus among febrile patients: A preliminary study	Usha, K.; Kumar, E.; Kalawat, U.; Siddhartha Kumar, B.; Chaudhury, A.; Sai Gopal, D. V. R.	2014	Asian Journal of Pharmaceutical and Clinical Research	7	SUPPL. 1	19-21		Epidemiological
Rickettsioses in Africa: A paradigm of new or emerging infectious diseases	Raoult, D.	2014	International Journal of Infectious Diseases	1)		66-67		Review
Spotted fever group, typhus group rickettsioses and sennetsu neorickettsiosis in rural Thailand	Bhengsri, S.; Baggett, H. C.; Edouard, S.; Dowell, S. F.; Watt, G.; Raoult, D.; Parola, P.	2014	International Journal of Infectious Diseases	1)		231		Cross-sectional
Epidemiology of scrub typhus and the eschars patterns in South Korea from 2008 to 2012	Park, JiHyuk; Kim, SunJa; Youn, SeungKi; Park, KiSoo; Gwack, Jin	2014	Japanese Journal of Infectious Diseases	67	6	458-463		Cross-sectional; Epidemiological
The intracellular pathogen Orientia tsutsugamushi responsible for scrub typhus induces lipid droplet formation in mouse fibroblasts	Ogawa, M.; Fukasawa, M.; Satoh, M.; Hanada, K.; Saijo, M.; Uchiyama, T.; Ando, S.	2014	Microbes and Infection	16	11	962-966		Molecular analysis
Scrub typhus in the northern provinces of Vietnam: An observational study of admissions to a national referral hospital	Nadjm, B.; Thuy, P. T.; Trang, V. D.; Ha, L. D.; Kinh, N. V.; Wertheim, H. F.	2014	Transactions of the Royal Society of Tropical Medicine and Hygiene	108	11	739-740		Epidemiological
Acute undifferentiated febrile illness in rural Cambodia: A 3-year prospective observational study	Mueller, T. C.; Siv, S.; Khim, N.; Kim, S.; Fleischmann, E.; Ariey, F.; Buchy, P.; Guillard, B.; Gonzalez, I. J.; Christophel, E. M.; Abdur, R.; Von Sonnenburg, F.; Bell, D.; Menard, D.	2014	PLoS ONE	9 (4) (no pagination)	e95868			Epidemiological
A prospective study on distribution of eschar in patients suspected of scrub typhus	Munegowda, K.; Nanda, S.; Varma, M.; Bairy, I.; Vidyasagar, S.	2014	Tropical Doctor	44	3	160-162	10.1177/0049475514530688	Cross-sectional
Canine Orientia tsutsugamushi infection: report of a case and its epidemicity	Namikawa, K.; Tanabe, A.; Satake, S.; Enishi, H.; Kusaka, H.; Ide, N.; Neo, S.; Lynch, J.; Orito, K.; Morita, T.; Sahara, H.	2014	Southeast Asian Journal of Tropical Medicine and Public Health	45	2	395-401		Non human
Rare concurrent infection with scrub typhus, dengue and malaria in a young female	Kumar, S.; Kumar, P. S.; Kaur, G.; Bhalla, A.; Sharma, N.; Varma, S.	2014	Journal of Vector Borne Diseases	51	1	71-2		Case report; Coinfection
Preliminary results of sentinel surveillance of undifferentiated febrile illnesses in Georgia in 2013	Kuchuloria, T.; Makhviladze, M.; Kanashvili, M.; Mikautadze, T.; Kokaia, N.; Makharadze, M.; Gongadze, N.; Endeladze, M.; Gatserelia, L.; Karchava, M.; Tsertsvadze, T.; Chokheli, M.; Mamuchishvili, N.; Malania, L.; Kiknadze, N.; Chitadze, N.; Chubinidze, M.; Chikviladze, T.; Imnadze, P.; Trapaidze, N.; Rivard, R. G.; Freyberger, H.; Nikolich, M. P.; Bautista, C. T.	2014	American Journal of Tropical Medicine and Hygiene	1)		398		Epidemiological
Mixed infection with Plasmodium vivax malaria and scrub typhus	Krishna, P. V.; Shaik, Ahmed; Ravikumar, C. V.	2014	Journal of Clinical and Scientific Research	3	4	265-267		Case report; Coinfection
[Clinical analysis of tsutsugamushi disease misdiagnosed as tonsillitis]	Kang, N.; Lan, N.; Ye, H.	2014	Lin Chuang Er Bi Yan Hou Tou Jing Wai Ke Za Zhi = Journal Of Clinical Otorhinolaryngology, Head, & Neck Surgery	28	6	425-6		Duplicate
Clinical analysis of tsutsugamushi disease misdiagnosed as tonsillitis. [Chinese]	Kang, N.; Lan, N.; Ye, H.	2014	Lin chuang er bi yan hou tou jing wai ke za zhi = Journal of clinical otorhinolaryngology, head, and neck surgery	28	6	425-426		Case report; Weil-Felix
[Clinical analysis of scrub typhus-associated hemophagocytic syndrome]	He, S.; Ge, L.; Jin, Y.; Huang, A.	2014	Zhonghua Erke Zazhi	52	9	683-7		Duplicate
Comparative evaluation of seasonal fevers in last 2 years at a tertiary care hospital in North India	Rajani, Sharma; Shoeb, Ahmed; Sweta, Gupta	2014	International Journal of Current Microbiology and Applied Sciences	3	7	631-634		Epidemiological
Serological diagnosis of scrub typhus in patients attending a government hospital at Vellore, Tamil Nadu	Rajagopal, V.; Bhaskar, M.; Devi, R. R.; Rajkumar, P.	2014	Indian Journal of Medical Research	140	5	686-687		Epidemiological
Rickettsial infection among military personnel deployed in Northern Sri Lanka	Premaratna, R.; Ariyaratna, N.; Attanayake, C.; Bandara, W.; Chandrasena, N.; de Silva, H. J.	2014	BMC Infectious Diseases	14 (1) (no pagination)	688			Seroprevalence
Emerging scrub typhus infection in the northern region of Sri Lanka	Pradeepan, J. A.; Ketheesan, N.; Murugananthan, K.	2014	BMC research notes	7		719		Epidemiological
Community acquired pneumonia in adult hospital admissions Northern Vietnam; clinical features and etiology	Nadjm, B.; Ngan, T. T. D.; Dat, V. Q.; Van Doorn, R.; Horby, P.; Van Kinh, N.; Wertheim, H.	2014	American Journal of Tropical Medicine and Hygiene	1)		539		Epidemiological
Hepatic impairment induced by scrub typhus is associated with new onset of renal dysfunction	Liang, X. J.; Huang, S. M.; Li, J. P.; Zhu, X. N.; Lu, Y. P.; Hocher, B.; Chen, Y. P.	2014	Clinical Laboratory	60	1	63-68		Characteristic
Differences in the clinical presentation and the frequency of complications between elderly and non-elderly scrub typhus patients	Jang, MiOk; Kim, JiEun; Kim, UhJin; Ahn, JoonHwan; Kang, SeungJi; Jang, HeeChang; Jung, SookIn; Park, KyungHwa	2014	Archives of Gerontology and Geriatrics	58	2	196-200		Characteristic
Hypercarbia: A predictor of outcome for sever scrub typhus infection	Jain, A.; Baath, A.; Arpit,	2014	Indian Journal of Critical Care Medicine	1)		S22		Cross-sectional
Profile of organ dysfunction and predictors of mortality in severe scrub typhus infection requiring intensive care admission	Griffith, M.; Peter, J.; Karthik, G.; Ramakrishna, K.; Prakash, J. A.; Kalki, R.; Varghese, G.; Chrispal, A.; Pichamuthu, K.; Iyyadurai, R.; Abraham, O.	2014	Indian Journal of Critical Care Medicine	18	8	497-502		Case report; Characteristic
A Review of the Electrocardiography Changes and Clinical Manifestations of Scrub Typhus in a Single Center	Jeong Min, Kim; Miri, Hyun; Hyun Ah, Kim; Mi Kyung, Kim; Jin Young, Kim; Ki Young, Kwon; Seong Yeol, Ryu	2014	Korean Journal of Medicine	86	3	301-307		Characteristic
Clinical analysis of scrub typhus-associated hemophagocytic syndrome. [Chinese]	He, S.; Ge, L.; Jin, Y.; Huang, A.	2014	Zhonghua er ke za zhi	Chinese journal of pediatrics. 52	9	683-687		Characteristic
Maternal mortality and derivations from the WHO Near-Miss tool: An institutional experience over a decade in southern india	Halder, A.; Jose, R.; Vijayselvi, R.	2014	Journal of the Turkish German Gynecology Association	15	4	222-227		Epidemiological
Triple trouble - macrophage activation syndrome in a case of severe leptospirosis and scrub typhus co-infection	Diwan, A. G.; Rahul, Shewale; Shivakumar, Iyer; Amit, Nisal; Prakhar, Agrawal	2014	Journal of the Association of Physicians of India	62	January	58-61		Case report; Coinfection
Clinical and laboratory profile of patients with acute renal failure in scrub typhus. Experience from a tertiary care hospital in north western part of India	Dharmendra, P.; Vinay, M.; Mohit, M.; Rajesh, G.; Dhananjai, A.; Pankaj, B.	2014	Nephrology Dialysis Transplantation	3)		iii358		Characteristic
Rickettsioses and Q fever in travelers (2004-2013)	Delord, M.; Socolovschi, C.; Parola, P.	2014	Travel Medicine and Infectious Disease	12	5	443-458		Review
A case of acute generalised exanthematous pustulosis after unprotected sexual intercourse on holidays in bali	Blake, T.; Scuderi, S.	2014	Case Reports in Dermatology	6	1	29-33		Case report; Not on ST
Clinical analysis of 22 cases children tsutsugamushi disease and review of the literature	Defeng, Yang; Yufeng, Li; Jing, Zhao; Hongjin, Jiang; Fengping, He	2014	Chinese Journal of Postgraduates of Medicine	37	z1	17-19		Characteristic
Rickettsial disease outbreaks in India: A review	Dasari, V.; Kaur, P.; Murhekar, M.	2014	Annals of Tropical Medicine and Public Health	7	6	249-254		Review
Clinical diagnosis and therapy of 24 adult patients with tsutsugamushi disease in Nantong area	Chun, Liu; Dingshan, Yuan; Zhongwei, Huang	2014	Chinese Journal of Infectious Diseases	32	1	35-38		Characteristic
General situation of epidemiology of Tsutsugamushi disease of autumn-winter type in China. [Chinese]	Jiang, ZhiKuan; Wu, GuangHua; Wang, ChangJun; Ding, LingYun; Wang, Li; Ma, BingYing; Jan, ZhaoJiu	2014	Chinese Journal of Hygienic Insecticides & Equipments	20	3	209-212		Duplicate
A comparison of clinical manifestations of patients with tsutsugamushi disease between children and adults	Ho, Y. H.; Park, K. C.; Jang, Y. T.	2014	Journal of Pediatric Infectious Diseases	21	2	104-113	10.14776/kjpid.2014.21.2.104	Duplicate
Intracellular bacteria interfere with dendritic cell functions: Role of the type I interferon pathway	Gorvel, L.; Textoris, J.; Banchereau, R.; Amara, A. B.; Tantibhedhyangkul, W.; Von Bargen, K.; Ka, M. B.; Capo, C.; Ghigo, E.; Gorve, J. P.; Mege, J. L.	2014	PLoS ONE	9	6		10.1371/journal.pone.0099420	Duplicate
Model for vaccine design by prediction of B-epitopes of IEDB given perturbations in peptide sequence, in vivo process, experimental techniques, and source or host organisms	GonzÃ¡lez-DÃ­az, H.; PÃ©rez-Montoto, L. G.; Ubeira, F. M.	2014	Journal of Immunology Research	2014			10.1155/2014/768515	Duplicate
Travel-associated pneumonias. [German]	Geerdes-Fenge, H. F.	2014	Pneumologie	68	10	685-695		Duplicate
Clinical analysis of 15 cases of Scrub typhus	Ge, J. F.; Cao, S. F.	2014	Journal of Clinical Dermatology	43	4	228-229		Duplicate
A typical case of scrub typhus (tsutsugamushi disease)	Fujiwara, S.; Shimizu, T.	2014	BMJ Case Reports		pagination			Duplicate
Dissemination of Orientia tsutsugamushi and inflammatory responses in a murine model of scrub typhus	Keller, C. A.; Hauptmann, M.; Kolbaum, J.; Gharaibeh, M.; Neumann, M.; Glatzel, M.; Fleischer, B.	2014	PLoS Neglected Tropical Diseases [electronic resource]	8	8	e3064		Non human
Ten diseases you need to know if you want to be a critical care specialist in Hong Kong	Joynt, G. M.; Tat, WongWai	2014	Intensive Care Medicine	40	8	1144-1146		Review
A comparison of clinical manifestations of patients with tsutsugamushi disease between children and adults. [Korean]	Ho, Y. H.; Park, K. C.; Jang, Y. T.	2014	Journal of Pediatric Infectious Diseases	21	2	104-113		Cross-sectional
Diagnosis of scrub typhus	Janardhanan, J.; Trowbridge, P.; Varghese, G. M.	2014	Expert Review of Anti Infective Therapy	12	12	1533-1540		Review
Comparison of a conventional and nested PCR for diagnostic confirmation and genotyping of Orientia tsutsugamushi	Janardhanan, J.; Prakash, J. A.; Abraham, O. C.; Varghese, G. M.	2014	Diagnostic Microbiology & Infectious Disease	79	1	2021-09-07		Molecular analysis
Scrub typhus masquerading as an acute lower respiratory tract infection	Senanayake, Manouri P.; Jayasena, Arundathi	2014						Duplicate
Retrospective study of Shimokoshi-type tsutsugamushi disease in Akita Prefecture, Japan. [Japanese]	Sato, H.; Shibata, C.; Saito, H.; Suto, T.	2014	Medical Entomology and Zoology	65	4	183-188		Epidemiological
Scrub typhus in Africa	Richards, A. L.; Jiang, J.; Maina, A.; Horton, K.; Dueger, E.; Pimentel, G.; Thiga, J.; Mutai, B.; Waitumbi, J.	2014	American Journal of Tropical Medicine and Hygiene	1)		34		Seroprevalence
Diagnosing scrub typhus: Meticulous physical examination is the key	Rajasekharan, C.; Anu, J.; Neeraj, V.; Parvathy, R.	2014	BMJ Case Reports		pagination			Duplicate
Acute undifferentiated febrile illness in rural Cambodia: a 3-year prospective observational study	Mueller, T. C.; Siv, S.; Khim, N.; Kim, S.; Fleischmann, E.; Ariey, F.; Buchy, P.; Guillard, B.; Gonzalez, I. J.; Christophel, E. M.; Abdur, R.; Sonnenburg, F. von; Bell, D.; Menard, D.	2014	PLoS ONE	9	4			Duplicate
Multiple Orientia tsutsugamushi ankyrin repeat proteins interact with SCF1 ubiquitin ligase complex and eukaryotic elongation factor 1 alpha	Min, ChanKi; Kwon, YeJin; Ha, NaYoung; Cho Bon, A.; Kim, JoMin; Kwon, EunKyung; Kim, YeonSook; Choi, MyungSik; Kim, IkSang; Cho, NamHyuk	2014	PLoS ONE	9	8			Duplicate
Multiple Orientia tsutsugamushi ankyrin repeat proteins interact with SCF1 ubiquitin ligase complex and eukaryotic elongation factor 1 Î±	Min, C. K.; Kwon, Y. J.; Ha, N. Y.; Cho, B. A.; Kim, J. M.; Kwon, E. K.; Kim, Y. S.; Choi, M. S.; Kim, I. S.; Cho, N. H.	2014	PLoS ONE	9	8		10.1371/journal.pone.0105652	Duplicate
Multiple Orientia tsutsugamushi ankyrin repeat proteins interact with SCF1 ubiquitin ligase complex and eukaryotic elongation factor 1 alpha	Min, C. K.; Kwon, Y. J.; Ha, N. Y.; Cho, B. A.; Kim, J. M.; Kwon, E. K.; Kim, Y. S.; Choi, M. S.; Kim, I. S.; Cho, N. H.	2014	PLoS ONE	9 (8) (no pagination)	e105652			Molecular analysis
Outcome of intravenous azithromycin therapy in patients with complicated scrub typhus compared with that of doxycycline therapy using propensity-matched analysis	Jang, MiOk; Jang, HeeChang; Kim, UhJin; Ahn, JoonHwan; Kang, SeungJi; Jung, SookIn; Shin, HeeYoung; Park, KyungHwa	2014	Antimicrobial Agents and Chemotherapy	58	3	1488-1493		Case-control
Establishment of Orientia tsutsugamushi Lc-1 (Rickettsiales: Rickettsiaceae) infection in ICR outbred mice (Rodentia: Muridae) by needle challenge	Lurchachaiwong, W.; Chan, TeikChye; Richards, A. L.; McCardle, W.; Schuster, A. L.	2014	Journal of Medical Entomology	51	3	658-660		Molecular analysis
Epidemiological features of major vector-borne diseases from 2006 to 2012 in Guangzhou, China. [Chinese]	Luo, Lei; Li, XiaoNing; Jing, QinLong; Xiao, XinCai; Li, YiLan; Cao, Qing; Wei, YueHong; Yang, ZhiCong	2014	Zhongguo Meijie Shengwuxue ji Kongzhi Zazhi = Chinese Journal of Vector Biology and Control	25	2	131-134		Epidemiological
Analysis on epidemic of Tsutsugamushi disease during 2006 and 2012 in Yunfu. [Chinese]	Liu, ChuanGe; Feng, ZiLai; Lei, JieZhen; Cui, ChuPing	2014	China Tropical Medicine	14	4	521-522		Epidemiological
Scrub typhus and malaria co-infection causing severe sepsis	Mahajan, S. K.; Kaushik, M.; Raina, R.; Thakur, P.	2014	Tropical Doctor	44	1	43-45		Case report; Coinfection
Field assessment of Orientia tsutsugamushi infection in small mammals and its association with the occurrence of human scrub typhus in Taiwan	Lin, PeyRu; Tsai, HuiPing; Weng, MingHui; Lin, HungChi; Chen, KuoChing; Kuo, MingDer; Tsui, PeiYi; Hung, YaoWen; Hsu, HuiLing; Liu, WenTssann	2014	Acta Tropica	131		117-123		Non human
Human spotted fever group rickettsioses are underappreciated in Southern Taiwan, particularly for the species closely-related to Rickettsia felis	Lai, C. H.; Chang, L. L.; Lin, J. N.; Tsai, K. H.; Hung, Y. C.; Kuo, L. L.; Lin, H. H.; Chen, Y. H.	2014	PLoS ONE	9 (4) (no pagination)	e95810			Duplicate
Human spotted fever group rickettsioses are underappreciated in southern Taiwan, particularly for the species closely-related to Rickettsia felis	Lai, ChungHsu; Chang, LinLi; Lin, JiunNong; Tsai, KunHsien; Hung, YaChien; Kuo, LiLi; Lin, HsiHsun; Chen, YenHsu	2014	PLoS ONE	9	4			Epidemiological
In vitro antagonism between cefotaxime and anti-rickettsial antibiotics against Orientia tsutsugamushi	Lee, OhHyun; Baek, JiHyeon; Lee, JinSoo; Chung, MoonHyun; Lee, SunMyoung; Kang, JaeSeung	2014	Infection and Chemotherapy	46	3	189-193		Molecular analysis
Epidemiological characteristics of scrub typhus in Heshan. [Chinese]	Li, Hua; Zhou, HongHui; Mai, LuFen	2014	Journal of Tropical Medicine	14	2	258-259		Epidemiological
Meteorological factors and risk of scrub typhus in Guangzhou, southern China, 2006-2012	Li, T.; Yang, Z.; Dong, Z.; Wang, M.	2014	BMC Infectious Diseases	14 (1) (no pagination)	139			Duplicate
Meteorological factors and risk of scrub typhus in Guangzhou, southern China, 2006-2012	Li, T.; Yang, Z.; Dong, Z.; Wang, M.	2014	BMC Infectious Diseases	14		139		Epidemiological
Larval Chigger Mites Collected from Small Mammals in 3 Provinces, Korea	In Yong, Lee; Hyeon Je, Song; Yeon Joo, Choi; Sun Hye, Shin; Min Kyung, Choi; So Hyun, Kwon; E. Hyun Shin; Chan, Park; Heung Chul, Kim; Terry, A. Klein; Kyung Hee, Park; Won Jong, Jang	2014	Kisaengchunghak Chapchi	52	2	225-229		Non human
In vitro bacteriostatic effects of rifampin on Orientia tsutsugamushi	Im, J. H.; Baek, J. H.; Lee, J. S.; Chung, M. H.; Lee, S. M.; Kang, J. S.	2014	Journal of Korean Medical Science	29	2	183-189		Molecular analysis
Murine typhus with presentation of unilateral abducens nerve palsy: A case report	Hsu, C. H.; Hsieh, L. P.	2014	Journal of Internal Medicine of Taiwan	25	1	36-40		Not on ST
The curious case of rickettsia felis in Laos	Dittrich, S.; Panyanivong, P.; Phuklia, W.; Anantatat, T.; Newton, P. N.; Paris, D. H.	2014	American Journal of Tropical Medicine and Hygiene	1)		369		Not on ST
Loop-mediated isothermal amplification for Rickettsia typhi (the causal agent of murine typhus): Problems with diagnosis at the limit of detection	Dittrich, S.; Castonguay-Vanier, J.; Moore, C. E.; Thongyoo, N.; Newton, P. N.; Paris, D. H.	2014	Journal of Clinical Microbiology	52	3	832-838		Not on ST
Emerging vector-borne zoonoses: Eco-epidemiology and public health implications in India	Dhiman, R. C.	2014	Frontiers in Public Health	2	SEP		10.3389/fpubh.2014.000168	Review
Co-circulation of multiple hemorrhagic fever diseases with distinct clinical characteristics in Dandong, China	Chen, Z. H.; Qin, X. C.; Song, R.; Shen, Y.; Chen, X. P.; Wang, W.; Zhao, Y. X.; Zhang, J. S.; He, J. R.; Li, M. H.; Zhao, X. H.; Liu, D. W.; Fu, X. K.; Tian, D.; Li, X. W.; Xu, J.; Plyusnin, A.; Holmes, E. C.; Zhang, Y. Z.	2014	PLoS ONE	9 (2) (no pagination)	e89896			Cross-sectional
Central nervous system involvement in scrub typhus	Boorugu, H.; Chrispal, A.; Gopinath, K.; Chandy, S.; Prakash, J. J.; Abraham, A. M.; Abraham, O.; Thomas, K.	2014	Tropical Doctor	44	1	36-37	10.1177/0049475513512646	Review
Protective immunity of 56-kDa type-specific antigen of Orientia tsutsugamushi causing scrub typhus	Choi, S.; Jeong, H. J.; Ju, Y. R.; Gill, B.; Hwang, K. J.; Lee, J.	2014	Journal of Microbiology and Biotechnology	24	12	1728-1735	10.4014/jmb.1407.07048	Molecular analysis; Non human
The analysis of the epidemic situation of scrub typhus in Xiamen city from 2009 to 2012. [Chinese]	Chen, HuaFang; Chen, GuoWei; Ke, XueMei; Guo, ZhiNan; Lin, MinZhen	2014	Chinese Journal of Hygienic Insecticides & Equipments	20	2	168-170		Cross-sectional; Epidemiological
Dual exposure of Rickettsia typhi and Orientia tsutsugamushi in the field-collected Rattus rodents from Thailand	Chareonviriyaphap, T.; Leepitakrat, W.; Lerdthusnee, K.; Chao, C. C.; Ching, W. M.	2014	Journal of Vector Ecology	39	1	182-189		Non human
Transient adrenal insufficiency and post-treatment bradycardia in scrub typhus - A case report	Mookkappan, S.; Basheer, A.; Chidambaram, S.; Natarajan, N.; Shrimanth, B.	2014	Australasian Medical Journal	7	3	164-167		Case report
Serological profile among patients with malaria in secondary community hospitals in India - A multicenter cross sectional study	Morch, K.; Vivek, R.; Xena, D.; Chandy, S.; Manoharan, A.; Haanshuus, C.; Langeland, N.; Blomberg, B.; Mathai, D.	2014	Malaria Journal	1)		S29		Epidemiological
Investigation of genotype variations in orientia tsutsugamushi obtained from patients with moderate and severe scrub typhus	Mullins, K. E.; Paris, D.; Dittrich, S.; Blacksell, S.; Newton, P.; Richards, A. L.	2014	American Journal of Tropical Medicine and Hygiene	1)		565		Molecular analysis
High quality draft genome sequence and description of Occidentia massiliensis gen. nov., sp. nov., a new member of the family Rickettsiaceae	Mediannikov, O.; Nguyen, T. T.; Bell-Sakyi, L.; Padmanabhan, R.; Fournier, P. E.; Raoult, D.	2014	Standards in Genomic Sciences	9	1		10.1186/1944-3277-9-9	Duplicate
High quality draft genome sequence and description of Occidentia massiliensis gen. nov., sp. nov., a new member of the family Rickettsiaceae	Mediannikov, O.; Nguyen, T. T.; Bell-Sakyi, L.; Padmanabhan, R.; Fournier, P. E.; Raoult, D.	2014	Standards in Genomic Sciences	9 (1) (no pagination)	9			Not on ST
Pregnancy Outcome in Relation to Treatment of Murine Typhus and Scrub Typhus Infection: A Fever Cohort and a Case Series Analysis	McGready, R.; Prakash, J. A. J.; Benjamin, S. J.; Watthanaworawit, W.; Anantatat, T.; Tanganuchitcharnchai, A.; Ling, C. L.; Tan, S. O.; Ashley, E. A.; Pimanpanarak, M.; Blacksell, S. D.; Day, N. P.; Singhasivanon, P.; White, N. J.; Nosten, F.; Paris, D. H.	2014	PLoS Neglected Tropical Diseases	8 (11) (no pagination)	e3327			Duplicate
Serosurveillance of Orientia tsutsugamushi and Rickettsia typhi in Bangladesh	Maude, R. R.; Maude, R. J.; Ghose, A.; Amin, M. R.; Islam, M. B.; Ali, M.; Bari, M. S.; Majumder, M. I.; Tanganuchitcharnchai, A.; Dondorp, A. M.; Paris, D. H.; Bailey, R. L.; Faiz, M. A.; Blacksell, S. D.; Day, N. P.	2014	American Journal of Tropical Medicine & Hygiene	91	3	580-3		Seroprevalence
Co-circulation of multiple hemorrhagic fever diseases with distinct clinical characteristics in Dandong, China	Chen, ZhiHai; Qin, XinCheng; Song, Rui; Shen, Yi; Chen, XiaoPing; Wang, Wen; Zhao, YongXiang; Zhang, JingShan; He, JinRong; Li, MingHui; Zhao, XueHua; Liu, DeWei; Fu, XiaoKang; Tian, Di; Li, XingWang; Xu, JianGuo; Plyusnin, A.; Holmes, E. C.; Zhang, YongZhen	2014	PLoS ONE	9	2			Duplicate
Rickettsial infections in Southeast Asia: implications for local populace and febrile returned travelers	Aung, ArKar; Spelman, D. W.; Murray, R. J.; Graves, S.	2014	American Journal of Tropical Medicine and Hygiene	91	3	451-460		Duplicate
Cytokine network in scrub typhus: high levels of interleukin-8 are associated with disease severity and mortality	Astrup, E.; Janardhanan, J.; Otterdal, K.; Ueland, T.; Prakash, J. A.; Lekva, T.; Strand, O. A.; Abraham, O. C.; Thomas, K.; Damas, J. K.; Mathews, P.; Mathai, D.; Aukrust, P.; Varghese, G. M.	2014	PLoS Neglected Tropical Diseases [electronic resource]	8	2	e2648		Duplicate
Human granulocytic anaplasmosis, South Korea, 2013	Kim, K. H.; Yi, J.; Oh, W. S.; Kim, N. H.; Choi, S. J.; Choe, P. G.; Kim, N. J.; Lee, J. K.; Oh, M. D.	2014	Emerging Infectious Diseases	20	10	1708-1711		Not on ST
Estimation of the genome sizes of the chigger mites Leptotrombidium pallidum and Leptotrombidium scutellare based on quantitative PCR and k-mer analysis	Kim, JuHyeon; Roh, JongYul; Kwon, DeokHo; Kim, YoungHo; Yoon KyungJae, A.; Yoo, SeunGil; Noh, SeungJae; Park, JunHyung; Shin, EHyun; Park, MiYeoun; Lee, SiHyeock	2014	Parasites and Vectors	7	279			Non human
Scrub typhus in children at a tertiary hospital in north India: Clinical profile and complications	Bhat, N. K.; Dhar, M.; Mittal, G.; Shirazi, N.; Rawat, A.; Kalra, B. P.; Chandar, V.; Ahmad, S.	2014	Iranian Journal of Pediatrics	24	4	387-392		Cross-sectional
Acute encephalitis syndrome following scrub typhus infection	Ayan, Kar; Dhanaraj, M.; Devaprasad, Dedeepiya; Harikrishna, K.	2014	Indian Journal of Critical Care Medicine	18	7	453-455		Cross-sectional
Review article: Rickettsial infections in Southeast Asia: Implications for local populace and febrile returned travelers	Aung, A. K.; Spelman, D. W.; Murray, R. J.; Graves, S.	2014	American Journal of Tropical Medicine and Hygiene	91	3	451-460		Review
Cytokine Network in Scrub Typhus: High Levels of Interleukin-8 Are Associated with Disease Severity and Mortality	Astrup, E.; Janardhanan, J.; Otterdal, K.; Ueland, T.; Prakash, J. A. J.; Lekva, T.; Strand, O. A.; Abraham, O. C.; Thomas, K.; Damas, J. K.; Mathews, P.; Mathai, D.; Aukrust, P.; Varghese, G. M.	2014	PLoS Neglected Tropical Diseases	8 (2) (no pagination)	e2648			Cross-sectional; Molecular analysis
Scrub typhus meningitis: A retrospective study from South India	Ashraf, V. V.; Praveen Kumar, R.; Girija, A. S.; Saifudheen, K.; Sreekala, C.; Sohanlal, T.	2014	Annals of Indian Academy of Neurology	2)		S186		Cross-sectional
Scrub typhus - an emerging entity: a study from a tertiary care hospital in North India	Aroma, Oberoi; Varghese, S. R.	2014	Indian journal of public health	58	4	281-283		Cross-sectional
Intracellular bacteria interfere with dendritic cell functions: Role of the type I interferon pathway	Gorvel, L.; Textoris, J.; Banchereau, R.; Amara, A. B.; Tantibhedhyangkul, W.; Von Bargen, K.; Ka, M. B.; Capo, C.; Ghigo, E.; Gorve, J. P.; Mege, J. L.	2014	PLoS ONE	9 (6) (no pagination)	e99420			Molecular analysis
Q fever and rickettsiosis in U.S. Marines deployed to Afghanistan	Farris, C. M.; Richards, A. L.; Myers, T. E.	2014	American Journal of Tropical Medicine and Hygiene	1)		34		Not on ST
Model for vaccine design by prediction of B-epitopes of IEDB given perturbations in peptide sequence, in vivo process, experimental techniques, and source or host organisms	Gonzalez-Diaz, H.; Perez-Montoto, L. G.; Ubeira, F. M.	2014	Journal of Immunology Research	2014 (no pagination)	768515			Not on ST
Advances in the study of Leptotrombidium deliense in China. [Chinese]	Geng, MingLu; Guo, XianGuo	2014	Zhongguo Bingyuan Shengwuxue Zazhi / Journal of Pathogen Biology	9	8	763-765		Non human; Review
Antigen expression and immune activity analysis of truncated 56 kDa protein derived from the isolated Hefei strain of Orientia tsutsugamushi. [Chinese]	Geng, MeiLing; Zheng, Feng; Lyu, Heng; Zhu, Jin; Hu, Dan; Hao, LiNa; Zhang, FengYu; Gong, XiuFang; Li, BingJun; Li, XianFu; Pan, XiuZhen; Wang, ChangJun; Cao, Min	2014	Acta Parasitologica et Medica Entomologica Sinica	21	2	86-91		Diagnostic (method)
Detection of Orientia tsutsugamushi by dye quantitative real-time PCR assay. [Chinese]	Geng, MeiLing; Cao, Min; Zhang, JinHai; Hu, Dan; Hao, LiNa; Zhang, FengYu; Gong, XiuFang; Li, BingJun; Pan, XiuZhen; Wang, ChangJun	2014	Chinese Journal of Hygienic Insecticides & Equipments	20	1	45-49		Diagnostic (method)
Travel-associated pneumonias	Geerdes-Fenge, H. F.	2014	Pneumologie	68	10	685-695	10.1055/s-0034-1378081	Review
In vitro Synergism between Chloroquine and Antibiotics against Orientia tsutsugamushi	Dongwook, Son; Moon Hyun, Chung	2014	Infection and Chemotherapy	46	3	182-188		Molecular analysis
Predictors of scrub typhus: A study from a tertiary care center	Agarwal, V. K.; Reddy, G. K. M.; Krishna, M. R.; Ramareddy, G.; Saroj, P.; Bandaru, V. C. S. S.	2014	Asian Pacific Journal of Tropical Disease	4	S2	S666-S673		Cross-sectional
MRSA infection and Rickettsia Tsutsugamushi disease	Matsumoto, K.	2014	Japanese Journal of Chest Diseases	73	9	1085-1090		No abstract
Epidemiological investigation on a scrub typhus outbreak in a village from Guangdong province, China. [Chinese]	Liu, J.; Chen, B.; Wu, D.; Liu, W.; Yao, L.; Mao, X.; Xiao, L.; Zhong, H.; Peng, Z.	2013	Zhonghua liu xing bing xue za zhi = Zhonghua liuxingbingxue zazhi	34	9	946-947		Epidemiological; No abstract
Surveillance, prevention and control of Tsutsugamushi disease and chigger mite. [Chinese]	Jiang, ZhiKuan; Li, BingJun; Wu, GuangHua; Ding, LingYun; Ma, BingYing; Wang, Li	2013	Chinese Journal of Hygienic Insecticides & Equipments	19	2	100-103		Epidemiological; No abstract
[One case of scrub typhus patient with clinical manifestation of acute pyelonephritis]. [Chinese]	Shu, L. H.; Xu, Y.	2013	Zhongguo ji sheng chong xue yu ji sheng chong bing za zhi = Chinese journal of parasitology & parasitic diseases	31	4	Inside back cover		Case report; No abstract
Scrub Typhus in Mainland China, 2006-2012: The Need for Targeted Public Health Interventions	Zhang, W. Y.; Wang, L. Y.; Ding, F.; Hu, W. B.; Soares Magalhaes, R. J.; Sun, H. L.; Liu, Y. X.; Liu, Q. Y.; Huang, L. Y.; Clements, A. C. A.; Li, S. L.; Li, C. Y.	2013	PLoS Neglected Tropical Diseases	7 (12) (no pagination)	e2493			Review
Scrub typhus in South India: a re-emerging infectious disease	Selvaraj, Stephen; Gandhi, Kandhakumari; Jothimani, Pradeep; Vinithra, S. M.; Siva, P. K.; Mohamed, Hanifah; Elangovan, Vanithadevi	2013	Japanese Journal of Infectious Diseases	66	6	552-554		Characteristic; Diagnostic (accuracy); Letter
Scrub typhus raiidly increased in guangzhou, southern China, 20072012	Revista do Instituto de Medicina Tropical de Sao, Paulo; Li, Tiegang; Yang, Zhicong; Wang, Ming	2013	Rev Inst Med Trop Sao Paulo	55	4	293-293		Epidemiological; Letter
Scrub Typhus in Mainland China, 2006-2012: the need for targeted public health interventions	Zhang, WenYi; Wang, LiYa; Ding, Fan; Hu, WenBiao; Magalhaes, R. J. S.; Sun, HaiLong; Liu, YunXi; Liu, QiYong; Huang, LiuYu; Clements, A. C. A.; Li, ShenLong; Li, ChengYi	2013	PLoS Neglected Tropical Diseases	7	12			Epidemiological
Proceedings of the 58th Annual Meeting of Northern Region, Asahikawa, Japan, 6 October 2012. [Japanese]		2013	Medical Entomology and Zoology	64	2	109-114		Conference old
Scrub typhus-resurgence of a forgotten killer	Chaudhry, D.; Goyal, S.	2013	Indian Journal of Anaesthesia	57	2	135-136		Commentary
Scrub typhus, acute respiratory distress, and hemophagocytic lymphohistiocytosis	Cascio, A.; Correnti, P.; Iaria, C.	2013	International Journal of Infectious Diseases	17	8			Commentary
Arthropod-borne bacterial diseases in pregnancy	Dotters-Katz, S. K.; Kuller, J.; Heine, R. P.	2013	Obstetrical and Gynecological Survey	68	9	635-649		CME; Pregnancy
Molecular epidemiology of Orientia tsutsugamushi in chiggers and ticks from domestic rodents in Shandong, northern China	Zhang, Meng; Zhao, ZhongTang; Yang, HuiLi; Zhang, AiHua; Xu, XingQu; Meng, XiangPeng; Zhang, HaiYu; Wang, XianJun; Li, Zhong; Ding, ShuJun; Yang, Li; Zhang, LuYan	2013	Parasites and Vectors	6	312			Non human
Genetic variants of Orientia tsutsugamushi in domestic rodents, northern China	Zhang, Meng; Zhao, ZhongTang; Wang, XianJun; Li, Zhong; Ding, Lei; Ding, ShuJun; Yang, HuiLi	2013	Emerging Infectious Diseases	19	7	1135-1137		Non human
A case-control study of risk factors associated with scrub typhus in Pinggu District of Beijing. [Chinese]	Zhang, LiQin; Dou, XiangFeng; Tian, LiLi; Xue, Hui; Liu, ZhiQiang; Wang, QuanYi	2013	Occupation and Health	29	11	1355-1356		Case-control
Epidemiological characteristic of scrub typhus in Pinggu District of Beijing City from 2008-2011. [Chinese]	Zhang, LiQin; Ding, LianGe; Dou, XiangFeng; Sun, Ying; Tian, LiLi; Xue, Hui; Liu, ZhiQiang	2013	Occupation and Health	29	18	2269-2271		Epidemiological
Abundances and host relationships of chigger mites in Yunnan Province, China	Zhan, Y. Z.; Guo, X. G.; Speakman, J. R.; Zuo, X. H.; Wu, D.; Wang, Q. H.; Yang, Z. H.	2013	Medical and Veterinary Entomology	27	2	194-202		Non human
Epidemiological and Clinical Features of Three Clustered Cases Co-Infected with Lyme Disease and Rickettsioses	Xuefei, D.; Qin, H.; Xiaodi, G.; Zhen, G.; Wei, L.; Xuexia, H.; Jiazhen, G.; Xiuping, F.; Meimei, T.; Jingshan, Z.; Yunru, L.; Xiaoling, F.; Kanglin, W.; Xingwang, L.	2013	Zoonoses and Public Health	60	7	487-493		Case series; Coinfection
Studies of orientia tsutsugamushi persistence in newly developed animal models	Xu, G.; Shelite, T. R.; Mendell, N. L.; Goez-Rivillas, Y.; Gong, B.; Soon, L.; Olano, J. P.; Valbuena, G. A.; Walker, D. H.; Bouyer, D. H.	2013	American Journal of Tropical Medicine and Hygiene	1)		354		Molecular analysis
Clinical analysis of 46 cases of tsutsugamushi disease. [Chinese]	Wu, YongCheng; Zheng, WeiJiang	2013	Journal of Tropical Medicine	13	8	994-995		Characteristic
General situation on studies of animal hosts of tsutsugamushi disease in China. [Chinese]	Wu, GuangHua; Wang, ChangJun; Li, BingJun; Jiang, ZhiKuan; Ding, LingYun; Wang, Li	2013	Chinese Journal of Hygienic Insecticides & Equipments	19	5	370-373		Non human; Review
Accordance and identification of vector chigger mites of tsutsugamushi disease in China. [Chinese]	Wu, GuangHua; Jiang, ZhiKuan; Wang, Li; Ding, LingYun; Mao, ChunQing; Ma, BingYing	2013	Chinese Journal of Hygienic Insecticides & Equipments	19	4	286-292		Non human; Review
Broad-coverage molecular epidemiology of Orientia tsutsugamushi in Thailand	Wongprompitak, P.; Anukool, W.; Wongsawat, E.; Silpasakorn, S.; Duong, V.; Buchy, P.; Morand, S.; Frutos, R.; Ekpo, P.; Suputtamongkol, Y.	2013	Infection, Genetics and Evolution	15		53-58		Epidemiological
A prospective evaluation of real-time PCR assays for the detection of Orientia tsutsugamushi and Rickettsia spp. for early diagnosis of rickettsial infections during the acute phase of undifferentiated febrile illness	Watthanaworawit, W.; Turner, P.; Turner, C.; Tanganuchitcharnchai, A.; Richards, A. L.; Bourzac, K. M.; Blacksell, S. D.; Nosten, F.	2013	American Journal of Tropical Medicine & Hygiene	89	2	308-10		Duplicate
Short report: A prospective evaluation of real-time PCR assays for the detection of Orientia tsutsugamushi and Rickettsia spp. for early diagnosis of rickettsial infections during the acute phase of undifferentiated febrile illness	Watthanaworawit, W.; Turner, P.; Turner, C.; Tanganuchitcharnchai, A.; Richards, A. L.; Bourzac, K. M.; Blacksell, S. D.; Nosten, F.	2013	American Journal of Tropical Medicine and Hygiene	89	2	308-310		Diagnostic (accuracy)
Natural scrub typhus antibody suppresses HIV CXCR4(X4) viruses	Watt, G.; Kantipong, P.; Burnouf, T.; Shikuma, C.; Philpott, S.	2013	Infectious Disease Reports	5	1	27-31		Not on ST; Trial
Scrub typhus cases in a teaching hospital in Penghu, Taiwan, 2006-2010	Wang, YingChuan; Chen, PoChuan; Lee, KwaiFong; Wu, YuCheng; Chiu, ChunHsiang	2013	Vector Borne and Zoonotic Diseases	13	3	154-159
CpG DNA is a potent enhancer of humoral and cell-mediated immune responses against Orientia tsutsugamushi in C3H/HeN mice	Wang, YeauChing; Tsai, HuiPing; Lai, SzuChia; Jian, TingYu; Tarn, LihJeng; Lin, HuiTsu	2013	Journal of Medical Sciences	33	5	233-243		Molecular analysis
Differential diagnosis of scrub typhus meningitis from bacterial meningitis using clinical and laboratory features	Varghese, G. M.; Mathew, A.; Kumar, S.; Abraham, O. C.; Trowbridge, P.; Mathai, E.	2013	Neurology India	61	1	17-20		Cross-sectional
Orientia tsutsugamushi, the causative agent of scrub typhus, induces an inflammatory program in human macrophages	Tantibhedhyangkul, W.; Amara, A. B.; Textoris, J.; Gorvel, L.; Ghigo, E.; Capo, C.; Mege, J. L.	2013	Microbial Pathogenesis	55		55-63		Molecular analysis
Eschar: an important clue to diagnosis	Sundriyal, D.; Kumar, N.; Chandrasekharan, A.; Sharma, B.	2013	BMJ Case Reports	27		27		Duplicate
Scrub Typhus Meningitis in South India - A Retrospective Study	Viswanathan, S.; Muthu, V.; Iqbal, N.; Remalayam, B.; George, T.	2013	PLoS ONE	8 (6) (no pagination)	e66595			Characteristic
Hemophagocytic lymphohistiocytosis in adults and adolescents: Experience from a tertiary care centre in South India	Verma, S. P.; Nayak, V. R.; Dutta, T. K.; Basu, D.; Suryanarayana, B. S.; Vinod, K. V.; Kar, R.; Jacob, S. E.	2013	Indian Journal of Hematology and Blood Transfusion	29 (4)		395		Characteristic
Transovarial transmission rates of Orientia tsutsugamushi in naturally infected Leptotrombidium colonies by immunofluorescent microscopy	Urakami, H.; Okubo, K.; Misumi, H.; Fukuhara, M.; Takahashi, M.	2013	Medical Entomology and Zoology	64	1	43-46		Non human
Scrub typhus islands in the Taiwan area and the association between scrub typhus disease and forest land use and farmer population density: geographically weighted regression	Tsai, PuiJen; Yeh, HsiChyi	2013	BMC Infectious Diseases	13	191			Duplicate
Scrub typhus islands in the Taiwan area and the association between scrub typhus disease and forest land use and farmer population density: Geographically weighted regression	Tsai, P. J.; Yeh, H. C.	2013	BMC Infectious Diseases	13 (1) (no pagination)	191			Epidemiological
Antibody prevalence and factors associated with exposure to Orientia tsutsugamushi in different aboriginal subgroups in West Malaysia	Tay, SunTee; Zan, H. A. M.; Lim, Y. A. L.; Ngui, R.	2013	PLoS Neglected Tropical Diseases	7	8			Epidemiological; Seroprevalence
An intradermal inoculation model of scrub typhus in Swiss CD-1 mice demonstrates more rapid dissemination of virulent strains of Orientia tsutsugamushi	Sunyakumthorn, P.; Paris, D. H.; Chan, T. C.; Jones, M.; Luce-Fedrow, A.; Chattopadhyay, S.; Jiang, J.; Anantatat, T.; Turner, G. D. H.; Day, N. P. J.; Richards, A. L.	2013	PLoS ONE	8	1			Molecular analysis
Scrub typhus outbreak, Northern Thailand, 2006-2007	Rodkvamtook, W.; Gaywee, J.; Kanjanavanit, S.; Ruangareerate, T.; Richards, A. L.; Sangjun, N.; Jeamwattanalert, P.; Sirisopana, N.	2013	Emerging Infectious Diseases	19	5	774-777		Epidemiological
Human dermatitis caused by the natural infestation of larval trombiculid mites Leptotrombidium akamushi (Brumpt, 1910) (Acari: Trombiculidae) at the hot spot of Tsutsugamushi disease in Akita Prefecture, Japan	Takahashi, M.; Kadosaka, T.; Takahashi, Y.; Misumi, H.; Sato, H.; Shibata, C.; Saito, S.; Fujita, H.; Takada, N.; Matsumoto, N.	2013	Medical Entomology and Zoology	64	1	27-32		Not on ST
Clinical risk-scoring algorithm to forecast scrub typhus severity	Sriwongpan, P.; Krittigamas, P.; Tantipong, H.; Patumanond, J.; Tawichasri, C.; Namwongprom, S.	2013	Risk Management and Healthcare Policy	7		2017-11-01	10.2147/RMHP.S55305	Duplicate
Milder clinical manifestation of scrub typhus in Kinmen, Taiwan	Su, TungHung; Liu, ChunJen; Chen, DingShinn; Kao, JiaHorng	2013	Journal of the Formosan Medical Association	112	4	201-207		Characteristic
Leptotrombidium (acari: Trombiculidae) of the world	Stekolnikov, A. A.	2013	Zootaxa	3728	1	1-173	10.11646/zootaxa.3728.1.1	Non human
Clinical indicators for severe prognosis of scrub typhus	Sriwongpan, P.; Krittigamas, P.; Kantipong, P.; Kunyanone, N.; Patumanond, J.; Namwongprom, S.	2013	Risk Management and Healthcare Policy	6		43-49		Characteristic
Catastrophic Intracranial Hemorrhage as a Presenting Feature of Juvenile Polyarteritis Nodosa	Srinivasaraghavan, R.; Krishnamurthy, S.; Mahadevan, S.	2013	Journal of Child Neurology	29	6	826-829		Duplicate
Repellency of cassia bark, eucalyptus, and star anise oils and their major constituents to Leptotrombidium pallidum (Acari: Trombiculidae)	Shin, EHyun; Song, BongGu; Lee, HeeIl; Park, MiYeoun; Ahn, YoungJoon; Chang, KyuSik	2013	Journal of Medical Entomology	50	3	579-584		Non human
Proposed vector candidate: Leptotrombidium palpale for Shimokoshi type Orientia tsutsugamushi	Seto, J.; Suzuki, Y.; Otani, K.; Qiu, Y.; Nakao, R.; Sugimoto, C.; Abiko, C.	2013	Microbiology and Immunology	57	2	111-117	10.1111/1348-0421.12015	Non human
Short report: Endemic (murine) typhus in returned travelers from Asia, a case series - Clues to early diagnosis and comparison with dengue	Raby, E.; Dyer, J. R.	2013	American Journal of Tropical Medicine and Hygiene	88	4	701-703		Not on ST
[Clinical characteristics of 32 cases of tsutsugamushi disease in Suqian Municipality]	Sun, M.; Wang, D. L.; Zhao, C. Y.; Chen, Q. X.	2013	Chinese Journal of Schistosomiasis Control	25	6	639-41		Characteristic
Clinical characteristics of 32 cases of tsutsugamushi disease in Suqian Municipality. [Chinese]	Sun, Ming; Wang, DongLiang; Zhao, ChunYun; Chen, QiuXiang	2013	Chinese Journal of Schistosomiasis Control	25	6	639-641		Duplicate
Molecular confirmation of co-infection by pathogenic Leptospira spp. and Orientia tsutsugamushi in patients with acute febrile illness in Thailand	Sonthayanon, P.; Chierakul, W.; Wuthiekanun, V.; Limmathurotsakul, D.; Amornchai, P.; Smythe, L. D.; Day, N. P.; Peacock, S. J.	2013	American Journal of Tropical Medicine & Hygiene	89	4	797-9		Duplicate
Short report: Molecular confirmation of co-infection by pathogenic leptospira spp. and orientia tsutsugamushi in patients with acute febrile illness in Thailand	Sonthayanon, P.; Chierakul, W.; Wuthiekanun, V.; Limmathurotsakul, D.; Amornchai, P.; Smythe, L. D.; Day, N. P.; Peacock, S. J.	2013	American Journal of Tropical Medicine and Hygiene	89	4	797-799		Coinfection; Cross-sectional
[One case of scrub typhus patient with clinical manifestation of acute pyelonephritis]	Shu, L. H.; Xu, Y.	2013	Chung-Kuo Chi Sheng Chung Hsueh Yu Chi Sheng Chung Ping Tsa Chih Chinese Journal of Parasitology & Parasitic Diseases	31	4	Inside back cover		Duplicate
Neutrophils exhibit janus-like behavior during orientia tsutsugamushi infection in a murine model of scrub typhus	Shelite, T. R.; Mendell, N. L.; Xu, G.; Gong, B.; Valbuena, G. A.; Bouyer, D. H.; Soong, L.; Walker, D. H.	2013	American Journal of Tropical Medicine and Hygiene	1)		217		Molecular analysis
Eco-entomological investigation in scrub typhus affected area of Thiruvananthapuram, Kerala (India) and their control/containment measures	Sharma, A. K.	2013	International Journal of Current Microbiology and Applied Sciences	2	11	43-49		Non human
Scrub typhus associated acute kidney injury-a study from a tertiary care hospital from western Himalayan state of India	Sanjay, Vikrant; Dheer, S. K.; Anupam, Parashar; Dalip, Gupta; Surinder, Thakur; Ashok, Sharma; Kaushal, S. S.; Anil, Kanga	2013	Renal Failure	35	10	1338-1343		Characteristic
Bayesian spatial modelling and the significance of agricultural land use to scrub typhus infection in Taiwan	Wardrop, N. A.; Kuo, ChiChien; Wang, HsiChieh; Clements, A. C. A.; Lee, PeiFen; Atkinson, P. M.	2013	Geospatial Health	8	1	229-239		Modelling
Scrub typhus and comparisons of four main ethnic communities in taiwan in 2004 versus 2008 using geographically weighted regression	Tsai, P. J.	2013	Global journal of health science	5	3	101-114		Epidemiological
Antibody Prevalence and Factors Associated with Exposure to Orientia tsutsugamushi in Different Aboriginal Subgroups in West Malaysia	Tay, S. T.; Mohamed Zan, H. A.; Lim, Y. A. L.; Ngui, R.	2013	PLoS Neglected Tropical Diseases	7 (8) (no pagination)	e2341			Seroprevalence
Epidemiological characteristics of scrub typhus and estimation of the real case number in Beijing. [Chinese]	Tian, LiLi; Zhang, LiQin; Lv, YanNing; Wang, QuanYi; Li, XinYu; Lin, Hui; Xue, Hui; Dou, XiangFeng	2013	Occupation and Health	29	21	2765-2768		Epidemiological
Tropical infections in the PICU	Prabhudesai, S.; Ramachandran, B.	2013	Indian Journal of Practical Pediatrics	15	4	296-302		Review
Serological Study of Rickettsial Diseases in Human and Rodent Population in Chittoor Dist. (A.P.)	Prabhakaran, A.; Lal, Sohan; Biswas, Shyamal; Vinoth, S.; Asraf, Ali S.; Mittal, Veena	2013						Duplicate
Concurrent infection with murine typhus and scrub typhus in southern Laos-the mixed and the unmixed	Phommasone, K.; Paris, D. H.; Anantatat, T.; Castonguay-Vanier, J.; Keomany, S.; Souvannasing, P.; Blacksell, S. D.; Mayxay, M.; Newton, P. N.	2013	PLoS Neglected Tropical Diseases	7	8			Case report; Coinfection
Concurrent Infection with Murine Typhus and Scrub Typhus in Southern Laos-the Mixed and the Unmixed	Phommasone, K.; Paris, D. H.; Anantatat, T.; Castonguay-Vanier, J.; Keomany, S.; Souvannasing, P.; Blacksell, S. D.; Mayxay, M.; Newton, P. N.	2013	PLoS Neglected Tropical Diseases	7 (8) (no pagination)	e2163			Duplicate
Inter- and intra-operator variability in the reading of indirect immunofluorescence assays for the serological diagnosis of scrub typhus and murine typhus	Phetsouvanh, R.; Thojaikong, T.; Phoumin, P.; Sibounheuang, B.; Phommasone, K.; Chansamouth, V.; Lee, S. J.; Newton, P. N.; Blacksell, S. D.	2013	American Journal of Tropical Medicine and Hygiene	88	5	932-936		Diagnostic (accuracy)
Unresolved problems related to scrub typhus: a seriously neglected life-threatening disease	Paris, D. H.; Shelite, T. R.; Day, N. P.; Walker, D. H.	2013	American Journal of Tropical Medicine and Hygiene	89	2	301-307		Review
Decontamination of mycoplasma-contaminated Orientia tsutsugamushi strains by repeating passages through cell cultures with antibiotics	Ogawa, M.; Uchiyama, T.; Satoh, M.; Ando, S.	2013	BMC Microbiology	13	32			Molecular analysis
Are there spatial and temporal correlations in the incidence distribution of scrub typhus in Korea?	Noh, MaengSeok; Lee, YoungJo; Chu, ChaeShin; Gwack, Jin; Youn, SeungKi; Huh, Sun	2013	Osong Public Health and Research Perspectives	4	1	39-44		Epidemiological
Scrub typhus meningitis in south India - a retrospective study	Stalin, Viswanathan; Vivekanandan, Muthu; Nayyar, Iqbal; Bhavith, Remalayam; Tarun, George	2013	PLoS ONE	8	6			Characteristic
Human granulocytic anaplasmosis, Japan	Ohashi, N.; Gaowa,; Wuritu,; Kawamori, F.; Wu, D.; Yoshikawa, Y.; Chiya, S.; Fukunaga, K.; Funato, T.; Shiojiri, M.; Nakajima, H.; Hamauzu, Y.; Takano, A.; Kawabata, H.; Ando, S.; Kishimoto, T.	2013	Emerging Infectious Diseases	19	2	289-292		Not on ST
Serological evidence for exposure of dogs to Rickettsia conorii, Rickettsia typhi, and Orientia tsutsugamushi in Sri Lanka	Nanayakkara, D. M.; Rajapakse, R. P.; Wickramasinghe, S.; Kularatne, S. A.	2013	Vector Borne & Zoonotic Diseases	13	8	545-9		Non human
Eschar in scrub typhus: A valuable clue to the diagnosis	Kundavaram, A. P.; Jonathan, A. J.; Nathaniel, S. D.; Varghese, G. M.	2013	Journal of Postgraduate Medicine	59	3	177-178		Cross-sectional
Trends in the incidence of scrub typhus: the fastest growing vector-borne disease in Korea	Jeong, MiAe; Youn, SeungKi; Kim, YoungKwon; Lee, HyungMin; Kim, SunJa; Sohn, AeRee	2013	Osong Public Health and Research Perspectives	4	3	166-169		Epidemiological
High Seroprevalence of Mycoplasma pneumoniae IgM in Acute Q Fever by Enzyme-Linked Immunosorbent Assay (ELISA)	Lai, C. H.; Chang, L. L.; Lin, J. N.; Chen, W. F.; Kuo, L. L.; Lin, H. H.; Chen, Y. H.	2013	PLoS ONE	8 (10) (no pagination)	e77640			Molecular analysis
Improvement of the diagnostic sensitivity of scrub typhus using a mixture of recombinant antigens derived from Orientia tsutsugamushi serotypes	Kim, Y. J.; Yeo, S. J.; Park, S. J.; Woo, Y. J.; Kim, M. W.; Kim, S. H.; Chang, I. A.; Jeon, S. H.; Park, B. J.; Song, G. J.; Lee, M. G.; Kim, I. S.; Kim, Y. W.	2013	Journal of Korean Medical Science	28	5	672-679		Diagnostic (accuracy); Diagnostic (method)
Establishment of a National Laboratory Network to ensure diagnostics of bioterrorism-relevant agents (NaLaDiBa)	Keeren, K.; Panning, M.; Derakshani, N.; Hermann-Pietsch, M.; Elschner, M.; Eiden, M.; Schmidt-Chanasit, J.; Eickmann, M.; Drosten, C.; Monazahian, M.; Hulseweh, B.; Schmoldt, S.; Hormansdorfer, S.; Oehme, R.; Nitsche, A.	2013	International Journal of Medical Microbiology	1)		5		Not on ST
Epidemiological investigation on an outbreak of autumn tsutsugamushi disease in Taizhou region of Jiangsu Province	Kai, C. H. U.; Zhong-ming, T. A. N.; Dong, W. E. N.; Qian-hua, Y. I.; Fan-yue, Meng; Fen-yang, Tang	2013	Chinese Journal of Infectious Diseases		6	358-361		Epidemiological
Misdiagnosis analysis on 16 cases of patients with Tsutsugamushi disease showing respiratory symptoms as first complaint. [Chinese]	Qin, YinYin; Zhou, ChengZhi; Lin, XinQing; Ouyang, Ming; Wu, GuoFeng	2013	Clinical Focus	28	6	633-635		Characteristic
Elevated procalcitonin is associated with increased mortality in patients with scrub typhus infection needing intensive care admission	Peter, J. V.; Gunasekaran, Karthik; Kartik, Ramakrishna; Griffith, M. F.; Prakash, J. A. J.; Job, V.; Chacko, B.; Graham, P. L.	2013	Indian Journal of Critical Care Medicine	17	3	174-177		Cross-sectional
Clinical characteristics of patients with acute respiratory distress syndrome associated with scrub typhus	Mok, J. H.; Cho, E. J.; Kim, M. H.; Lee, K.; Kim, K. U.; Park, H. K.; Lee, M. K.	2013	Respirology	4)		195		Characteristic
Clinical and epidemiologic characteristics of 208 tsutsugamushi disease patients in Guangzhou area. [Chinese]	Liao, YunZhen; Ye, XiaoGuang	2013	China Tropical Medicine	13	6	709-712		Characteristic
Clinical analysis of 111 tsutsugamushi disease patients in Foshan city. [Chinese]	Liang, Dong	2013	China Tropical Medicine	13	12	1532-1534		Characteristic
Scrub typhus meningitis or meningoencephalitis	Kim, DongMin; Chung, JongHoon; Yun, NaRa; Kim, SeokWon; Lee, JunYoung; Han, MiAh; Lee, YongBok	2013	American Journal of Tropical Medicine and Hygiene	89	6	1206-1211		Case-control
A Case-Control Study of Risk Factors Associated with Scrub Typhus Infection in Beijing, China	Lyu, Y.; Tian, L.; Zhang, L.; Dou, X.; Wang, X.; Li, W.; Zhang, X.; Sun, Y.; Guan, Z.; Li, X.; Wang, Q.	2013	PLoS ONE	8 (5) (no pagination)	e63668			Case-control
Acute and potentially life-threatening tropical diseases in western travelers - a GeoSentinel multicenter study, 1996-2011	Jensenius, M.; Han, P. V.; Schlagenhauf, P.; Schwartz, E.; Parola, P.; Castelli, F.; Sonnenburg, F. von; Loutan, L.; Leder, K.; Freedman, D. O.	2013	American Journal of Tropical Medicine and Hygiene	88	2	397-404		Epidemiological
Outbreak of scrub typhus in the North East Himalayan region-Sikkim: An emerging threat	Gurung, S.; Pradhan, J.; Bhutia, P. Y.	2013	Indian Journal of Medical Microbiology	31	1	72-74		Epidemiological
Case report: Tsutsugamushi disease caused by Shimokoshi-type Orientia tsutsugamushi: The first report in Western Japan	Ikegaya, S.; Iwasaki, H.; Takada, N.; Yamamoto, S.; Ueda, T.	2013	American Journal of Tropical Medicine and Hygiene	88	6	1217-1219		Duplicate
An Epidemic of Dengue-1 in a Remote Village in Rural Laos	Dubot-PÃ©rÃ¨s, A.; Vongphrachanh, P.; Denny, J.; Phetsouvanh, R.; Linthavong, S.; Sengkeopraseuth, B.; Khasing, A.; Xaythideth, V.; Moore, C. E.; Vongsouvath, M.; Castonguay-Vanier, J.; Sibounheuang, B.; Taojaikong, T.; Chanthongthip, A.; de Lamballerie, X.; Newton, P. N.	2013	PLoS Neglected Tropical Diseases	7	8		10.1371/journal.pntd.0002360	Duplicate
Spatial distribution analysis of scrub typhus in Korea	Jin, HongSung; Chu, ChaeShin; Han, DongYeob	2013	Osong Public Health and Research Perspectives	4	1	2015-04-01		Epidemiological
Molecular Characterization of sca Genes Found in Orientia tsutsugamushi Genome	Ha, Na Young; Choi, Myung Sik; Cho, Nam Hyuk	2013	Journal of Bacteriology and Virology	43	2	155-158		Molecular analysis
General situation of studies on vector chigger mite of Tsutsugamushi disease of Autumn-Winter type in China. [Chinese]	Jiang, ZhiKuan; Wu, GuangHua; Li, BingJun; Wang, ChangJun; Han, ZhaoJiu; Tan, WeiLong; Ding, LingYun; Wang, Li; Ma, BingYing; Mao, ChunQing	2013	Chinese Journal of Hygienic Insecticides & Equipments	19	6	473-477		Non human
Diversity of the 47-kD HtrA nucleic acid and translated amino acid sequences from 17 recent human isolates of Orientia	Jiang, J.; Paris, D. H.; Blacksell, S. D.; Aukkanit, N.; Newton, P. N.; Phetsouvanh, R.; Izzard, L.; Stenos, J.; Graves, S. R.; Day, N. P.; Richards, A. L.	2013	Vector Borne & Zoonotic Diseases	13	6	367-75		Molecular analysis
Inappropriateness of quinolone in scrub typhus treatment due to gyrA mutation in Orientia tsutsugamushi boryong strain	Jang, H. C.; Choi, S. M.; Jang, M. O.; Ahn, J. H.; Kim, U. J.; Kang, S. J.; Shin, J. H.; Choy, H. E.; Jung, S. I.; Park, K. H.	2013	Journal of Korean Medical Science	28	5	667-671		Molecular analysis
Single-nucleotide polymorphisms in Toll-like receptor (TLR)-2, TLR4 and heat shock protein 70 genes and susceptibility to scrub typhus	Janardhanan, J.; Joseph Martin, S.; Astrup, E.; Veeramanikandan, R.; Aukrust, P.; Abraham, O. C.; Varghese, G. M.	2013	Journal of Human Genetics	58	11	707-710		Molecular analysis
Study on Clinico -Laboratory Profile of Children with Scrub Typhus	Jain, N.; Jain, V.	2013						Cross-sectional
Acute febrile illness progressing to multi organ dysfunction syndrome: A diagnostic dilemma in critical care	Maheshwari, N.; Mandal, A. K.	2013	Indian Journal of Critical Care Medicine	2)		33		Characteristic
Epidemiological survey for the akamushi-related Kato type of Orientia tsutsugamushi, the agent of tsutsugamushi disease, and its vectors in Omono river basin of Akita Prefecture, Japan in 2009 immediately made after occurrence of its patient. [Japanese]	Sato, H.; Shibata, C.; Saito, H.; Sato, R.; Saito, S.; Takahashi, M.; Fujita, H.; Kadosaka, T.; Takada, N.; Kawabata, H.; Takano, A.; Suto, T.	2013	Medical Entomology and Zoology	64	1	21-25		Epidemiological
Mites (Arachnida: Acari)	Russell, R. C.; Otranto, D.; Wall, R. L.	2013	The encyclopaedia of medical and veterinary entomology					Non human; Review
Willingness to pay for avoiding infection of climate change diseases, in particular tsutsugamushi disease	Rhee, HaeChun	2013	Osong Public Health and Research Perspectives	4	1	16-20		Economic analysis
Scrub typhus in patients reporting with acute febrile illness at a tertiary health care institution in Goa	Narvencar, Kedareshwar P. S.; Rodrigues, Savio; Nevrekar, Ramnath P.; Dias, Lydia; Dias, Amit; Vaz, Marina; Gomes, E.	2013						Duplicate
Causes of fever-hoof beats are rarely from zebras	Newton, P.	2013	Tropical Medicine and International Health	1)		7		Review
Work-related infectious diseases among Korean workers compensated under the Industrial Accident Compensation Insurance Law, 2006-2011	Myong, JunPyo; Ahn, YeonSoon; Kim, HyoungRyoul; Kim, YounJeong; Park, ChungYill; Koo, JungWan	2013	International journal of occupational and environmental health	19	4	344-351		Epidemiological
Emergency response to a cluster event of tsutsugamushi disease in a park. [Chinese]	Luo, Lei; Zhang, JingWen; Jing, QinLong; Xiao, XinCai; Li, YiLan; Cao, Qing; Wei, YueHong; Yang, ZhiCong	2013	Journal of Tropical Medicine	13	12	1518-1520		Epidemiological
The combination treatment for Japanese spotted fever patient with tetracycline and new quinolone	Miyamoto, K.; Mahara, F.; Fujita, H.; Tai, K.; Iwasaki, H.	2013	International Journal of Antimicrobial Agents	2)		S148		Not on ST
Molecular detection of Anaplasma platys and Babesia gibsoni in dogs in Malaysia	Mokhtar, A. S.; Lim, S. F.; Tay, S. T.	2013	Tropical Biomedicine	30	2	345-348		Non human
Consistency of the key genotypes of Orientia tsutsugamushi in scrub typhus patients, rodents, and chiggers from a new endemic focus of northern China	Liu, Y. X.; Jia, N.; Xing, Y. B.; Suo, J. J.; Du, M. M.; Jia, N.; Gao, Y.; Xie, L. J.; Liu, B. W.; Ren, S. W.	2013	Cell Biochemistry & Biophysics	67	3	1461-6		Molecular analysis
Epidemiological investigation on a scrub typhus outbreak in a village from Guangdong province, China	Liu, J.; Chen, B.; Wu, D.; Liu, W.; Yao, L.; Mao, X.; Xiao, L.; Zhong, H.; Peng, Z.	2013	Zhonghua liu xing bing xue za zhi = Zhonghua liuxingbingxue zazhi	34	9	946-947		Duplicate
Optimal cutoff value of serum adenosine deaminase activity for diagnosing acute scrub typhus	Lee, JaeHoon; Song, HyoYeop; Lee, JeongMi; Cho, JiHyun	2013	Japanese Journal of Infectious Diseases	66	3	232-234		Diagnostic (accuracy)
Dynamics of clinical symptoms in patients with scrub typhus	Lee, JaeHoon; Lee, JuHyung; Chung, KyungMin; Kim, EuSuk; Kwak, YeeGyung; Moon, Chisook; Lee, ChangSeop	2013	Japanese Journal of Infectious Diseases	66	2	155-157		Review
Rickettsioses in the central hills of Sri Lanka: serological evidence of increasing burden of spotted fever group	Kularatne, S. A.; Rajapakse, R. P.; Wickramasinghe, W. M.; Nanayakkara, D. M.; Budagoda, S. S.; Weerakoon, K. G.; Edirisinghe, J. S.; Premaratna, R.	2013	International Journal of Infectious Diseases	17	11	e988-92		Cross-sectional; Epidemiological
Laboratory diagnosis and genotype identification of scrub typhus from Pinggu district, Beijing, 2008 and 2010	Li, W.; Dou, X.; Zhang, L.; Lyu, Y.; Du, Z.; Tian, L.; Zhang, X.; Sun, Y.; Guan, Z.; Chen, L.; Li, X.; Wang, Q.	2013	American Journal of Tropical Medicine & Hygiene	89	1	123-9		Molecular analysis
Active escape of Orientia tsutsugamushi from cellular autophagy	Ko, YoungHo; Choi, JiHye; Ha, NaYoung; Kim, IkSang; Cho, NamHyuk; Choi, MyungSik	2013	Infection and Immunity	81	2	552-559		Molecular analysis
High seroprevalence of Mycoplasma pneumoniae IgM in acute Q fever by enzyme-linked immunosorbent assay (ELISA)	Lai, ChungHsu; Chang, LinLi; Lin, JiunNong; Chen, WeiFang; Kuo, LiLi; Lin, HsiHsun; Chen, YenHsu	2013	PLoS ONE	8	10			Not on ST
Involvement of lipid rafts in the budding-like exit of Orientia tsutsugamushi	Kim, MiJeong; Kim, MeeKyung; Kang, JaeSeung	2013	Microbial Pathogenesis	63		37-43		Molecular analysis
High in vitro infectivity of a doxycycline-insensitive strain of Orientia tsutsugamushi	Kim, MinSu; Baek, JiHyeon; Lee, JinSoo; Chung, MoonHyun; Lee, SunMyoung; Kang, JaeSeung	2013	Infection and Chemotherapy	45	4	431-434		Molecular analysis
Rickettsiosis transmitidas por garrapatas en las AmÃ©ricas: avances clÃ­nicos y epidemiolÃ³gicos, y retos en el diagnÃ³stico	Hidalgo, Marylin; Faccini-MartÃ­nez, Ãlvaro A.; Valbuena, Gustavo	2013	Biomedica	33	supl.1	161-178		Review
Tick-borne rickettsioses in the Americas: Clinical and epidemiological advances, and diagnostic challenges	Hidalgo, M.; Faccini-MartÃ­nez, Ã A.; Valbuena, G.	2013	Biomedica	33	SUPPL.1	161-178	10.7705/biomedica.v33i0.1466	Not on ST
Epidemiological characteristics of scrub typhus in Zhuhai. [Chinese]	Ding, Li; Liu, Xi; Liu, Jian	2013	China Tropical Medicine	13	4	514-515		Epidemiological
Insect repellents and associated personal protection for a reduction in human disease	Debboun, M.; Strickman, D.	2013	Medical and Veterinary Entomology	27	1	2021-09-01		Review
Preliminary research of seroepidemiology on seroprevalence of Orientia tsutsugamushi, Rickettsia typhi and spotted fever rickettsia in rural populations in the west of Yiyuan, Shandong Province of China. [Chinese]	Chi, YuanYuan; Zhai, ShenYong; Wen, HongLing; Cui, Feng; Wang, Ling; Du, Jun; Wang, Qian; Zhang, ShouFeng; Schneider, K.; Xu, WenBin; Zhao, Li; Yu, XueJie	2013	Journal of Shandong University	51	10	98-100		Seroprevalence
Orientia tsutsugamushi subverts dendritic cell functions by escaping from autophagy and impairing their migration	Choi, JiHye; Cheong, TaekChin; Ha, NaYoung; Ko, YoungHo; Cho, ChungHyun; Jeon, JuHong; So, InSuk; Kim, InKyu; Choi, MyungSik; Kim, IkSang; Cho, NamHyuk	2013	PLoS Neglected Tropical Diseases	7	1			Molecular analysis
The relationship between genotype of Orientia tsutsugamushi and vector mites. [Japanese]	Monma, N.	2013	Medical Entomology and Zoology	64	1	2021-04-03		Review
Epidemiological features of natural focus infectious diseases in Penglai city in 2004-2012. [Chinese]	Meng, ShuXin; Zhou, ShuQin; Ji, JingHai	2013	China Tropical Medicine	13	6	717-718		Epidemiological
Case report: Scrub typhus and cerebrovascular injury: A phenomenon of delayed treatment?	Chung, J. H.; Yun, N. R.; Kim, D. M.; Lee, J. W.; Yoon, S. H.; Kim, S. W.	2013	American Journal of Tropical Medicine and Hygiene	89	1	119-122		Duplicate
A prospective study of the causes of febrile illness requiring hospitalization in children in Cambodia	Chheng, K.; Carter, M. J.; Emary, K.; Chanpheaktra, N.; Moore, C. E.; Stoesser, N.; Putchhat, H.; Sona, S.; Reaksmey, S.; Kitsutani, P.; Sar, B.; Doorn, H. R. van; Nguyen Hanh, Uyen; Le Van, Tan; Paris, D.; Blacksell, S. D.; Amornchai, P.; Wuthiekanun, V.; Parry, C. M.; Day, N. P. J.; Varun, Kumar	2013	PLoS ONE	8	4			Duplicate
A Prospective Study of the Causes of Febrile Illness Requiring Hospitalization in Children in Cambodia	Chheng, K.; Carter, M. J.; Emary, K.; Chanpheaktra, N.; Moore, C. E.; Stoesser, N.; Putchhat, H.; Sona, S.; Reaksmey, S.; Kitsutani, P.; Sar, B.; van Doorn, H. R.; Uyen, N. H.; Van Tan, L.; Paris, D.; Blacksell, S. D.; Amornchai, P.; Wuthiekanun, V.; Parry, C. M.; Day, N. P. J.; Kumar, V.	2013	PLoS ONE	8 (4) (no pagination)	e60634			Duplicate
Fever in the tropics: aetiology and case-fatality - a prospective observational study in a tertiary care hospital in South India	Abrahamsen, S. K.; Haugen, C. N.; Rupali, P.; Mathai, D.; Langeland, N.; Eide, G. E.; Morch, K.	2013	BMC Infectious Diseases	13		355		Duplicate
Epidemiological investigation on the prevalence of rickettsial antibodies in farmers and domestic animals in Yunnan Province, China	Chang, LiTao; Dao, ZhiHong; Liang, ChangWei; Li, Juan; Li, YunDe; Zhao, JingBo; Yu, HuiLan; Zhang, LiJuan	2013	Chinese Journal of Zoonoses	29	7	724-729		Seroprevalence
MicroRNA-155 (miR-155) and interleukin 10 (IL-10) regulate proinflammatory cytokine response in Orientia tsutsugamushi-infected human THP-1 macrophages	Chang, C. H.; Tsai, M. H.; Hong, Y. R.; Chuang, T. H.	2013	Journal of Investigative Dermatology	1)		S204		Molecular analysis
Molecular phylogenetic analysis of Orientia tsutsugamushi based on the groES and groEL genes	Arai, S.; Tabara, K.; Yamamoto, N.; Fujita, H.; Itagaki, A.; Kon, M.; Satoh, H.; Araki, K.; Tanaka-Taya, K.; Takada, N.; Yoshikawa, Y.; Ishihara, C.; Okabe, N.; Oishi, K.	2013	Vector Borne and Zoonotic Diseases	13	11	825-829		Cross-sectional; Molecular analysis
Management of rickettsial diseases and Q fever	Graves, S.	2013	Medicine Today	14	7	65-69		Review
Involvement of toll-like receptor 2 in recognition of Orientia tsutsugamushi by the innate immune system	Gharaibeh, M. H.	2013	Involvement of toll like receptor	2	91			Molecular analysis
The SISEA workshop (Surveillance and Investigation of Endemic Situations in South-East Asia)	Frutos, R.	2013	Infection, Genetics and Evolution	15		25-94		Molecular analysis
Co-infection: Weil's syndrome with hepatitis B infection- A diagnostic and therapeutic hitch	Damodar, T.; Kuruvilla, T.; Furtado, Z.; Hegde, R.	2013	Journal of Clinical and Diagnostic Research	7	10	2270-2271		Case report; Coinfection
Orientia tsutsugamushi infection induces CD4+ T cell activation via human dendritic cell activity	Chu, H.; Park, S. M.; Cheon, I. S.; Park, M. Y.; Shim, B. S.; Gil, B. C.; Jeung, W. H.; Hwang, K. J.; Song, K. D.; Hong, K. J.; Song, M.; Jeong, H. J.; Han, S. H.; Yun, C. H.	2013	Journal of Microbiology & Biotechnology	23	8	1159-66		Molecular analysis
Severe ulceronecrotic dermatitis associated with mite infestation in the critically endangered amargosa vole (Microtus californicus scirpensis)	Foley, J.; Branston, T.; Woods, L.; Clifford, D.	2013	Journal of Parasitology	99	4	595-598	10.1645/12-4.1	Non human
Co-Infection with Arsenophonus nasoniae and Orientia tsutsugamushi in a Traveler	Edouard, S.; Subramanian, G.; Lefevre, B.; Dos Santos, A.; Pouedras, P.; Poinsignon, Y.; Mediannikov, O.; Raoult, D.	2013	Vector-Borne and Zoonotic Diseases	13	8	565-571		Case report; Coinfection
Molecular epidemiology of Orientia tsutsugamushi in Cambodia and Central Vietnam reveals a broad region-wide genetic diversity	Duong, V.; Mai, T. T.; Blasdell, K.; Lo le, V.; Morvan, C.; Lay, S.; Anukool, W.; Wongprompitak, P.; Suputtamongkol, Y.; Laurent, D.; Richner, B.; Ra, C.; Chien, B. T.; Frutos, R.; Buchy, P.	2013	Infection, Genetics & Evolution	15		35-42		Epidemiological; Molecular analysis
Diversity of Orientia tsutsugamushi clinical isolates in Cambodia reveals active selection and recombination process	Duong, V.; Blassdell, K.; May, T. T.; Sreyrath, L.; Gavotte, L.; Morand, S.; Frutos, R.; Buchy, P.	2013	Infection, Genetics & Evolution	15		25-34		Molecular analysis
An Epidemic of Dengue-1 in a Remote Village in Rural Laos	Dubot-Peres, A.; Vongphrachanh, P.; Denny, J.; Phetsouvanh, R.; Linthavong, S.; Sengkeopraseuth, B.; Khasing, A.; Xaythideth, V.; Moore, C. E.; Vongsouvath, M.; Castonguay-Vanier, J.; Sibounheuang, B.; Taojaikong, T.; Chanthongthip, A.; de Lamballerie, X.; Newton, P. N.	2013	PLoS Neglected Tropical Diseases	7 (8) (no pagination)	e2360			Not on ST
Proceedings of the 57th Annual Meeting of Northern Region, Yamagata, Japan, 1 October 2011. [Japanese]	Ito, T.; Takahashi, M.; Yokomizo, R.; Misumi, H.; Noda, S.; Fujita, H.; Takahashi, M.; Kaneko, A.; Takada, N.; Narita, M.; Sato, H.; Shibata, C.; Sato, R.; Akino, W.; Saito, H.; Abe, M.; Monma, M.; Kadosawa, T.; Kawabata, H.; Yaginuma, M.; Muramatsu, Y.; Takenoshita, H.; Seto, J.; Suzuki, Y.; Abiko, C.; Okani, K.	2012	Medical Entomology and Zoology	63	2	135-142		Case report; Conference old
Rickettsia, orientia, ehrlichia, anaplasma and coxiella	Walker, D. H.; Yu, XueJie	2012	Medical microbiology: a guide to microbial infections: pathogenesis, immunity, laboratory investigation and control	18		390-399		Review
Pleuropulmonary scrub typhus: a summary of Thai cases	Wiwanitkit, S.; Wiwanitkit, V.	2012	Journal of Vector Borne Diseases	49	1	48		Commentary
Scrub typhus without eruption	Yoshimoto, T.; Yoshimoto, T.	2012	American Journal of Tropical Medicine & Hygiene	86	4	559		Duplicate
New genotypes of Orientia tsutsugamushi isolated from humans in eastern Taiwan	Yang, HuiHua; Huang, ITsong; Lin, ChinHui; Chen, TrenYi; Chen, LiKuang	2012	PLoS ONE	7	10			Duplicate
New Genotypes of Orientia tsutsugamushi Isolated from Humans in Eastern Taiwan	Yang, H. H.; Huang, I. T.; Lin, C. H.; Chen, T. Y.; Chen, L. K.	2012	PLoS ONE	7 (10) (no pagination)	e46997			Epidemiological
Scrub typhus: surveillance, clinical profile and diagnostic issues in Shandong, China	Zhang, Meng; Zhao, ZhongTang; Wang, XianJun; Li, Zhong; Ding, Lei; Ding, ShuJun	2012	American Journal of Tropical Medicine and Hygiene	87	6	1099-1104		Characteristic
Experience and realization of tsutsugamushi disease control in coastal forces. [Chinese]	Yuan, Xin; Jiang, Hong; Peng, Yong	2012	Chinese Journal of Hygienic Insecticides & Equipments	18	6	535-536		Epidemiological
The relationship between chest radiographic changes and clinical manifestations in 148 patients with scrub typhus in Guangdong area	Xu-jing, Liang; Si-min, Huang; Jian-ping, L. I.; Xian-nÃ¼, Z. H. U.; Yong-ping, L. U.; You-peng, Chen	2012	Chinese Journal of Infectious Diseases	30	6	359-362		Characteristic
Studies on biting and transovarial transmission of Orientia tsutsugamushi in Leptotrombidium gaohuense	Wu, GuangHua; Xu, MaoHua; Liu, Yu; Bao, MingRong	2012	Chinese Journal of Hygienic Insecticides & Equipments	18	1	2021-10-08		Non human
Studies on three types of natural foci of tsutsugamushi disease in eastern part of China	Wu, GuangHua; Guo, HengBin; Yu, MingMing	2012	Chinese Journal of Hygienic Insecticides & Equipments	18	2	92-95		Duplicate
Liver in scrub typhus	Wilairatana, P.; Pongponratn, E.	2012	Journal of Gastroenterology and Hepatology	5)		221		Molecular analysis
Successful treatment of septic shock and respiratory failure due to leptospirosis and scrub typhus coinfection with penicillin, levofloxacin, and activated protein C	Wei, YuFeng; Chiu, ChienTung; Lai, YungFa; Lai, ChungHsu; Lin, HsiHsun	2012	Journal of Microbiology, Immunology and Infection	45	3	251-254		Case report; Coinfection
Emergence of Schoengastiella ligula as the vector of scrub typhus outbreak in Darjeeling: Has Leptotrombidium deliense been replaced	Tilak, Rina; Kunwar, Rajesh; Wankhade, Urmila B.; Tilak, V. W.	2012						Non human
Identification of various activation states of macrophages by MALDI-TOF mass spectrometry	Textoris, J.; Ouedraogo, R.; Daumas, A.; Ghigo, E.; Capo, C.; Leone, M.; Mege, J. L.	2012	Intensive Care Medicine	1)		S52		Molecular analysis
Strategies for diagnosis and treatment of acute febrile illness in Asia	Suputtamongkol, Y.	2012	International Journal of Infectious Diseases	16 (SUPPL.1)		e64		Review
Application of ImageJ program to the enumeration of Orientia tsutsugamushi organisms cultured in vitro	Siritantikorn, S.; Jintaworn, S.; Noisakran, S.; Suputtamongkol, Y.; Paris, D. H.; Blacksell, S. D.	2012	Transactions of the Royal Society of Tropical Medicine & Hygiene	106	10	632-5		Molecular analysis
Characterization of a murine model for human scrub typhus	Shelite, T. R.; Saito, T. B.; Xu, G.; Gong, B.; Walker, D. H.	2012	American Journal of Tropical Medicine and Hygiene	1)		322		Molecular analysis
Efficacy of plant essential oils for the repellents against chiggers (Leptotrombidium imphalum) vector of scrub typhus	Rodkvamtook, W.; Prasartvit, A.; Jatisatienr, C.; Jatisatienr, A.; Gaywee, J.; Eamsobhana, P.	2012	Journal of the Medical Association of Thailand = Chotmaihet thangphaet	95 Suppl 5		S103-106		Duplicate
Efficacy of plant essential oils for the repellents against chiggers (Leptotrombidium imphalum) vector of scrub typhus	Rodkvamtook, W.; Prasartvit, A.; Jatisatienr, C.; Jatisatienr, A.; Gaywee, J.; Eamsobhana, P.	2012	Journal of the Medical Association of Thailand	95	5 Supplement 5	103-106		Non human
Two cases of rickettsiosis developed in the same period: Discrimination between Japanese spotted fever and scrub typhus	Takata, T.; Tarutani, M.; Sano, S.	2012	Nishinihon Journal of Dermatology	74	2	165-169	10.2336/nishinihonhifu.74.165	Duplicate
Infectious diseases after the 2011 Great East Japan Earthquake	Takahashi, T.; Goto, M.; Yoshida, H.; Sumino, H.; Matsui, H.	2012	Journal of Experimental and Clinical Medicine	4	1	20-23		Review
Advances in research of tsutsugamushi disease epidemiology in China in recent years. [Chinese]	Su, JingJing; Wang, Ying; Zhou, Juan; Yu, Bin; Yang, ZhanQing	2012	Chinese Journal of Hygienic Insecticides & Equipments	18	2	160-163		Review
Etiology of acute, non-malaria, febrile illnesses in Jayapura, northeastern Papua, Indonesia	Punjabi, N. H.; Taylor, W. R.; Murphy, G. S.; Purwaningsih, S.; Picarima, H.; Sisson, J.; Olson, J. G.; Baso, S.; Wangsasaputra, F.; Lesmana, M.; Oyofo, B. A.; Simanjuntak, C. H.; Subekti, D.; Corwin, A. L.; Richie, T. L.	2012	American Journal of Tropical Medicine & Hygiene	86	1	46-51		Epidemiological
Clinically helpful rickettsial disease diagnostic IgG titers in relation to duration of illness in an endemic setting in Sri Lanka	Premaratna, R.; Weerasinghe, S.; Ranaweera, A.; Chandrasena, T. G.; Bandara, N. W.; Dasch, G. A.; de Silva, H. J.	2012	BMC research notes	5		662		Epidemiological
Epidemiological study of Tsutsugamushi disease in Shimane Prefecture, Japan. [Japanese]	Tabara, K.; Kawabata, H.; Ando, S.; Arai, S.; Itagaki, A.; Watanabe, H.	2012	Journal of the Japan Veterinary Medical Association	65	7	535-541		Epidemiological
Performance of SD Bioline Tsutsugamushi assays for the diagnosis of scrub typhus in Thailand	Silpasakorn, S.; Waywa, D.; Hoontrakul, S.; Suttinont, C.; Losuwanaluk, K.; Suputtamongkol, Y.	2012	Journal of the Medical Association of Thailand = Chotmaihet thangphaet	95 Suppl 2		S18-22		Duplicate
Performance of SD Bioline Tsutsugamushi assays for the diagnosis of scrub typhus in Thailand	Silpasakorn, S.; Waywa, D.; Hoontraku, S.; Suttinont, C.; Losuwanaluk, K.; Suputtamongkol, Y.	2012	Journal of the Medical Association of Thailand	95	2 Supplement 2	18-22		Diagnostic (accuracy)
Development of new, broadly reactive, rapid IgG and IgM lateral flow assays for diagnosis of scrub typhus	Silpasakorn, S.; Srisamut, N.; Ekpo, P.; Zhang, Z.; Chao, C. C.; Ching, W. M.; Suputtamongkol, Y.	2012	American Journal of Tropical Medicine and Hygiene	87	1	148-152		Diagnostic (accuracy)
Prokaryotic expression and immunogenicity of 56-kDa protein of Orientia tsutsugamushi strain Karp	Wang, Y. Y.; Chen, Q.; Yu, Q.; Zhang, L. J.	2012	Microbiology & Immunology	56	7	423-30		Molecular analysis
Scrub typhus in India: Predictors of severity and outcome	Varghese, G.; Janardhanan, J.; Abraham, O.; Mathews, P.; Thomas, K.; Prakash, J.; Mathai, D.	2012	International Journal of Infectious Diseases	16 (SUPPL.1)		e243		Characteristic
The clinical differences between dengue and scrub typhus with acute respiratory failure in southern Taiwan	Chang, H. C.; Lin, M. C.; Liu, S. F.; Su, M. C.; Fang, W. F.; Chen, Y. C.; Tseng, C. C.; Lai, C. H.; Huang, K. T.; Wang, C. C.	2012	Infection	40	4	359-365		Retrospective
Leptospirosis 2001	Pilakasiri, Kajee; Suputtamongkol, Yupin; Ratanasuwan, Winai	2012						Not on ST
Influence of Orientia tsutsugamushi infection on the developmental biology of Leptotrombidium imphalum and Leptotrombidium chiangraiensis (Acari: Trombiculidae)	Phasomkusolsil, S.; Tanskul, P.; Ratanatham, S.; Watcharapichat, P.; Phulsuksombati, D.; Frances, S. P.; Lerdthusnee, K.; Linthicum, K. J.	2012	Journal of Medical Entomology	49	6	1270-1275		Non human
Coagulation and inflammation in scrub typhus and murine typhus--a prospective comparative study from Laos	Paris, D. H.; Chansamouth, V.; Nawtaisong, P.; Lowenberg, E. C.; Phetsouvanh, R.; Blacksell, S. D.; Lee, S. J.; Dondorp, A. M.; van der Poll, T.; Newton, P. N.; Levi, M.; Day, N. P.	2012	Clinical Microbiology & Infection	18	12	1221-8		Duplicate
Orientia tsutsugamushi in human scrub typhus eschars shows tropism for dendritic cells and monocytes rather than endothelium	Paris, D. H.; Phetsouvanh, R.; Tanganuchitcharnchai, A.; Jones, M.; Jenjaroen, K.; Vongsouvath, M.; Ferguson, D. P.; Blacksell, S. D.; Newton, P. N.; Day, N. P.; Turner, G. D.	2012	PLoS Neglected Tropical Diseases [electronic resource]	6	1	e1466		Molecular analysis
Orientia tsutsugamushi in human scrub typhus eschars shows tropism for dendritic cells and monocytes rather than endothelium	Paris, D. H.; Phetsouvanh, R.; Tanganuchitcharnchai, A.; Jones, M.; Jenjaroen, K.; Vongsouvath, M.; Ferguson, D. P. J.; Blacksell, S. D.; Newton, P. N.; Day, N. P. J.; Turner, G. D. H.	2012	PLoS Neglected Tropical Diseases	6 (1) (no pagination)	e1466			Duplicate
Fluoroquinolone resistance of Orientia tsutsugamushi and clinical use in severe scrub typhus	Park, K. H.; Choi, S. M.; Jang, M. O.; Kang, S. J.; Jung, S. I.; Jang, H. C.	2012	Clinical Microbiology and Infection	3)		434		Molecular analysis
Construction and identification of prokaryotic expression vector including Sta22 gene of Orientia tsutsugamushi. [Chinese]	Niu, LiNa; Yang, XiaoMin; Cai, QunFang; Wu, Qiang	2012	Journal of Hainan Medical Univeristy	18	6	721-723		Diagnostic (method)
A case of tsutsugamushi disease rapidly diagnosed with polymerase chain reaction (PCR)	Nishimura, K.; Furuta, K.; Abe, M.; Isami, M.; Yagami, A.; Matsunaga, K.	2012	Skin Research	11	3	220-223		Duplicate
Whole-cell MALDI-TOF MS: A new tool to assess the multifaceted activation of macrophages	Ouedraogo, R.; Daumas, A.; Ghigo, E.; Capo, C.; Mege, J. L.; Textoris, J.	2012	Journal of Proteomics	75	18	5523-5532		Diagnostic (method)
[Case report; November fever--the clinical features of scrub typhus by Leptotrombidium scutellare in south-central Fukushima Prefecture]	Narita, M.; Unuma, N.; Ito, H.; Sato, N.; Hoshino, C.; Inoue, M.; Yamamoto, S.; Ando, S.; Fujita, H.	2012	Nippon Naika Gakkai Zasshi - Journal of Japanese Society of Internal Medicine	101	1	164-7		Duplicate
Cellular and Systemic Interactions of Orientia tsutsugamushi with Mammalian Host	Kim, Se Yoon; Choi, Myung Sik; Cho, Nam Hyuk	2012	Journal of Bacteriology and Virology	42	4	276-283		Review
Work-related hazards among farmers	Kwon, Soon Chan; Lee, Soo Jin; Jeong, Mihye	2012	Journal of the Korean Medical Association	55	11	1046-1053		Review
Cascading effect of economic globalization on human risks of scrub typhus and tick-borne rickettsial diseases	Kuo, C. C.; Huang, JingLun; Shu, PeiYun; Lee, PeiLung; Kelt, D. A.; Wang, HsiChieh	2012	Ecological Applications	22	6	1803-1816		Epidemiological
Intracellular invasion of Orientia tsutsugamushi activates inflammasome in ASC-Dependent	Koo, JungEun; Hong, HyeJin; Dearth, A.; Kobayashi, K. S.; Koh, YoungSang	2012	PLoS ONE	7	6			Molecular analysis
Intracellular invasion of Orientia tsutsugamushi activates inflammasome in asc-dependent manner	Koo, J. E.; Hong, H. J.; Dearth, A.; Kobayashi, K. S.; Koh, Y. S.	2012	PLoS ONE [Electronic Resource]	7	6	e39042		Molecular analysis
A Case of Duodenal Ulcer Perforation Combined with Scrub Typhus	Kang, Jong Won; Jeong, Woo Jin; Lee, Kyoung Won; Lee, Sang Jin; Lee, Joung Hwa; Kim, Young Don; Cheon, Gab Jin	2012	Korean Journal of Medicine	82	4	449-452		Case report
Scrub typhus among pediatric patients in Dambadeniya: a base hospital in Sri Lanka	De Silva, N.; Wijesundara, S.; Liyanapathirana, V.; Thevanesam, V.; Stenos, J.	2012	The American journal of tropical medicine and hygiene	87	2	342-344		Duplicate
Nested polymerase chain reaction on blood clots for gene encoding 56 kDa antigen and serology for the diagnosis of scrub typhus	Prakash, J. A. J.; Kavitha, M. L.; Mathai, E.	2012						Diagnostic (accuracy)
Activation of indoleamine 2,3-dioxygenase in patients with scrub typhus and its role in growth restriction of Orientia tsutsugamushi	Prachason, T.; Konhan, K.; Pongnarin, P.; Chatsiricharoenkul, S.; Suputtamongkol, Y.; Limwongse, C.	2012	PLoS Neglected Tropical Diseases [electronic resource]	6	7	e1731		Duplicate
Activation of indoleamine 2,3-dioxygenase in patients with scrub typhus and its role in growth restriction of Orientia tsutsugamushi	Prachason, T.; Konhan, K.; Pongnarin, P.; Chatsiricharoenkul, S.; Suputtamongkol, Y.; Limwongse, C.	2012	PLoS Neglected Tropical Diseases	6 (7) (no pagination)	e1731			Molecular analysis
High-resolution computed tomography findings of swine-origin influenza A (H1N1) virus (S-OIV) infection: comparison with scrub typhus	Jo, B. S.; Lee, I. J.; Im, H. J.; Lee, K.	2012	Acta radiologica (Stockholm, Sweden : 1987)	53	6	657-661		Characteristic
Scrub typhus among paediatric patients in a base hospital in Sri Lanka	De Silva, N.; Wijesundara, S.; Liyanapathirana, V.; Thevanesam, V.; Stenos, J.	2012	International Journal of Infectious Diseases	16 (SUPPL.1)		e202		Characteristic; Epidemiological
Short report: Scrub typhus among pediatric patients in Dambadeniya: A base hospital in Sri Lanka	De Silva, N.; Wijesundara, S.; Liyanapathirana, V.; Thevanesam, V.; Stenos, J.	2012	American Journal of Tropical Medicine and Hygiene	87	2	342-344		Characteristic; Epidemiological
Study on clinico -laboratory profile of children with scrub typhus	Jain, N.; Jain, V.	2012	Journal of Nepal Paediatric Society	32	2	187-192		Duplicate
[Analysis of epidemic features of scrub typhus between year 2006 and 2010 in Shandong province, China]	Ding, L.; Li, Z.; Wang, X. J.; Ding, S. J.; Zhang, M.; Zhao, Z. T.	2012	Chung-Hua Yu Fang i Hsueh Tsa Chih [Chinese Journal of Preventive Medicine]	46	4	338-42		Duplicate
[Study on the characteristics of temporal distribution and the epidemic trend of autumn-winter type scrub typhus under time series analysis]	Ding, L.; Ding, S. J.; Zhang, M.; Wang, X. J.; Li, Z.; Zhao, Z. T.	2012	Chung-Hua Liu Hsing Ping Hsueh Tsa Chih Chinese Journal of Epidemiology	33	7	698-701		Duplicate
A case of scrub typhus with haematuria	Devarajan, T. V.; Victor, S. M.; Khan, S.; Shrilekha, V.	2012	Journal of the Indian Medical Association	110	4	255		Case report; Weil-Felix
Infectious etiologies of acute febrile illness among patients seeking health care in South-Central Cambodia	Kasper, M. R.; Blair, P. J.; Touch, S.; Sokhal, B.; Yasuda, C. Y.; Williams, M.; Richards, A. L.; Burgess, T. H.; Wierzba, T. F.; Putnam, S. D.	2012	American Journal of Tropical Medicine and Hygiene	86	2	246-253		Epidemiological
Detection of antibodies against Orientia tsutsugamushi Sca proteins in scrub typhus patients and genetic variation of sca genes of different strains	Ha, NaYoung; Kim, Yuri; Choi, JiHye; Choi, MyungSik; Kim, IkSang; Kim, YeonSook; Cho, NamHyuk	2012	Clinical and Vaccine Immunology	19	9	1442-1451		Molecular analysis
Phylogenetic analysis of the 56-kDa type-specific protein genes of Orientia tsutsugamushi in central Korea	Jeong, H. W.; Choi, Y. K.; Baek, Y. H.; Seong, M. H.	2012	Journal of Korean Medical Science	27	11	1315-1319		Molecular analysis
German measles outbreak bursts in two unvaccinated border hilly districts of Northern Himachal Pradesh, India	Gupta, S. N.; Naveen, Gupta; Neki, N. S.	2012	Annals of Tropical Medicine and Public Health	5	3	219-224		Not on ST
Rickettsioses-from ticks to travellers	Jensenius, M.	2012	Clinical Microbiology and Infection	3)		17		Review
Clinical profile and predictors of mortality in severe scrub typhus infection requiring intensive care admission	Griffith, M.; Ramakrishna, K.; Karthik, G.; Varghese, G.; Chrispal, A.; Pichamuthu, K.; Abraham, O.; Peter, J.	2012	American Journal of Respiratory and Critical Care Medicine. Conference: American Thoracic Society International Conference, ATS	185	MeetingAbstracts			Characteristic
Rare coinfection of scrub typhus and malaria in immunocompetent person	Sharma, A.; Raina, R.; Dhiman, P.; Adarsh,; Madhabhavi, I.; Panda, P.	2012	Online Journal of Health and Allied Sciences	11	2			Case report; Coinfection
Efficacy of continuous haemodiafiltration using a polymethylmethacrylate membrane haemofilter (PMMA-CHDF) in the treatment of sepsis and acute respiratory distress syndrome (ARDS)	Sakai, M.	2012	Academic Emergency Medicine	19 (6)		765		Duplicate
Kikuchi-Fujimoto's disease and scrub typhus: A rare association	Rinuchitra, D.; Govindarajan, J.; Thangavelu, S.; Jayaraman, A.	2012	Brunei International Medical Journal	8	5	271-274		Case report; Coinfection
Riboswitches for intracellular study of genes involved in Francisella pathogenesis	Reynoso, C. M.; Miller, M. A.; Bina, J. E.; Gallivan, J. P.; Weiss, D. S.	2012	mBio	3	6	20		Molecular analysis
Rickettsia of military importance: An update	Richards, A. L.	2012	American Journal of Tropical Medicine and Hygiene	1)		184-185		Review
Investigation on infection in mankind and animal of Orientia tsutsugamushi in some areas in Xinjiang, China. [Chinese]	Ren, LiSong; Dang, RongLi; Ma, DeXin; Gao, JinZhuai; Liu, XiaoMing	2012	Journal of Tropical Medicine	12	10	1249-1251		Non human
Unsuspected rickettsioses among patients with acute febrile Illness, Sri Lanka, 2007	Reller, M. E.; Bodinayake, C.; Nagahawatte, A.; Devasiri, V.; Kodikara-Arachichi, W.; Strouse, J. J.; Flom, J. E.; Ostbye, T.; Woods, C. W.; Dumler, J. S.	2012	Emerging Infectious Diseases	18	5	825-829		Epidemiological
Scrub typhus: Pathophysiology, clinical manifestations and prognosis	Rajapakse, S.; Rodrigo, C.; Fernando, D.	2012	Asian Pacific Journal of Tropical Medicine	5	4	261-264		Review
[Picture of the month: tsutsugamushi disease]	Mikkelsen, C. S.	2012	Ugeskrift for laeger	174	11	736		Duplicate
Chest CT manifestations of Jepanese spotted fever: Report of two own cases with review of articles	Mifune, H.; Kishi, R.; Kaihara, M.; Mitogawa, T.; Ueda, T.; Kanazawa, S.	2012	Japanese Journal of Clinical Radiology	57	1	159-163		Not on ST
Scrub typhus and leptospirosis co-infection in Himalayan region	Mahajan, S. K.; Babu nm, S.; Singh, D.; Kanga, A.; Kaushal, S. S.	2012	Tropical Doctor	42	3	176-177	10.1258/td.2012.120041	Case report; Coinfection
Variable clinical responses of a scrub typhus outbred mouse model to feeding by Orientia tsutsugamushi infected mites	Lurchachaiwong, W.; Monkanna, T.; Leepitakrat, S.; Ponlawat, A.; Sattabongkot, J.; Schuster, A. L.; McCardle, P. W.; Richards, A. L.	2012	Experimental and Applied Acarology	58	1	23-34		Molecular analysis
Serological evidence of rickettsial infections in Delhi	Mittal, V.; Gupta, N.; Bhattacharya, D.; Kumar, K.; Ichhpujani, R. L.; Singh, S.; Chhabra, M.; Rana, U. V.	2012	Indian Journal of Medical Research	135	4	538-41		Seroprevalence; Weil-Felix
Molecular characterization of three major outer membrane proteins, TSA56, TSA47 and TSA22, in Orientia tsutsugamushi	Lin, C. C.; Chou, C. H.; Lin, T. C.; Yang, M. C.; Cho, C. L.; Chang, C. H.; Yu, H. S.; Lai, C. H.; Chen, L. K.; Hong, Y. R.	2012	International Journal of Molecular Medicine	30	1	75-84		Molecular analysis
A rapid, sensitive and reliable diagnostic test for scrub typhus in China	Lijuan, Zhang; Si, He; Yuming, Jin; Liang, Li; xuemei, Li; Lianying, Liu; Huilan, Yu; Qiang, Yu; Chuangfu, Chen; Shiwen, Wang	2012						Duplicate
Monthly occurrence of vectors and reservoir rodents of scrub typhus in an endemic area of Jeollanam-do, Korea	Lee, SeungHyun; Lee, YoungSun; Lee, InYong; Lim, JaeWon; Shin, HeeKwan; Yu, JaeRan; Sim, Seobo	2012	Korean Journal of Parasitology	50	4	327-331		Non human
Orientia tsutsugamushi, rickettsia and leptospira species as causes of meningoencephalitis in laos	Dittrich, S.; Panyanivong, P.; Paris, D. H.; Newton, P. N.	2012	American Journal of Tropical Medicine and Hygiene	1)		427		Molecular analysis
[Analysis of epidemic features of scrub typhus between year 2006 and 2010 in Shandong province, China]. [Chinese]	Ding, L.; Li, Z.; Wang, X. J.; Ding, S. J.; Zhang, M.; Zhao, Z. T.	2012	Zhonghua yu fang yi xue za zhi [Chinese journal of preventive medicine]	46	4	338-342		Epidemiological
Study on the characteristics of temporal distribution and the epidemic trend of autumn-winter type scrub typhus under time series analysis. [Chinese]	Ding, L.; Ding, S. J.; Zhang, M.; Wang, X. J.; Li, Z.; Zhao, Z. T.	2012	Zhonghua liu xing bing xue za zhi = Zhonghua liuxingbingxue zazhi	33	7	698-701		Epidemiological
Investigation on natural epidemic focus of Orientia tsutsugamushi in Bole area in Xinjiang, China. [Chinese]	Dang, RongLi; Ren, LiSong; Gao, JinZhuai; Ma, DeXin; Liu, XiaoMing	2012	Chinese Journal of Zoonoses	28	8	846-849		Epidemiological
Short report: Detection of rickettsioses and Q fever in Sri Lanka	Angelakis, E.; Munasinghe, A.; Yaddehige, I.; Liyanapathirana, V.; Thevanesam, V.; Bregliano, A.; Socolovschi, C.; Edouard, S.; Fournier, P. E.; Raoult, D.; Parola, P.	2012	American Journal of Tropical Medicine and Hygiene	86	4	711-712		Cross-sectional; Epidemiological
Prevalence of rickettsial infections among fever patients in henan province, China	An, H.; Jiang, J.; Zhang, Y.; Song, D.; Bao, Y.; Richards, A. L.	2012	American Journal of Tropical Medicine and Hygiene	1)		178		Cross-sectional; Epidemiological
Chest radiographic presentation in patients with scrub typhus	Chen, HungCheng; Chang, HuangChih; Chang, YaChun; Liu, ShihFeng; Su, MaoChang; Huang, KuoTung; Lin, MengChih; Wang, ChinChou	2012	Transactions of the Royal Society of Tropical Medicine and Hygiene	106	1	48-53		Cross-sectional
Validation of a semi-quantitative IgM ELISA for the detection of Orientia tsutsugamushi IgM antibodies for use in seroepidemiology studies in Thailand	Blacksell, S.; Richards, A.; Paris, D. H.; Tanganuchitcharnchai, A.; Day, N.	2012	International Journal of Infectious Diseases	16 (SUPPL.1)		e390		Diagnostic (accuracy); Diagnostic (method)
Phenotypic Characterization of Peripheral T Cells and Their Dynamics in Scrub Typhus Patients	Cho, B. A.; Ko, Y.; Kim, Y. S.; Kim, S.; Choi, M. S.; Kim, I. S.; Kim, H. R.; Cho, N. H.	2012	PLoS Neglected Tropical Diseases	6 (8) (no pagination)	e1789			Molecular analysis
Prospective evaluation of commercial antibody-based rapid tests in combination with a loop-mediated isothermal amplification PCR assay for detection of Orientia tsutsugamushi during the acute phase of scrub typhus infection	Blacksell, Sd; Paris, Dh; Chierakul, W; Wuthiekanun, V; Teeratakul, A; Kantipong, P; Day, Npj	2012	Clinical and Vaccine Immunology	19	3	391-395	10.1128/CVI.05478-11	Diagnostic (accuracy)
Chest CT manifestations of Jepanese spotted fever: Report of two own cases with review of articles. [Japanese]	Mifune, H.; Kishi, R.; Kaihara, M.; Mitogawa, T.; Ueda, T.; Kanazawa, S.	2012	Japanese Journal of Clinical Radiology	57	1	159-163		Duplicate
Post-infectious optic neuritis associated with scrub typhus	Cho, H. J.; Choi, K. D.; Choi, J. H.; Kim, S. H.	2012	European Journal of Neurology	19 (SUPPL.1)		434		Duplicate
Phenotypic characterization of peripheral T cells and their dynamics in scrub typhus patients	Cho, B. A.; Ko, Y.; Kim, Y. S.; Kim, S.; Choi, M. S.; Kim, I. S.; Kim, H. R.; Cho, N. H.	2012	PLoS Neglected Tropical Diseases [electronic resource]	6	8	e1789		Duplicate
Detection of rickettsioses and Q fever in Sri Lanka	Angelakis, E.; Munasinghe, A.; Yaddehige, I.; Liyanapathirana, V.; Thevanesam, V.; Bregliano, A.; Socolovschi, C.; Edouard, S.; Fournier, P. E.; Raoult, D.; Parola, P.	2012	American Journal of Tropical Medicine & Hygiene	86	4	711-2		Cross-sectional; Duplicate
Atypical eschar sites in scrub typhus in sub-himalayas	Aggarwal, P.; Mahesh, D. M.; Kumar, V. Ravi; Himral, Pratibha; Kaushal, S. S.; Verma, B. S.	2012						Duplicate
Cost-benefit analysis of the tsutsugamushi disease prevention program in South Korea	Kim, J.; Lee, E.; Rhee, H. C.	2012	Japanese Journal of Infectious Diseases	65	3	222-227		Economic analysis
Laboratory diagnosis of acute febrile illness: Where arewenow?	Chao, C. C.	2012	International Journal of Infectious Diseases	16 (SUPPL.1)		e63		Review
Hantavirus infection: A case report from India	Chandy, S.; Boorugu, H.; Chrispal, A.; Thomas, K.; Abraham, P.; Sridharan, G.	2012						Not on ST
Host cell/Orientia tsutsugamushi interactions: evolution and expression of syndecan-4 in Asian rodents (Rodentia, Muridae)	Badenhorst, D.; Tatard, C.; Suputtamongkol, Y.; Robinson, T. J.; Dobigny, G.	2012	Infection, Genetics and Evolution	12	5	1136-1146		Molecular analysis
Elevated serum transcobalamin II levels in patients with prolonged fever	Areekul, Suvit; Churdchu, Korbkit; Paksanond, Suporn; Thanomsak, Wanyarat; Wilairatana, Polrat	2012						Cross-sectional
Traveler's rickettsioses and domestic rickettsioses in Japan in 2011	Ando, S.; Ogasawara, Y.	2012	International Journal of Infectious Diseases	16 (SUPPL.1)		e337		Cross-sectional
Cutaneous manifestations of rickettsial infections	Anandan, V.	2012	Indian Journal of Practical Pediatrics	14	2	225-229		Review
Meta-analysis of drug treatment for scrub typhus in Asia	Fang, Y.; Huang, Z.; Tu, C.; Zhang, L.; Ye, D.; Zhu, B. P.	2012	Internal Medicine	51	17	2313-2320	10.2169/internalmedicine.51.7816	Meta-analysis
A rickettsia genome overrun by mobile genetic elements provides insight into the acquisition of genes characteristic of an obligate intracellular lifestyle	Gillespie, J. J.; Joardar, V.; Williams, K. P.; Driscoll, T.; Hostetler, J. B.; Nordberg, E.; Shukla, M.; Walenz, B.; Hill, C. A.; Nene, V. M.; Azad, A. F.; Sobral, B. W.; Caler, E.	2012	Journal of Bacteriology	194	2	376-394	10.1128/JB.06244-11	Non human
Establishment of Real-time PCR assays for detection of Orientia tsutsugamushi 56 kD gene with a TaqMan-MGB probe. [Chinese]	Fu, XiuPing; He, JinRong; Zhang, JingShan; Wang, JingQuan	2012	Zhongguo Meijie Shengwuxue ji Kongzhi Zazhi = Chinese Journal of Vector Biology and Control	23	2	108-110		Diagnostic (method)
Endobacteria in the tentacles of selected cnidarian species and in the cerata of their nudibranch predators	Doepke, H.; Herrmann, K.; Schuett, C.	2012	Helgoland Marine Research	66	1	43-50	10.1007/s10152-011-0245-4	Not on ST
Clinical disease: current treatment and new challenges	Dumler, J. S.	2012	Intracellular pathogens II: Rickettsiales					Review
Mapping the aetiology of non-malarial febrile illness in Southeast Asia through a systematic review - terra incognita impairing treatment policies	Acestor, N.; Cooksey, R.; Newton, P. N.; Menard, D.; Guerin, P. J.; Nakagawa, J.; Christophel, E.; Gonzalez, I. J.; Bell, D.	2012	PLoS ONE	7	9			SR OK; Systematic review
Characteristics of skin lesions in patients with tsutsugamushi disease. [Chinese]	Yang, Qing; Huang, MingXing; Zhou, YaoYong; Li, ChunNa; Hong, ZhongSi	2011	Chinese Journal of Dermatology	44	3	208-209		Characteristic
[An outbreak of endemic typhus in Baoshan city, Yunnan province]	Ya, H. X.; Zhang, H. L.; Zhou, J. H.; Duan, H. X.; Zhao, X. Z.; Sun, G. J.; Zheng, W. B.; Huang, W. L.	2011	Chung-Hua Liu Hsing Ping Hsueh Tsa Chih Chinese Journal of Epidemiology	32	1	47-50		Duplicate
[An outbreak of endemic typhus in Baoshan city, Yunnan province]. [Chinese]	Ya, H. X.; Zhang, H. L.; Zhou, J. H.; Duan, H. X.; Zhao, X. Z.; Sun, G. J.; Zheng, W. B.; Huang, W. L.	2011	Zhonghua liu xing bing xue za zhi = Zhonghua liuxingbingxue zazhi	32	1	47-50		Epidemiological
[Sero-epidemiological investigation on Rickettsia typhi, Bartonella henselae and Orientia tsutsugamushi in farmers from rural areas of Tianjin, 2007 - 2009]	Zhang, Y.; Zhang, Z. L.; Yin, J. Y.; Lv, J.; Yu, H. L.; Liang, C. W.; Wang, S. W.; Zhao, J. B.; Zhang, L. J.	2011	Chung-Hua Liu Hsing Ping Hsueh Tsa Chih Chinese Journal of Epidemiology	32	3	256-9		Duplicate
[Sero-epidemiological investigation on Rickettsia typhi, Bartonella henselae and Orientia tsutsugamushi in farmers from rural areas of Tianjin, 2007 - 2009]. [Chinese]	Zhang, Y.; Zhang, Z. L.; Yin, J. Y.; Lv, J.; Yu, H. L.; Liang, C. W.; Wang, S. W.; Zhao, J. B.; Zhang, L. J.	2011	Zhonghua liu xing bing xue za zhi = Zhonghua liuxingbingxue zazhi	32	3	256-259		Seroprevalence
Clinical analysis of 20 scrub typhus disease cases in Ganzhou region. [Chinese]	Zhang, XiaoLing; Ye, ZhenLi; Liu, YueMei	2011	Modern Preventive Medicine	38	17			Case series
Clinical analysis of 37 cases with tsutsugamushi disease. [Chinese]	Zhang, LingYun	2011	China Tropical Medicine	11	3	337-338		Characteristic
Comparison of a rapid diagnostic test and microimmunofluorescence assay for detecting antibody to Orientia tsutsugamushi in scrub typhus patients in China	Zhang, L.; He, S.; Wang, S.; Yu, H.; Li, X.; Zhang, D.; Pan, L.; Yu, Q.	2011	Asian Pacific Journal of Tropical Medicine	4	8	666-668		Diagnostic (accuracy)
Distribution of Ascoschoengastia indica in 19 counties of Yunnan province. [Chinese]	Zhan, YinZhu; Guo, XianGuo; Zuo, XiaoHua; Wang, QiaoHua; Wu, Dian	2011	Zhongguo Meijie Shengwuxue ji Kongzhi Zazhi = Chinese Journal of Vector Biology and Control	22	6	521-524		Non human
[Preliminary survey on the distribution of Leptotrombidium deliense in some areas of Yunnan province]	Zhan, Y. Z.; Guo, X. G.; Zuo, X. H.; Wang, Q. H.; Wu, D.	2011	Zhonghua liu xing bing xue za zhi = Zhonghua liuxingbingxue zazhi	32	1	13-16		Non human
Effect of high-volume hemofiltration combined with hemoperfusion on tsutsugamushi disease patients accompanied with multiple organ failure. [Chinese]	Xie, ChaoXin; Meng, Meng; Jiang, MeiYi	2011	China Tropical Medicine	11	6	758-759		Case-control
Intravenous minocycline versus oral doxycycline for the treatment of noncomplicated scrub typhus	Tsai, ChenChi; Lay, ChorngJang; Ho, YuHuai; Wang, LihShinn; Chen, LiKuang	2011	Journal of Microbiology, Immunology and Infection	44	1	33-38		Cross-sectional
Orientia tsutsugamushi stimulates an original gene expression program in monocytes: relationship with gene expression in patients with scrub typhus	Tantibhedhyangkul, W.; Prachason, T.; Waywa, D.; El Filali, A.; Ghigo, E.; Thongnoppakhun, W.; Raoult, D.; Suputtamongkol, Y.; Capo, C.; Limwongse, C.; Mege, J. L.	2011	PLoS Neglected Tropical Diseases [electronic resource]	5	5	e1028		Duplicate
Orientia tsutsugamushi stimulates an original gene expression program in monocytes: Relationship with gene expression in patients with scrub typhus	Tantibhedhyangkul, W.; Prachason, T.; Waywa, D.; El Filali, A.; Ghigo, E.; Thongnoppakhun, W.; Raoult, D.; Suputtamongkol, Y.; Capo, C.; Limwongse, C.; Mege, J. L.	2011	PLoS Neglected Tropical Diseases	5 (5) (no pagination)	e1028			Molecular analysis
Characteristics of skin lesions in patients with tsutsugamushi disease	Yang Qing; Huang Ming-xing; Zhou Yao-yong; L. I. Chun-na; Hong Zhong-si	2011	Chinese Journal of Dermatology	44	3	208-209		Characteristic
Retrieval Case Analysis ofï¼‚Investigation on Orientia Tsutsugamushi in Natural Epidemic Area in Xinjiang Region and Etiology Researchï¼‚		2011	Journal of Medical Informatics	32	11	52-54,93		Epidemiological
Serologic surveillance of rickettsial diseases in northeastern Cambodia	Teepruksa, P.; Richards, A. L.; Jiang, J.; Huy, R.; Wierzba, T. F.; Yasuda, C. Y.	2011	American Journal of Tropical Medicine and Hygiene	1)		32		Epidemiological
Isolation and characterization of Orientia tsutsugamushi from rodents captured following a scrub typhus outbreak at a military training base, Bothong district, Chonburi province, central Thailand	Rodkvamtook, W.; Ruang-areerate, T.; Gaywee, J.; Richards, A. L.; Jeamwattanalert, P.; Bodhidatta, D.; Sangjun, N.; Prasartvit, A.; Jatisatienr, A.; Jatisatienr, C.	2011	American Journal of Tropical Medicine and Hygiene	84	4	599-607		Non human
Severe typhus group rickettsiosis complicated by pulmonary edema in a returning traveler from Indonesia	Stockdale, A. J.; Weekes, M. P.; Kiely, B.; Lever, A. M. L.	2011	American Journal of Tropical Medicine and Hygiene	85	6	1121-1123		Case report; Not definitive
Thai adult dengue hemorrhagic fever during 2008-2010: seven cases presented with severe multiorgan failure and successfully treated with high dose of corticosteroids and intravenous immunoglobulin G	Sorakhunpipitkul, L.; Punyagupta, S.; Srichaikul, T.; Tribuddharat, S.	2011	Journal of Infectious Diseases and Antimicrobial Agents	28	2	99-103		Case report; Coinfection
Finding the needle in the haystack-diagnosing infectious diseases in a global world	Qadri, S. K.; Chai, L.; Loh, J. P. J.; Koh, W. H. V.; Ooi, E. E.; Gubler, D. J.	2011	Proceedings of Singapore Healthcare	1)		184		Case report; Coinfection
Etiology of febrile illnesses in Nepal	Shrestha, S. K.; Jarman, R. G.; Gaywee, J.; Kosoy, M.; Mason, C. J.; Shrestha, B.; Tyner, S. D.; Pavlin, J. A.	2011	American Journal of Tropical Medicine and Hygiene	1)		135		Epidemiological
Genotype diversity and distribution of Orientia tsutsugamushi causing scrub typhus in Thailand	Ruang-areerate, T.; Jeamwattanalert, P.; Rodkvamtook, W.; Richards, A. L.; Sunyakumthorn, P.; Gaywee, J.	2011	Journal of Clinical Microbiology	49	7	2584-2589		Epidemiological
An outbreak of Lyme disease combined with scrub typhus. [Chinese]	Tian, LiLi; Ma, JianXin; Dou, XiangFeng; Liang, Yan; Li, XinYu; Zhang, XiuChun; Lv, YanNing; Li, WeiHong; Guan, ZengZhi; Li, Xu; Ren, HaiLin; Wang, QuanYi	2011	Chinese Journal of Zoonoses	27	6	580-582		Epidemiological
Rickettsial diseases in central india: Proposed clinical scoring system for early detection of spotted fever	Rathi, N. B.; Rathi, A. N.; Goodman, M. H.; Aghai, Z. H.	2011	Indian Pediatrics	48	11	867-872		Diagnostic (accuracy)
Diagnostic accuracy of a loop-mediated isothermal PCR assay for detection of Orientia tsutsugamushi during acute Scrub Typhus infection	Paris, D. H.; Blacksell, S. D.; Nawtaisong, P.; Jenjaroen, K.; Teeraratkul, A.; Chierakul, W.; Wuthiekanun, V.; Kantipong, P.; Day, N. P.	2011	PLoS Neglected Tropical Diseases [electronic resource]	5	9	e1307		Diagnostic (accuracy)
South-eastern Asia	Paris, D. H.; White, N. J.	2011	Infectious diseases: a geographic guide					Review
Diagnostic accuracy of a loop-mediated isothermal PCR assay for detection of Orientia tsutsugamushi during acute scrub typhus infection	Paris, D. H.; Blacksell, S. D.; Nawtaisong, P.; Jenjaroen, K.; Teeraratkul, A.; Chierakul, W.; Wuthiekanun, V.; Kantipong, P.; Day, N. P. J.	2011	PLoS Neglected Tropical Diseases	5 (9) (no pagination)	e1307			Diagnostic (accuracy)
Parasites of animals in Papua New Guinea recorded at the National Veterinary Laboratory: A catalogue, historical review and zoogeographical affiliations	Owen, I. L.	2011	Zootaxa		3143	1-163		Non human
Emerging Infectious Diseases in the Republic of Korea	Oh, Myoung don	2011	Infection and Chemotherapy	43	6	453-457		Review
Emerging infectious diseases in the Republic of Korea. [Korean]	Oh, MyoungDon	2011	Infection and Chemotherapy	43	6	453-457		Duplicate
Involvement of Ca2+ signaling in intracellular invasion of non-phagocytic host cells by Orientia tsutsugamushi	Ko, Y.; Cho, N. H.; Cho, B. A.; Kim, I. S.; Choi, M. S.	2011	Microbial Pathogenesis	50	6	326-30		Duplicate
Involvement of Ca<sup>2+</sup> signaling in intracellular invasion of non-phagocytic host cells by Orientia tsutsugamushi	Ko, YoungHo; Cho, NamHyuk; Cho Bon, A.; Kim, IkSang; Choi, MyungSik	2011	Microbial Pathogenesis	50	6	326-330		Molecular analysis
Spatial analysis of scrub typhus infection and its association with environmental and socioeconomic factors in Taiwan	Kuo, ChiChien; Huang, JingLun; Ko, ChiaYing; Lee, PeiFen; Wang, HsiChieh	2011	Acta Tropica	120	2021-02-01	52-58		Epidemiological
The potential effect of exotic Pacific rats Rattus exulans on vectors of scrub typhus	Kuo, C. C.; Wang, HsiChieh; Huang, ChingLun	2011	Journal of Applied Ecology	48	1	192-198		Non human
Variation within and among host species in engorgement of larval trombiculid mites	Kuo, C. C.; Wang, H. C.; Huang, C. L.	2011	Parasitology	138	3	344-353		Non human
Identification of potential hosts and vectors of scrub typhus and tick-borne spotted fever group rickettsiae in eastern Taiwan	Kuo, C. C.; Huang, C. L.; Wang, H. C.	2011	Medical and Veterinary Entomology	25	2	169-177		Non human
Childhood rickettsiosis	Kulkarni, A.	2011	Indian Journal of Pediatrics	78	1	81-87		Review
Serological Diagnosis for Infectious Diseases: Not As Easy as It Appears !	Ko, Chang; Vilada, Chansamouth; Koukeo, Phommasone; Simmaly, Phongmany; Valy, Keoluangkhot; Rattanaphone, Phetsouvanh; Paul, Newton	2011	Lao Medical Journal	8	2	54-59		Not on ST
Comparison of conventional, nested, and real-time quantitative PCR for diagnosis of scrub typhus	Kim, DongMin; Park, Geon; Kim, HyongSun; Lee, JooYoung; Neupane, G. P.; Graves, S.; Stenos, J.	2011	Journal of Clinical Microbiology	49	2	607-612		Diagnostic (accuracy); Diagnostic (method)
[Sequence analysis subtyping of the 56-kDa protein-encoding gene of Karp-type Orientia tsutsugamushi isolated in scrub typhus cases]	Kaneko, A.; Seto, J.; Aoki, T.; Otani, K.	2011	Kansenshogaku Zasshi - Journal of the Japanese Association for Infectious Diseases	85	6	626-31		Duplicate
Sequence analysis subtyping of the 56-kDa protein-encoding gene of Karp-type Orientia tsutsugamushi isolated in scrub typhus cases. [Japanese]	Kaneko, A.; Seto, J.; Aoki, T.; Otani, K.	2011	Journal of the Japanese Association for Infectious Diseases	85	6	626-631		Molecular analysis
[Sequence analysis subtyping of the 56-kDa protein-encoding gene of Karp-type Orientia tsutsugamushi isolated in scrub typhus cases]. [Japanese]	Kaneko, A.; Seto, J.; Aoki, T.; Otani, K.	2011	Kansenshogaku zasshi	The Journal of the Japanese Association for Infectious Diseases. 85	6	626-631		Molecular analysis
Differences in clinical features according to Boryoung and Karp genotypes of orientia tsutsugamushi	Kim, D. M.; Yun, N. R.; Neupane, G. P.; Shin, S. H.; Ryu, S. Y.; Yoon, H. J.; Wie, S. H.; Kim, W. J.; Lee, C. Y.; Choi, J. S.; Yang, T. Y.	2011	PLoS ONE	6 (8) (no pagination)	e22731			Duplicate
Nested polymerase chain reaction on blood clots for gene encoding 56 kDa antigen and serology for the diagnosis of scrub typhus	Prakash, J.; Kavitha, M.; Mathai, E.	2011	Indian Journal of Medical Microbiology	29	1	47-50		Diagnostic (accuracy)
Nested polymerase chain reaction on blood clots for gene encoding 56 kDa antigen and serology for the diagnosis of scrub typhus.[Erratum appears in Indian J Med Microbiol. 2012 Jul-Sep;30(3):345]	Prakash, J. A.; Kavitha, M. L.; Mathai, E.	2011	Indian Journal of Medical Microbiology	29	1	47-50		Diagnostic (accuracy); Erratum
A comparative study of hepatitis caused by scrub typhus and viral hepatitis A in South Korea	Lee, Jun; Kim, DongMin; Yun, NaRa; Byeon, YuMi; Kim, YoungDae; Park, ChanGuk; Kim, ManWoo; Han, MiAh	2011	American Journal of Tropical Medicine and Hygiene	85	5	873-877		Characteristic
Clinical analysis of 25 cases with tsutsugamushi disease complicated by lung injury. [Chinese]	Lu, FaYong; Tang, RongLing; Chen, JunJie; Qin, YiLing; Feng, BaiJun	2011	Journal of Hainan Medical College	17	6	755-757		Case series
Laboratory confirmation of scrub typhus outbreak in Pinggu district, Beijing. [Chinese]	Fu, XiuPing; Liu, YuYing; Zhang, BaoHua; Wang, JingQuan; Zhang, JingShan; He, JinRong; Zhang, ShouYin	2011	Zhongguo Meijie Shengwuxue ji Kongzhi Zazhi = Chinese Journal of Vector Biology and Control	22	2	137-140		Epidemiological
Characteristics of pediatric scrub typhus during an outbreak in the north eastern region of india: Peculiarities in clinical presentation, laboratory findings and complications	Dass, R.; Deka, N. M.; Duwarah, S. G.; Barman, H.; Hoque, R.; Mili, D.; Barthakur, D.	2011	Indian Journal of Pediatrics	78	11	1365-1370		Characteristic
A case of coinfection with pandemic (H1N1) 2009 influenza and scrub typhus with abnormal liver function test	Ahn, Y.; Hwang, J. Y.; Kim, Y. S.; Kim, J. H.; Cho, O. H.; Lim, C. M.; Woo, J. H.	2011	Tuberculosis and Respiratory Diseases	70	3	247-250	10.4046/trd.2011.70.3.247	Duplicate
Rickettsioses in children: A clinical approach	Galanakis, E.; Bitsori, M.	2011	Hot Topics in Infection and Immunity in Children VIII	Advances in Experimental Medicine and Biology. 719		145-162		Duplicate
Photochemical inactivation of select parasites using the mirasol prt system for plasma and platelets	Keil, S. D.; Rentas, F.; Reddy, H. L.; Doane, S.; Marschner, S.; Goodrich, R. P.	2011	Vox Sanguinis	2)		79		Molecular analysis
Lack of effect of dexamethasone on growth of Orientia tsutsugamushi Gilliam in mouse L929 cells	Kim, ChangOh; Huh, AeJung; Yeom, JoonSup; Lee, KkotSil; Chin, BumSik; Han, SangHoon; Jeong, SuJin; Choi, JunYong; Song, YoungGoo; Kim, JuneMyung	2011	Yonsei Medical Journal	52	4	624-629		Molecular analysis
An autotransporter protein from Orientia tsutsugamushi mediates adherence to nonphagocytic host cells	Ha, NaYoung; Cho, NamHyuk; Kim, YeonSook; Choi, MyungSik; Kim, IkSang	2011	Infection and Immunity	79	4	1718-1727		Molecular analysis
Rickettsioses in children: A clinical approach	Galanakis, E.; Bitsori, M.	2011		719		145-162	10.1007/978-1-4614-0204-6_13	Review
North Africa	Gautret, P.; Mouffok, N.; Parola, P.	2011	Infectious diseases: a geographic guide					Review
Serological survey of five zoonoses, scrub typhus, Japanese spotted fever, tularemia, Lyme disease, and Q fever, in feral raccoons (Procyon lotor) in Japan	Inoue, K.; Kabeya, H.; Fujita, H.; Makino, T.; Asano, M.; Inoue, S.; Inokuma, H.; Nogami, S.; Maruyama, S.	2011	Vector Borne and Zoonotic Diseases	11	1	15-19		Non human
Emergence of Schoengastiella ligula as the vector of scrub typhus outbreak in Darjeeling: has Leptotrombidium deliense been replaced?	Rina, Tilak; Rajesh, Kunwar; Wankhade, U. B.; Tilak, V. W.	2011	Indian journal of public health	55	2	92-99		Epidemiological
Investigation on animal natural infection of Orientia tsutsugamushi in some areas of Changji area in Xinjiang. [Chinese]	Ren, LiSong; Dang, RongLi; Liu, XiaoMing; Gao, JinZhuai; Ma, DeXin	2011	Journal of Tropical Medicine	11	9	1052-1053		Non human
Drug treatment of scrub typhus	Rajapakse, S.; Chaturaka, R.; Sumadhya, D. F.	2011	Tropical Doctor	41	1	2021-04-01		Review
Review of vector-borne diseases in Hong Kong. (Special Issue: Exotic viruses and travel medicine.)	Ma, SiuKeung; Wong, Wang; Leung, ChiWah; Lai, SikTo; Lo, YeeChi; Wong, KaiHay; Chan, ManChung; Que, TakLun; Chow, KaWai; Yuen, MingChi; Lau, TinWai; Simon, J.	2011	Travel Medicine and Infectious Disease	9	3	95-105		Review
Seroepidemiology of rickettsioses in Sri Lanka: a patient based study	Liyanapathirana, V. C.; Thevanesam, V.	2011	BMC Infectious Diseases	11		328		Duplicate
Seroepidemiololgy of rickettsioses in Sri Lanka: A patient based study	Liyanapathirana, V. C.; Thevanesam, V.	2011	BMC Infectious Diseases			328		Epidemiological
Adherence comparison and antiserum titer determination of three major outer membrane protein TSA56, TSA47 and TSA22 in Orientia tsutsugamushi	Lin, T. C.; Lin, C. C.; Hong, Y. R.	2011	International Journal of Infectious Diseases	1)		S35-S36		Molecular analysis
Genetic typing, based on the 56-kilodalton type-specific antigen gene, of Orientia tsutsugamushi strains isolated from chiggers collected from wild-caught rodents in Taiwan	Lin, PeyRu; Tsai, HuiPing; Tsui, PeiYi; Weng, MingHui; Kuo, MingDer; Lin, HungChi; Chen, KuoChing; Ji, DarDer; Chu, DerMing; Liu, WenTssann	2011	Applied and Environmental Microbiology	77	10	3398-3405		Molecular analysis
A rapid, sensitive and reliable diagnostic test for scrub typhus in China	Lijuan, Z.; Si, H.; Yuming, J.; Liang, L.; Xuemei, L.; Lianying, L.; Huilan, Y.; Qiang, Y.; Chuangfu, C.; Shiwen, W.	2011	Indian Journal of Medical Microbiology	29	4	368-371		Diagnostic (accuracy)
Detection of Orientia tsutsugamushi, the causative agent of scrub typhus, in a novel mite species, Eushoengastia koreaensis, in Korea	Lee, HeeIl; Shim, SooKyoung; Song, BongGu; Choi, EunNa; Hwang, KyuJam; Park, MiYeoun; Park, Chan; Shin, EHyun	2011	Vector Borne and Zoonotic Diseases	11	3	209-214		Non human
The role of VEGF, angiopoietin-1 and angiopoietin-2 in scrub typhus complicated with interstitial pneumonia	Lee, Y.; Cho, Y.; Na, D.; Han, M.; Lee, S.; Baik, H.; Hwang, J.	2011	American Journal of Respiratory and Critical Care Medicine. Conference: American Thoracic Society International Conference, ATS	183	1 MeetingAbstracts			Molecular analysis
Phylogenetic analysis of the 56 kDa protein genes of Orientia tsutsugamushi in southwest area of Korea	Lee, YuMi; Kim, DongMin; Lee, SeungHyun; Jang, MiSun; Neupane, G. P.	2011	American Journal of Tropical Medicine and Hygiene	84	2	250-254		Molecular analysis
Travel-associated zoonotic bacterial diseases	Leshem, E.; Meltzer, E.; Schwartz, E.	2011	Current Opinion in Infectious Diseases	24	5	457-463		Review
Cellular tropism, population dynamics, host range and taxonomic status of an aphid secondary symbiont, SMLS (Sitobion miscanthi L type symbiont)	Li, T.; Xiao, J. H.; Xu, Z. H.; Murphy, R. W.; Huang, D. W.	2011	PLoS ONE	6	7		10.1371/journal.pone.0021944	Molecular analysis
A possibly new Rickettsia-like genus symbiont is found in Chinese wheat pest aphid, Sitobion miscanthi (Hemiptera: Aphididae)	Li, T.; Xiao, J. H.; Xu, Z. H.; Murphy, R. W.; Huang, D. W.	2011	Journal of Invertebrate Pathology	106	3	418-421	10.1016/j.jip.2010.12.003	Non human
Australia and New Zealand	Leder, K.; Torresi, J.; Shaw, M.	2011	Infectious diseases: a geographic guide					Review
Investigation on animal natural infection of Orientia tsutsugamushi in some areas of Bole area in Xinjiang, China. [Chinese]	Dang, RongLi; Ren, LiSong; Gao, JinZhuai; Ma, DeXin; Dong, LuNing	2011	Chinese Preventive Medicine	12	5	391-393		Non human
Investigation on rodent infections of Orientia tsutsugamushi in some areas of Nalati grassland, Xinjiang Uygur Auto. Reg., China. [Chinese]	Dang, RongLi; Ren, LiSong; Gao, JinZhuai; Ma, DeXin; Liu, XiaoMing	2011	Acta Parasitologica et Medica Entomologica Sinica	18	2	81-83		Non human
Investigation of anaplasmosis in Yiyuan County, Shandong Province, China	Cui, F.; Wang, L.; Zhang, L.; Zhang, J.; Wang, S.; Yang, S.	2011	Asian Pacific Journal of Tropical Medicine	4	7	568-572		Seroprevalence
Analysis of risk factors for malignant mediterranean spotted fever indicates that fluoroquinolone treatment has a deleterious effect	Botelho-Nevers, E.; Rovery, C.; Richet, H.; Raoult, D.	2011	Journal of Antimicrobial Chemotherapy	66	8	1821-1830		Not on ST
Analysis of the cross-reactivity of various 56 kDa recombinant protein antigens with serum samples collected after Orientia tsutsugamushi infection by ELISA	Chao, C. C.; Huber, E. S.; Porter, T. B.; Zhang, Z.; Ching, W. M.	2011	American Journal of Tropical Medicine and Hygiene	84	6	967-972	10.4269/ajtmh.2011.10-0545	Molecular analysis
Azathioprine induced cholestatic hepatitis	Moses, V.; Ramakrishna, B.; Thomas, K.	2011	Indian Journal of Pharmacology	43	6	733-735		Not on ST
Predictive diagnostic value of the tourniquet test for the diagnosis of dengue infection in adults	Mayxay, M.; Phetsouvanh, R.; Moore, C. E.; Chansamouth, V.; Vongsouvath, M.; Sisouphone, S.; Vongphachanh, P.; Thaojaikong, T.; Thongpaseuth, S.; Phongmany, S.; Keolouangkhot, V.; Strobel, M.; Newton, P. N.	2011	Tropical Medicine and International Health	16	1	127-133		Not on ST
Epidemiological surveillance of Burkholderia pseudomallei, Orientia tsutsugamushi and Rickettsia typhi, using serology in Bangladesh	Maude, R. R.	2011	American Journal of Tropical Medicine and Hygiene	1)		326-327		Epidemiological
Pathogen reduction technology treatment of platelets, plasma and whole blood using riboflavin and UV light	Marschner, S.; Goodrich, R.	2011	Transfusion Medicine and Hemotherapy	38	1	2018-08-01	10.1159/000324160	Review
Concurrent infection of scrub typhus and parvovirus B19 in a patient with autoimmune hemolytic anemia	Chuang, Y. B.; Cho, C. H.; Lee, K. F.; Chen, S. S.	2011	Journal of Internal Medicine of Taiwan	22	5	363-371		Duplicate
Kinetics and magnitude of antibody responses against the conserved 47-kilodalton antigen and the variable 56-kilodalton antigen in scrub typhus patients	Chen, H. W.; Zhang, Z.; Huber, E.; Mutumanje, E.; Chao, C. C.; Ching, W. M.	2011	Clinical and Vaccine Immunology	18	6	1021-1027		Molecular analysis
Evaluation of Rapid Diagnostics for Plasmodium falciparum and P. vivax in Mae Sot Malaria Endemic Area, Thailand	Chaijaroenkul, W.; Wongchai, T.; Ruangweerayut, R.; Na-Bangchang, K.	2011	Korean Journal of Parasitology	49	1	33-38		Diagnostic (accuracy); Not on ST
Leptospirosis serodiagnosis by ELISA based on recombinant outer membrane protein	Chalayon, P.; Chanket, P.; Boonchawalit, T.; Chattanadee, S.; Srimanote, P.; Kalambaheti, T.	2011	Transactions of the Royal Society of Tropical Medicine and Hygiene	105	5	289-297		Not on ST
Investigation on rodents infection of Orientia tsutsugamushi in Sanjie, an area of An Hui province, China. [Chinese]	Cao, Min; Wang, ZhongCan; Lu, NianHong; Huang, HuaDong; Guo, HengBin; Wang, ChangJun; Zhang, Xing; Tang, JiaQi	2011	Chinese Journal of Zoonoses	27	8	721-723		Non human
Acute kidney injury in tropical acute febrile illness in a tertiary care centre--RIFLE criteria validation	Basu, G.; Chrispal, A.; Boorugu, H.; Gopinath, K. G.; Chandy, S.; Prakash, J. A.; Thomas, K.; Abraham, A. M.; John, G. T.	2011	Nephrology Dialysis Transplantation	26	2	524-31		Cross-sectional
Endemic scrub typhus-like Illness, Chile	Balcells, M. E.; Rabagliati, R.; Garcia, P.; Poggi, H.; Oddo, D.; Concha, M.; Abarca, K.; Jiang, J.; Kelly, D. J.; Richards, A. L.; Fuerst, P. A.	2011	Emerging Infectious Diseases	17	9	1659-1663		Not on ST
Identification of rickettsial infections by using cutaneous swab specimens and PCR	Bechah, Y.; Socolovschi, C.; Raoult, D.	2011	Emerging Infectious Diseases	17	1	83-86		Diagnostic (method)
Gene gain and loss events in Rickettsia and Orientia species	Georgiades, K.; Merhej, V.; El Karkouri, K.; Raoult, D.; Pontarotti, P.	2011	Biology Direct	6			10.1186/1745-6150-6-6	Molecular analysis
Subversion of host cell signaling by Orientia tsutsugamushi	Ge, Yan; Rikihisa, Y.	2011	Microbes and Infection	13	7	638-648		Review
Concurrent infection of scrub typhus and parvovirus B19 in a patient with autoimmune hemolytic anemia. [Chinese]	Chuang, Y. B.; Cho, C. H.; Lee, K. F.; Chen, S. S.	2011	Journal of Internal Medicine of Taiwan	22	5	363-371		Case report; Coinfection
A case of coinfection with pandemic (H1N1) 2009 influenza and scrub typhus with abnormal liver function test. [Korean]	Ahn, Y.; Hwang, J. Y.; Kim, Y. S.; Kim, J. H.; Cho, O. H.; Lim, C. M.; Woo, J. H.	2011	Tuberculosis and Respiratory Diseases	70	3	247-250		Case report; Coinfection
Clinical analysis of 52 tsutsugamushi disease patients in Eastern Fujian Province. [Chinese]	Liu, Hua; Long, ZhenZhou; Wang, XueZhong	2011	China Tropical Medicine	11	3	341-342		No abstract
Clinical analysis of 53 cases of akamushi disease. [Chinese]	Li, YuMei; Li, GuoLun; Chen, GuiLiao	2011	Medical Journal of National Defending Forces in Southwest China	21	3	294-296		No abstract
[Tsutsugamushi disease rickettsia]	Amano, K.	2010	Nippon Rinsho - Japanese Journal of Clinical Medicine	68 Suppl 6		237-9		No abstract; Review
ARDS in scrub typhus	Kaore, S. N.; Sharma, P.; Yadav, V. K.; Sharma, R.; Kaore, N. M.	2010	JK Science	12	2	83-84		Review
Clinical manifestations & complications of scrub typhus	Rakendra, Singh	2010	JK Science	12	2	76-78		Review
Pregnancy and scrub typhus	Phupong, V.	2010	JK Science	12	2	85-87		Pregnancy; Review
Alternative medicines for scrub typhus	Patel, N. K.	2010	JK Science	12	2	106		Review
Proceedings of the 55th Annual Meeting of Northern Region Obihiro, October 3, 2009. [Japanese]		2010	Medical Entomology and Zoology	61	2	147-154		Conference old
Scrub typhus In HIV patients-A Ray of hope	Shamas, M. N.; Hussain, S. B.	2010	JK Science	12	2	104-105		Review
Rickettsial diseases	Jensenius, M.; Parola, P.	2010	Tropical diseases in travelers					Review
Scrub typhus: Clinical approach	Dhamija, P.; Bansal, D.; Xess, D.; Medhi, B.	2010	JK Science	12	2	79-80		Review
Antibiotic use in scrub Typhus: Systematic Review and Meta-analysis of clinical trials	Mahajan, R.; Singh, N. R.; Kapoor, V.	2010	JK Science	12	2	92-94		Meta-analysis; SR OK; Systematic review
Scrub typhus in previously unrecognized areas of endemicity in China	Zhang, ShouYin; Song, HongBin; Liu, Yan; Li, Qun; Wang, Yong; Wu, JiaBin; Wan, JunFeng; Li, GuoLan; Yu, ChangJun; Li, XiuYong; Yin, WenWu; Xu, Zhen; Liu, Bo; Zhang, Qian; Wan, KangLin; Li, GuiChang; Fu, XiuPing; Zhang, JingShan; He, JinRong; Hai, Rong; Yu, DongZheng; Walker, D. H.; Xu, JianGuo; Yu, XueJie	2010	Journal of Clinical Microbiology	48	4	1241-1244		Characteristic
External quality assessment of the detection of rickettsioses in China	Zhang, L.; Ni, D.; Feng, Z.	2010	Asian Pacific Journal of Tropical Medicine	3	11	851-854		Molecular analysis
Application of PCR and related techniques in the examination of Orientia tsutsugamushi. [Chinese]	Zhan, YinZhu; Guo, XianGuo; Zuo, XiaoHua	2010	Chinese Journal of Parasitology and Parasitic Diseases	28	4	308-312		Diagnostic (method)
Effect evaluation of colloidal gold immunochromatographic assay for tsutsugamushi antibody detection. [Chinese]	Yuan, QingHong; Zhang, HaiLin	2010	Zhongguo Meijie Shengwuxue ji Kongzhi Zazhi = Chinese Journal of Vector Biology and Control	21	3	257-258		Diagnostic (accuracy)
Study on the transmission of Hantaan virus and Orientia tsutsugamushi by naturally dual infected Leptotrombidium scutellare through stinging	Yu, J.; Deng, X. Z.; Yang, Z. Q.; Yao, P. P.; Zhu, H. P.; Xiong, H. R.; Li, C. L.; Zhang, Y.	2010	Zhonghua yu fang yi xue za zhi [Chinese journal of preventive medicine]	44	4	324-328		Molecular analysis
Does IL-17 play a role in hepatic dysfunction of scrub typhus patients?	Yoon, HeeJung; Lee, MyoungShin; Ki, MoRan; Ihm, ChunHwa; Kim, DongMin; Kim, YongHwan; Yoo, SeungMin	2010	Vector Borne and Zoonotic Diseases	10	3	231-235		Cross-sectional
A study of Orientia tsutsugamushi infection in the area surrounding Mount Tai and gene sequence analysis. [Chinese]	Xue, JiaQin; Yang, HuiLi; Chen, Yong	2010	Zhongguo Bingyuan Shengwuxue Zazhi / Journal of Pathogen Biology	5	7	512-516
Current progress in research of tsutsugamushi disease in Yunnan Province in China. [Chinese]	Xuan, Qun; Liu, AiHua; Bao, FuKai	2010	China Tropical Medicine	10	10	1278-1280		Review
Levofloxacin versus tetracycline antibiotics for the treatment of scrub typhus	Tsai, ChenChi; Lay, ChorngJang; Wang, ChunLung; Ho, YuHuai; Wang, LihShinn; Chen, LiKuang	2010	International Journal of Infectious Diseases	14	1	e62-e67		Cross-sectional
Intrinsic fluoroquinolone resistance in Orientia tsutsugamushi	Tantibhedhyangkul, W.; Angelakis, E.; Tongyoo, N.; Newton, P. N.; Moore, C. E.; Phetsouvanh, R.; Raoult, D.; Rolain, J. M.	2010	International Journal of Antimicrobial Agents	35	4	338-341		Molecular analysis
Clinical features of 21 pregnant women with scrub typhus	W. U. Cui-ping; C. A. O. Xian-gang; X. I. A. De-quan	2010	Chinese Journal of General Practitioners	9	2	128-129		Characteristic; Pregnancy
The infective causes of hepatitis and jaundice amongst hospitalised patients in Vientiane, Laos	Syhavong, B.; Rasachack, B.; Smythe, L.; Rolain, J. M.; Roque-Afonso, A. M.; Jenjaroen, K.; Soukkhaserm, V.; Phongmany, S.; Phetsouvanh, R.; Soukkhaserm, S.; Thammavong, T.; Mayxay, M.; Blacksell, S. D.; Barnes, E.; Parola, P.; Dussaix, E.; Raoult, D.; Humphreys, I.; Klenerman, P.; White, N. J.; Newton, P. N.	2010	Transactions of the Royal Society of Tropical Medicine and Hygiene	104	7	475-483		Epidemiological
[A case of scrub typhus with lung involvement]	Takizawa, H.; Yamaguchi, B.; Hase, I.; Tasaka, T.; Ishii, Y.	2010	Nihon Kokyuki Gakkai Zasshi	48	9	706-10		Duplicate
[A case of classical tsutsugamushi disease confirmed after an interval of 15 years in Akita Prefecture, Japan]	Sato, H.; Kokusho, Y.; Shibata, C.; Saito, H.; Saito, S.; Fujita, H.; Suto, T.	2010	Kansenshogaku Zasshi - Journal of the Japanese Association for Infectious Diseases	84	4	454-6		Duplicate
Contribution of rickettsioses in Sri Lankan patients with fever who responded to empirical doxycycline treatment	Premaratna, R.; Rajapakse, R. P.; Chandrasena, T. G.; Nanayakkara, D. M.; Bandara, N. K.; Kularatna, S. A.; Eremeeva, M. E.; Dasch, G. A.; de Silva, H. J.	2010	Transactions of the Royal Society of Tropical Medicine & Hygiene	104	5	368-70		Epidemiological
High rates of homologous recombination in the mite endosymbiont and opportunistic human pathogen orientia tsutsugamushi	Sonthayanon, P.; Peacock, S. J.; Chierakul, W.; Wuthiekanun, V.; Blacksell, S. D.; Holden, M. T. G.; Bentley, S. D.; Feil, E. J.; Day, N. P. J.	2010	PLoS Neglected Tropical Diseases	4 (7) (no pagination)	e752			Duplicate
High rates of homologous recombination in the mite endosymbiont and opportunistic human pathogen Orientia tsutsugamushi	Sonthayanon, P.; Peacock, S. J.; Chierakul, W.; Wuthiekanun, V.; Blacksell, S. D.; Holden, M. T.; Bentley, S. D.; Feil, E. J.; Day, N. P.	2010	PLoS Neglected Tropical Diseases [electronic resource]	4	7	e752		Molecular analysis
An outbreak of scrub typhus in Bishnupur district of Manipur, India, 2007	Singh, S. I.; Devi, K. P.; Rajkumari, Tilotama; Somorjit, Ningombam; Gopalkrishna, Y.; Singh, T. B.; Murhekar, M. V.	2010	Tropical Doctor	40	3	169-170		Epidemiological
Post-larval stages of Ascoschoengastia (Laurentella) lorius (Gunther) (Acariformes: Trombiculidae) provide evidence for a nest-based life history	Shaw, M.	2010	Zootaxa		2680	55-64		Non human
Serological surveillance of scrub typhus, murine typhus, and leptospirosis in small mammals captured at Twin Bridges Training Area, Gyeonggi Province, Republic of Korea, 2005-2007	Sames, W. J.; Klein, T. A.; Kim, HeungChul; Gu, SeHun; Kang, HaeJi; Shim, SoHee; Ha, SiJung; Chong, SungTae; Lee, InYong; Richards, A. L.; Yi, SukHee; Song, JinWon	2010	Military Medicine	175	1	48-54		Non human
Survey of rickettsial vectors and reservoir hosts in military areas of operation (aos) along northern thai-myanmar and thai-cambodia borders	Sakpaisal, P.; Ruang-areerate, T.; Kuttasingkee, N.; Sangjun, N.; Somsri, K.; Koewsathit, J.; Youngpakool, K.; Kaewsatien, P.; Chanchu, C.; Gaywee, J.	2010	American Journal of Tropical Medicine and Hygiene	1)		187		Non human
Sero-epidemiologic investigation on rickettsiosis of humans and domestic animals in Yunnan province	Zhi-hong, D. A. O.; Chang-wei, Liang; Juan, L. I.; Yun-de, L. I.; Jing-bo, Zhao; Hui-lan, Y. V.; Li-juan, Zhang; Li-tao, Chang	2010	Chinese Journal of Zoonoses		2	189-192,å°3		Seroprevalence
Contrasting spatial distribution and risk factors for past infection with scrub typhus and murine typhus in Vientiane city, Lao PDR	Valle, J.; Thaojaikong, T.; Moore, C. E.; Phetsouvanh, R.; Richards, A. L.; Souris, M.; Fournet, F.; Salem, G.; Gonzalez, J. J.; Newton, P. N.	2010	PLoS Neglected Tropical Diseases	4	12	2021-10-01		Seroprevalence
Serological study of Rickettsial diseases in human and rodent population in Chittoor dist. (A.P.)	Prabhakaran, A.; Lal, S.; Biswas, S.; Vinoth, S.; Asraf, A. S.; Mittal, V.	2010	Journal of Communicable Diseases	42	3	209-213		Duplicate
Serological study of rickettsial diseases in human and rodent population in Chittoor dist. (A.P.).[Erratum appears in J Commun Dis. 2010 Sep;42(3):2 p preceding 171]	Prabhakaran, A.; Lal, S.; Biswas, S.; Vinoth, S.; Asraf, A. S.; Mittal, V.	2010	Journal of Communicable Diseases	42	3	209-13		Duplicate
Antigenic drift of Orientia tsutsugamushi in South Korea as identified by the sequence analysis of a 56-kDa protein-encoding gene	Park, SangWon; Lee, ChiKug; Kwak, YeeGyung; Moon, ChiSook; Kim, BaekNam; Kim, EuSuk; Kang, JaeMyung; Lee, ChangSeop	2010	American Journal of Tropical Medicine and Hygiene	83	4	930-935
Inhibition of Orientia tsutsugamushi infection by a truncated recombinant 56-kDa outer membrane protein	Park, S.; Hwang, K. J.; Chu, H.; Park, S. H.; Shim, S. K.; Choi, Y. S.; Kim, J. S.; Park, M. Y.	2010	Letters in Applied Microbiology	50	5	445-51		Molecular analysis
Serological surveillance of scrub typhus, murine typhus, and leptospirosis in small mammals captured at firing points 10 and 60, Gyeonggi Province, Republic of Korea, 2001-2005	O'Guinn, M. L.; Klein, T. A.; Lee, J. S.; Richards, A. L.; Kim, HeungChul; Ha, SiJung; Shim, SoHee; Baek, LuckJu; Song, KiJoon; Chong, SungTae; Turell, M. J.; Burkett, D. A.; Schuster, A.; Lee, InYong; Yi, SukHee; Sames, W. J.; Song, JinWon	2010	Vector Borne and Zoonotic Diseases	10	2	125-133		Non human
Geographical distribution, effect of season & life cycle of scrub typhus	Parag, Sharma; Rakesh, Kakkar; Kaore, S. N.; Yadav, V. K.; Raj, Sharma	2010	JK Science	12	2	63-64		Review
Genome comparison and phylogenetic analysis of orientia tsutsugamushi strains	Nakayama, K.; Kurokawa, K.; Fukuhara, M.; Urakami, H.; Yamamoto, S.; Yamazaki, K.; Ogura, Y.; Ooka, T.; Hayashi, T.	2010	DNA Research	17	5	281-291	10.1093/dnares/dsq018	Molecular analysis
[Correlations between climate change-related infectious diseases and meteorological factors in Korea]	Kim, S. H.; Jang, J. Y.	2010	Journal of Preventive Medicine & Public Health / Yebang Uihakhoe Chi	43	5	436-44		Epidemiological
Epidemiological Characteristics of Scrub Typhus in Korea, 2009	Kim, S.; Kim, J. S.; Lee, H.	2010	Osong Public Health and Research Perspectives	1	1	55-60		Epidemiological
Structural and transcriptional analysis of gene clusters for a type IV secretion system in Orientia tsutsugamushi	Koo, J. E.; Koh, Y. S.	2010	World Journal of Microbiology and Biotechnology	26	4	753-759	10.1007/s11274-009-0215-z	Molecular analysis
Surveillance study of trombiculid mite in Yamagata Prefecture, Japan (2007-2008)	Kaneko, A.; Seto, J.; Otani, K.; Kadosaka, T.	2010	Medical Entomology and Zoology	61	1	79-84		Non human
Correlation between the concentrations of tumor necrosis factor-alpha and the severity of disease in patients infected with Orientia tsutsugamushi	Iwasaki, H.; Mizoguchi, J.; Takada, N.; Tai, K.; Ikegaya, S.; Ueda, T.	2010	International Journal of Infectious Diseases	14	4	e328-e333		Duplicate
Gastrointestinal: Scrub typhus induced acute gastric ulceration	Cho, S. W.; Hwang, J. T.; Oh, T. H.	2010	Journal of Gastroenterology and Hepatology (Australia)	25	7	1331		Duplicate
Cleavage of p65 subunit of NF-ÎºB by Orientia tsutsugamushi	Kim, M. J.; Lee, S. M.; Kil, S. H.; Kang, J. S.	2010	Journal of Bacteriology and Virology	40	4	151-157	10.4167/jbv.2010.40.4.151	Molecular analysis
A case of Japanese spotted fever: The first case in Okayama prefecture	Kawakami, M.; Umekawa, Y.; Tabara, K.; Kida, K.; Fujii, R.; Kishimoto, T.	2010	Acta Hepatologica Japonica	51	12	714-721	10.2957/kanzo.51.714	Duplicate
Scrub typhus in patients with liver cirrhosis: A preliminary study	Kim, I. H.; Lee, H. B.; Hwang, J. H.; Kwon, K. S.; Lee, C. S.	2010	Clinical Microbiology and Infection	16	5	419-424		Case-control
Compare the characteristics of liver damage in tsutsugamushi disease during different periods	Huang Jing-hua	2010	Chinese Journal of Primary Medicine and Pharmacy	17	16	2235-2236
Scrub typhus in children: Jammu experience	Digra, S. K.; Saini, G. S.; Singh, V.; Sharma, S. D.; Kaul, R.	2010	JK Science	12	2	95-97		Characteristic
A model for the transmission dynamics of Orientia tsutsugamushi among its natural reservoirs	Kim, ByulNim; Gordillo, L. F.; Kim, YongKuk	2010	Journal of Theoretical Biology	266	1	154-161		Modelling
A case of Japanese spotted fever: The first case in Okayama prefecture. [Japanese]	Kawakami, M.; Umekawa, Y.; Tabara, K.; Kida, K.; Fujii, R.; Kishimoto, T.	2010	Acta Hepatologica Japonica	51	12	714-721		Not on ST
Radiological manifestations of scrub typhus	Kaur, M.; Singh, R.	2010	JK Science	12	2	107-108		Review
Laboratory diagnosis of scrub typhus	Kaore, N. M.	2010	JK Science	12	2	72-75		Review
Relationship between small mammals and natural-focus diseases in China. [Chinese]	Ju, JunKe; Gong, ZhengDa	2010	Zhongguo Meijie Shengwuxue ji Kongzhi Zazhi = Chinese Journal of Vector Biology and Control	21	4	293-296		Non human
Risk factors leading to fatal outcome in scrub typhus	Hwang, JeongHwan; Lee, ChangSeop	2010	JK Science	12	2	67-69		Review
Epidemiological analysis of scrub typhus in Panzhihua city, 2006-2008. [Chinese]	Jiang, DeYong; Wang, Jing; Yu, ZhuoJun; Zhou, ZhiGang; Huang, XingHui	2010	Zhongguo Meijie Shengwuxue ji Kongzhi Zazhi = Chinese Journal of Vector Biology and Control	21	4	387-389		Epidemiological
Pediatric scrub typhus	Ira, Shah; Vigyan, Bang; Vishank, Shah; Vaibhav, Vaidya	2010	JK Science	12	2	88-90		Review
Scrub typhus vaccine: past, present and future	Hussain, S. B.; Beenish, Mushtaq; Shamas, M. N.	2010	JK Science	12	2	102-103		Review
Scrub typhus: prevention and control	Ritesh, Sharma	2010	JK Science	12	2			Review
Phylogenetic analysis of 56-kDa type-specific antigen gene of Orientia tsutsugamushi isolates in Taiwan	Lu, HsiuYing; Tsai, KunHsien; Yu, ShengKai; Cheng, ChiaHsin; Yang, JrShiang; Su, ChienLing; Hu, HuaiChin; Wang, HsiChieh; Huang, JyhHsiung; Shu, PeiYun	2010	American Journal of Tropical Medicine and Hygiene	83	3	658-663		Molecular analysis
Investigation on the epidemic factors of scrub typhus in Fuyang city, Anhui province in 2008. [Chinese]	Liu, XuXiang; Wu, JiaBing; Zhang, GuoHong; Jin, DongHui; Zhu, LiYe; Ma, HuiLai; He, Fan	2010	Zhongguo Meijie Shengwuxue ji Kongzhi Zazhi = Chinese Journal of Vector Biology and Control	21	6	569-571		Case-control
Travel acquired scrub typhus	Kumar, S.	2010	JK Science	12	2	65-66		Review
Diagnosis of scrub typhus	Koh, G. C. K. W.; Maude, R. J.; Paris, D. H.; Newton, P. N.; Blacksell, S. D.	2010	American Journal of Tropical Medicine and Hygiene	82	3	368-370		Review
Advances in molecular biology techniques to detect and classify Orientia tsutsugamushi. [Chinese]	Lai, MingYao; Wu, Na; Liu, AiHua; Bao, FuKai	2010	Zhongguo Bingyuan Shengwuxue Zazhi / Journal of Pathogen Biology	5	10	782-785		Review
Isolation of a novel Orientia species (O. chuto sp. nov.) from a patient infected in Dubai	Izzard, L.; Fuller, A.; Blacksell, S. D.; Paris, D. H.; Richards, A. L.; Aukkanit, N.; Nguyen, C.; Jiang, J.; Fenwick, S.; Day, N. P.; Graves, S.; Stenos, J.	2010	Journal of Clinical Microbiology	48	12	4404-9		Molecular analysis
Cleavage of p65 Subunit of NF-kappaB by Orientia tsutsugamushi	Kim, Mi Jeong; Lee, Sun Myoung; Kil, Se Hee; Kang, Jae Seung	2010	Journal of Bacteriology and Virology	40	4	151-157		Molecular analysis
Correlations between climate change-related infectious diseases and meteorological factors in Korea. [Korean]	Kim, S. H.; Jang, J. Y.	2010	Journal of Preventive Medicine and Public Health	43	5	436-444		Duplicate
Epidemiology of scrub typhus	Dinesh, Kumar; Raina, D. J.; Sanjana, Gupta; Ana, Angurana	2010	JK Science	12	2	60-62		Review
Mite-transmitted dermatoses and infectious diseases in returning travelers	Diaz, J. H.	2010	Journal of Travel Medicine	17	1	21-31		Review
Phylogenetic clustering of 4 prevalent virulence genes in Orientia tsutsugamushi isolates from human patients	Chu, Hyuk; Park, SangHee; Kim, EunJu; Hwang, KyuJam; Shim, SooKyoung; Park, SungDo; Park, MiYeoun	2010	The Journal of Microbiology	48	1	124-128		Molecular analysis
A case of back pain caused by Salmonella spondylitis	Choi, Y. S.; Cho, W. J.; Yun, S. H.; Lee, S. Y.; Park, S. H.; Park, J. C.; Jang, E. H.; Shin, H. Y.	2010	Korean Journal of Anesthesiology	59	SUPPL.	S233-S237		Not on ST
Intracellular invasion by Orientia tsutsugamushi is mediated by integrin signaling and actin cytoskeleton rearrangements	Cho, B. A.; Cho, N. H.; Seong, S. Y.; Choi, M. S.; Kim, I. S.	2010	Infection and Immunity	78	5	1915-1923		Molecular analysis
Global gene expression profile of Orientia tsutsugamushi	Cho, B. A.; Cho, N. H.; Min, C. K.; Kim, S. Y.; Yang, J. S.; Lee, J. R.; Jung, J. W.; Lee, W. C.; Kim, K.; Lee, M. K.; Kim, S.; Kim, K. P.; Seong, S. Y.; Choi, M. S.; Kim, I. S.	2010	Proteomics	10	9	1699-1715		Molecular analysis
Identification of early response genes in human peripheral leukocytes infected with Orientia tsutsugamushi: The emergent of a unique gene expression profile for diagnosis of O. tsutsugamush infection	Chao, C. C.; Li, X.; Hammamieh, R.; O'Leary, B.; Jett, M.; Ching, W. M.	2010	Open Infectious Diseases Journal	4	1	16-30		Molecular analysis
Cysteine-free proteins in the immunobiology of arthropod-borne diseases	Mejia, J. S.; Arthun, E. N.; Titus, R. G.	2010	Journal of Biomedicine and Biotechnology	2010			10.1155/2010/171537	Not on ST
Arthropod borne disease: the leading cause of fever in pregnancy on the Thai-Burmese border	McGready, R.; Ashley, E. A.; Wuthiekanun, V.; Tan, SawOo; Pimanpanarak, M.; Viladpai-Nguen, S. J.; Jesadapanpong, W.; Blacksell, S. D.; Peacock, S. J.; Paris, D. H.; Day, N. P.; Singhasivanon, P.; White, N. J.; Nosten, F.	2010	PLoS Neglected Tropical Diseases	4	11			Duplicate
Chemoprophylaxis of tropical infectious diseases	McBride, W. J. H.	2010	Pharmaceuticals	3	5	1561-1575		Review
[Tsutsugamushi disease and Japanese spotted fever recognition among medical seminar participants for the general public in epidemic and non-epidemic areas]	Matsui, T.; Fujimoto, T.; Satoh, H.; Yasui, Y.; Okabe, N.	2010	Kansenshogaku Zasshi - Journal of the Japanese Association for Infectious Diseases	84	1	48-51		Duplicate
Tsutsugamushi disease and Japanese spotted fever recognition among medical seminar participants for the general public in epidemic and non-epidemic areas. [Japanese]	Matsui, T.; Fujimoto, T.; Satoh, H.; Yasui, Y.; Okabe, N.	2010	Kansenshogaku zasshi	The Journal of the Japanese Association for Infectious Diseases. 84	1	48-51		Survey
[Sero-epidemiologic investigation on tick-borne diseases of humans and domestic animals in Zhejiang province]	Chai, C. L.; Lu, Q. Y.; Sun, J. M.; Jiang, L. P.; Ling, F.; Zhang, L. J.; Zheng, S. G.; Zhang, H.; Ge, J. H.	2010	Chung-Hua Liu Hsing Ping Hsueh Tsa Chih Chinese Journal of Epidemiology	31	10	1144-7		Duplicate
Serosurveillance of scrub typhus in small mammals collected from military training sites near the DMZ, Northern Gyeonggi-do, Korea, and analysis of the relative abundance of chiggers from mammals examined	Kim, H. C.; Lee, InYong; Chong, S. T.; Richards, A. L.; Gu, SeHun; Song, JinWon; Lee, J. S.; Klein, T. A.	2010	Korean Journal of Parasitology	48	3	237-243		Non human
Leptospirosis presenting as acute respiratory distress syndrome (ARDS) in sub-Himalayan region	Chauhan, V.; Mahesh, D. M.; Panda, P.; Mokta, J.; Thakur, S.	2010	The Journal of the Association of Physicians of India	58		390-391		Not on ST
Profile of patients of leptospirosis in sub-Himalayan region of north India	Chauhan, V.; Mahesh, D. M.; Panda, P.; Mokta, J.; Thakur, S.	2010	Journal of Association of Physicians of India	58	6	354-356		Not on ST
Investigation of Cytokine Gene Polymorphisms in Korean Patients with Scrub Typhus	Chang, U. Im; Kim, Su Yeon; Wie, Seong Heon; Kim, Tae-gyu	2010	Infection and Chemotherapy	42	1	30-34		Molecular analysis
Sero-epidemiologic investigation on rickettsiosis of humans and domestic animals in Yunnan province. [Chinese]	Chang, LiTao; Dao, ZhiHong; Liang, ChangWei; Li, Juan; Li, YunDe; Zhao, JingBo; Yv, HuiLan; Zhang, LiJuan	2010	Chinese Journal of Zoonoses	26	2	189-192		Seroprevalence
[Sero-epidemiologic investigation on tick-borne diseases of humans and domestic animals in Zhejiang province]. [Chinese]	Chai, C. L.; Lu, Q. Y.; Sun, J. M.; Jiang, L. P.; Ling, F.; Zhang, L. J.; Zheng, S. G.; Zhang, H.; Ge, J. H.	2010	Zhonghua liu xing bing xue za zhi = Zhonghua liuxingbingxue zazhi	31	10	1144-1147		Seroprevalence
Accuracy of rapid IgM-based immunochromatographic and immunoblot assays for diagnosis of acute scrub typhus and murine typhus infections in Laos	Blacksell, S. D.; Jenjaroen, K.; Phetsouvanh, R.; Tanganuchitcharnchai, A.; Phouminh, P.; Phongmany, S.; Day, N. P. J.; Newton, P. N.	2010	American Journal of Tropical Medicine and Hygiene	83	2	365-369		Diagnostic (accuracy)
Accuracy of AccessBio Immunoglobulin M and Total Antibody Rapid Immunochromatographic Assays for the Diagnosis of Acute Scrub Typhus Infection	Blacksell, S. D.; Jenjaroen, K.; Phetsouvanh, R.; Wuthiekanun, V.; Day, N. P.; Newton, P. N.; Ching, W. M.	2010	Clinical & Vaccine Immunology: CVI	17	2	263-6		Diagnostic (accuracy)
Accuracy of rapid IgM-based immunochromatographic and immunoblot assays for diagnosis of acute scrub typhus and murine typhus infections in Laos.[Erratum appears in Am J Trop Med Hyg. 2010 Oct;83(4):960]	Blacksell, S. D.; Jenjaroen, K.; Phetsouvanh, R.; Tanganuchitcharnchai, A.; Phouminh, P.; Phongmany, S.; Day, N. P.; Newton, P. N.	2010	American Journal of Tropical Medicine & Hygiene	83	2	365-9		Diagnostic (accuracy)
Renal failure associated with scrub typhus	Ashraf, M.; Farooq, A.; Bashir, S.; Shah, S.	2010	JK Science	12	2	81-82		Review
Rickettsiae infections - classification	Aroma, Oberoi; Navjot, Singh	2010	JK Science	12	2	57-59		Review
Scrub typhus: an unrecognized threat in South India - clinical profile and predictors of mortality	Anugrah, Chrispal; Harikishan, Boorugu; Gopinath, K. G.; Prakash, J. A. J.; Chandy, S.; Abraham, O. C.; Abraham, A. M.; Thomas, K.	2010	Tropical Doctor	40	3	129-133
Acute undifferentiated febrile illness in adult hospitalized patients: the disease spectrum and diagnostic predictors - an experience from a tertiary care hospital in South India	Anugrah, Chrispal; Harikishan, Boorugu; Gopinath, K. G.; Chandy, S.; Prakash, J. A. J.; Thomas, E. M.; Abraham, A. M.; Abraham, O. C.; Thomas, K.	2010	Tropical Doctor	40	4	230-234		Cross-sectional
Scrub typhus-reemergence in Jammu	Annil, Mahajan; Tandon, V. R.	2010	JK Science	12	2	55-56		Cross-sectional; Review
Recent advances in understanding pathophysiology of scrub typhus	Dogra, S.	2010	JK Science	12	2	70-71		Review
A case of back pain caused by Salmonella spondylitis: A case report	Choi, Yun Suk; Cho, Woo Jin; Yun, So Hui; Lee, Seung Yun; Park, Sang Hyun; Park, Jong Cook; Jang, Eun Hee; Shin, Hhe Young	2010	Korean j. anesthesiol.	59	Suppl	S233-S237		Not on ST
Orientia tsutsugamushi induced endothelial cell activation via the NOD1-IL-32 pathway	Cho, KyungAh; Jun, YoonHee; Suh, JeeWon; Kang, JaeSeung; Choi, HeeJung; Woo, SoYoun	2010	Microbial Pathogenesis	49	3	95-104		Molecular analysis
Combination of DNA vaccine plasmids carrying the gene coding for the truncated 47 KDA antigen and the codon optimized gene of 56 KDA antigen can provide excellent protection against the homologous challenge of orientia karp strain in a mouse model	Ching, W. M.; Chao, C. C.; Chan, T. C.; Zhang, Z.; Huber, E.; Chen, H. W.	2010	American Journal of Tropical Medicine and Hygiene	1)		307		Non human
[Tsutsugamushi disease rickettsia]. [Japanese]	Amano, K.	2010	Nippon rinsho	Japanese journal of clinical medicine. 68 Suppl 6		237-239		Duplicate
Scrub typhus in southern India: are we doing enough?	Abdul, Razak; Vishwanath, Sathyanarayanan; Mukhyaprana, Prabhu; Madhusudan, Sangar; Balasubramanian, R.	2010	Tropical Doctor	40	3	149-151		Cross-sectional; Weil-Felix
Follow-up analysis on the epidemic strains of Orientia tsutsugamushi in the first outbreak of scrub typhus in Henan Province, China	Zhang, Lijuan; Jin, Zhang; Xia, Shengli; Zhang, Jingshan; Li, Menglei; Fu, Xiuping; Luan, Mingchun	2009						Epidemiological
Seroepidemiological survey of hospital-associated populations in Colombo, Sri Lanka	Van Peenen, P. F.; See, R.; Soysa, P. E.; Irving, G. S.	2009						Earlier than 1998; Seroprevalence
A serological survey of scrub, tick, and endemic typhus in Sabah, East Malaysia	Taylor, A. C.; Hii, J.; Kelly, D. J.; Davis, D. R.; Lewis, G. E.	2009						Earlier than 1998; Seroprevalence
Diagnosis of scrub typhus in Malaysian aborigines using nested polymerase chain reaction	Tay, S. T.; Nazma, S.; Rohani, M. Y.	2009						Earlier than 1998
Scrub typhus and chiggers in northern Thailand	Takada, N.; Khamboonruang, C.; Yamaguchi, T.; Thitasut, P.; Vajrasthira, S.	2009						Earlier than 1998; Seroprevalence
Interstitial nephritis in infection	Sitprija, V.	2009						Earlier than 1998
Murine typhus in southern Thailand	Silpapojakul, K.; Woodtayagone, J.; Lekakula, A.; Vimuktalaba, A.; Krisanapan, S.	2009						Earlier than 1998
Collection of lymphocytes in field situation for lymphocyte transformation studies in scrub typhus	Shirai, A.; Mariappan, M.; Loke, S.; Huxsoll, D. L.	2009						Earlier than 1998
ELISA-based colorimetric detection of Rickettsia tsutsugamushi DNA from patient sera by nested polymerase chain reaction	Shieh, G. J.; Chen, H. L.; Chen, H. Y.; Wang, G. R.; Horng, C. B.	2009						Earlier than 1998
Perspectives on scrub typhus, tick-borne pathogens, and hantavirus in the Republic of Korea	Sames, W. J.; Kim, H. C.; Klein, T. A.	2009	U.S	Army Medical Department journal.		40-49		Review
Protection against scrub typhus infection engendered by the passive transfer of immune sera	Robinson, D. M.; Huxsoll, D. L.	2009						Earlier than 1998
Early diagnosis of scrub typhus in Thailand from clinical specimens by nested polymerase chain reaction	Manosroi, Jiradej; Chutipongvivate, Salakchit; Auwanit, Wattana; Manosroi, Aranya	2009						Diagnostic (accuracy)
Antibodies to Orientia tsutsugamushi in soldiers in northeastern Thailand	Frances, S. P.; Eamsila, C.; Strickman, D.	2009						Earlier than 1998
Electrocardiographic changes in scrub typhus patients	Fang, C. Y.; Dennis, D. T.; Lee, J. B.	2009						Earlier than 1998
Hepatic dysfunction in pediatric scrub typhus: role of liver function test in diagnosis and marker of disease severity	Chanta, Chulapong; Triratanapa, Krilerk; Ratanasirichup, Preecha; Mahaprom, Warangkana	2009						Cross-sectional
Scrub typhus in suburban Bangkok: first cases	Eamsila, C.; Buranakitjaroen, P.; Tanskul, P.; Watcharapichat, P.	2009						Case series; No abstract
Review of the infectious diseases in Guangzhou Children's Hospital. [Chinese]	Ye, JiaWei	2009	Journal of Tropical Medicine	9	8	933-935		Epidemiological
A dog naturally infected with rickettsia akari in Yucatan, MÃ©xico	Zavala-Castro, J. E.; Zavala-VelÃ¡zquez, J. E.; Del Rosario GarcÃ­a, M.; LeÃ³n, J. J. A.; Dzul-Rosado, K. R.	2009	Vector-Borne and Zoonotic Diseases	9	3	345-347	10.1089/vbz.2008.0189	Not on ST
Mitogen-activated protein kinases and tumor necrosis factor alpha responses of macrophages infected with Orientia tsutsugamushi	Yun, JiHyun; Koo, JungEun; Koh, YoungSang	2009	World Journal of Microbiology & Biotechnology	25	12	2157-2164		Molecular analysis
Mitogen-activated protein kinases are involved in tumor necrosis factor alpha production in macrophages infected with Orientia tsutsugamushi	Yun, J. H.; Koo, J. E.; Koh, Y. S.	2009	Microbiology and Immunology	53	6	349-355	10.1111/j.1348-0421.2009.00127.x	Molecular analysis
Timeliness of national notifiable diseases surveillance system in Korea: a cross-sectional study	Yoo, HyoSoon; Park, Ok; Park, HyeKyung; Lee, EunGyu; Jeong, EunKyeong; Lee, JongKoo; Cho, SungIl	2009	BMC Public Health	9	93			Epidemiological
Timeliness of national notifiable diseases surveillance system in Korea: A cross-sectional study	Yoo, H. S.; Park, O.; Park, H. K.; Lee, E. G.; Jeong, E. K.; Lee, J. K.; Cho, S. I.	2009	BMC Public Health	9 (no pagination)	93			Duplicate
Radiologic pulmonary findings, clinical manifestations and serious complications in scrub typhus: experiences from a teaching hospital in eastern Taiwan	Wu, KunMing; Wu, ZheWei; Peng, GuoQuan; Wu, JianLiang; Lee, ShihYi	2009	International Journal of Gerontology	3	4	223-232		Characteristic
Development and evaluation of a latex agglutination test for the rapid diagnosis of scrub typhus	Wongchotigul, Varee; Waicharoen, Sunthareeya; Riengrod, Searmsap; Chimsumang, Saichon; Rattanadakul, Jaruwadee; Chinprasatsak, Soontorn	2009						Duplicate
Geographical assessment of rickettsial infections in rodents in Indonesia	Widjaja, S.; Williams, M.; Ibrahim, I. N.; Winoto, I. L.; Farzeli, A.; Yunianto, A.; Perwitasari, D.; Jaya, U. A.; Pepi, D.; Richards, A. L.; Barbara, K. A.; Stoops, C. A.; Blair, P. J.	2009	American Journal of Tropical Medicine and Hygiene	1)		120		Non human
Acute scrub typhus in Northern Thailand: EKG changes	Watt, George; Kantipong, Pacharee; Jirajarus, Kompoj	2009						Duplicate
Investigation of 62 Tsutsugamushi disease cases in Hiroshima City Asa Hospital	Watanabe, M.; Mizuno, H.; Hirashima, M.	2009	Nishinihon Journal of Dermatology	71	2	156-159	10.2336/nishinihonhifu.71.156	Duplicate
Investigation of 62 Tsutsugamushi disease cases in Hiroshima City Asa Hospital. [Japanese]	Watanabe, M.; Mizuno, H.; Hirashima, M.	2009	Nishinihon Journal of Dermatology	71	2	156-159		Characteristic
Rickettsiology and Rickettsial Diseases Fifth International Conference, Marseilles, France, 18-20 May 2008		2009	Annals of the New York Academy of Sciences			1-180		Not on ST
Seroprevalence of rickettsial infection in commensal rodents and shrews trapped in the Bangkok Metropolitan Area	Siritantikorn, Sontana; Sangkasuwan, Vichai; Eamsila, Chirapa; Singchai, Chantra; Kantakamalakul, Wannee; Puthavathana, Pilaipan	2009						Duplicate
[Clinical analysis of 7 cases of scrub typhus similar to severe bacterial infections in children]	Shan, X. O.; Qian, C.; Chen, Y. P.; Lin, Z. D.	2009	Zhongguo Dangdai Erke Zazhi	11	5	404-6		Duplicate
A case of Tsutsugamushi disease with liver dysfunction due to minocycline	Tsuruta, N.; Hirashima, N.; Koba, S.; Misago, N.; Narisawa, Y.	2009	Nishinihon Journal of Dermatology	71	4	412-415	10.2336/nishinihonhifu.71.412	Duplicate
Septic shock secondary to scrub typhus: characteristics and complications	Thap, Lon Chan; Supanaranond, Wichai; Treeprasertsuk, Sombat; Kitvatanachai, Sirima; Chinprasatsak, Soontorn; Phonrat, Benjaluck	2009						Duplicate
Antigenic types of Orientia tsutsugamushi in Malaysia	Tay, S. T.; Rohani, M. Y.; Ho, T. M.; Devi, S.	2009						Duplicate
In vitro demonstration of the hemolytic, cytotoxic activities and induction of apoptosis in Orientia tsutsugamushi infected L929 mouse fibroblast cells	Tay, S. T.; Rohani, M. Y.; Ho, T. M.; Devi, S.	2009						Duplicate
Virulence of Malaysian isolates of Orientia tsutsugamushi in mice	Tay, S. T.; Rohani, M. Y.; Ho, T. M.; Devi, S.	2009						Duplicate
Epidemiology and clinical aspects of rickettsioses in Thailand	Suputtamongkol, Y.; Suttinont, C.; Niwatayakul, K.; Hoontrakul, S.; Limpaiboon, R.; Chierakul, W.; Losuwanaluk, K.; Saisongkork, W.	2009	Annals of the New York Academy of Sciences	1166		172-9		Duplicate
Epidemiology and clinical aspects of rickettsioses in Thailand	Suputtamongkol, Y.; Suttinont, C.; Niwatayakul, K.; Hoontrakul, S.; Limpaiboon, R.; Chierakul, W.; Losuwanaluk, K.; Saisongkork, W.	2009	Rickettsiology and Rickettsial Diseases Fifth International Conference	Annals of the New York Academy of Sciences. 1166		172-179		Review
Assessment of a quantitative multiplex 5' nuclease real-time PCR for spotted fever and typhus group rickettsioses and Orientia tsutsugamushi	Prakash, J. A. J.; Reller, M. E.; Barat, N.; Dumler, J. S.	2009	Clinical Microbiology and Infection	15	SUPPL. 2	292-293		Diagnostic (accuracy)
Rickettsia tsutsugamushi strains found in chiggers collected in Thailand	Shirai, A.; Tanskul, P. L.; Andre, R. G.; Dohany, A. L.; Huxsoll, D. L.	2009						Non human
Early detection of Rickettsia tsutsugamushi in peripheral monocyte cultures derived from experimentally infected monkeys and dogs	Shirai, A.; Sankaran, V.; Gan, E.; Huxsoll, D. L.	2009						Molecular analysis
The Usefullness of the Adenosine Deaminase Activity for the Diagnosis of the Scrub typhus	Shin, S. N.; Lee, Y. M.; Lee, C. H.; Cho, J. H.; Lee, J. H.	2009	Infection and Chemotherapy	41	5	286-288		Diagnostic (method)
Characterisation of Orientia tsutsugamushi genotypes from wild rodents and chigger mites in Korea	Shim, S. K.; Choi, E. N.; Yu, K. O.; Park, H. J.; Kim, C. M.; Lee, K. H.; Park, J. K.; Park, P. H.; Yoon, M. H.; Park, S. H.; Choi, Y. S.; Hwang, K. J.; Park, M. Y.	2009	Clinical Microbiology and Infection	15	s2	311-312		Non human
Genome watch: Breaking the ICE	Seth-Smith, H.; Croucher, N. J.	2009	Nature Reviews Microbiology	7	5	328-329	10.1038/nrmicro2137	Review
Rickettsia tsutsugamushi infections in chiggers and small mammals on a mature oil palm estate	Shirai, A.; Robinson, D. M.; Lim, B. L.; Dohany, A. L.; Huxsoll, D. L.	2009						Non human
Autopsy case of acute liver failure due to scrub typhus	Shioi, Y.; Murakami, A.; Takikawa, Y.; Miyate, Y.; Tomichi, N.; Takayama, K.; Uesugi, N.; Sugai, T.	2009	Clinical Journal of Gastroenterology	2	4	310-314		Characteristic
Scrub typhus in Darjeeling, India: opportunities for simple, practical prevention measures	Sharma, P. K.; Ramakrishnan, R.; Hutin, Y. J.; Barui, A. K.; Manickam, P.; Kakkar, M.; Mittal, V.; Gupte, M. D.	2009	Transactions of the Royal Society of Tropical Medicine & Hygiene	103	11	1153-8		Case-control; Epidemiological
Demonstration of the natural foci of tsutsugamushi disease in Nan Peng Lie Islands in China	Shanshan, W.; Pulin, J.; Jialiang, H.; Guifu, P.; Nianhua, Z.; Jinhua, L.; Shaofan, Z.; Zhibing, W.	2009						Duplicate
Sequence analysis of Orientia tsutsugamushi DNA from mites collected in the Xisa archipelago, China	Wang, Shan-Shan; Zhan, Dao-Cheng; Peng, Gui-Fu; Pan, Hua; Xiao, Hong; Zeng, Nian-Hua; Huang, Jia-Liang; Wang, Zhi-Bing	2009						Molecular analysis
Field evaluation of dimethoate as a systemic for the control of chigger mites in the Pescadores Island of Taiwan	Trosper, J. H.	2009						Non human
Ectoparasite zoonoses. (Modular Texts Series)	Webber, R.	2009	Communicable disease epidemiology and control	3		225-242		Duplicate
Antibody prevalence of Orientia tsutsugamushi, Rickettsia typhi and TT118 spotted fever group rickettsiae among Malaysian blood donors and febrile patients in the urban areas	Tay, S. T.; Kamalanathan, M.; Rohani, M. Y.	2009						Duplicate
Serological evidence of natural infection of wild rodents (Rattus spp and Tupaia glis) with rickettsiae in Malaysia	Tay, S. T.; Kaewanee, S.; Ho, T. M.; Rohani, M. Y.; Devi, S.	2009						Duplicate
Infection of the endothelium by members of the order Rickettsiales	Valbuena, G.; Walker, D. H.	2009	Thrombosis and Haemostasis	102	6	1071-1079		Review
Incidence of rickettsial infection in patients with acute fever in provincial Thai army hospitals	Thitivichianlert, S.; Panichkul, S.; Bodhidatta, D.; Rodkvamtook, W.; Sukwit, S.; Boonmee, P.; Ketupanya, A.	2009	Journal of the Medical Association of Thailand = Chotmaihet thangphaet	92 Suppl 1		S39-46		Diagnostic (accuracy); Epidemiological
Assessment of a quantitative multiplex 5' nuclease real-time PCR for spotted fever and typhus group rickettsioses and Orientia tsutsugamushi	Prakash, J. A.; Reller, M. E.; Barat, N.; Dumler, J. S.	2009	Clinical Microbiology & Infection	15 Suppl 2		292-3		Duplicate
Comparison of indirect immunofluorescence assays for diagnosis of scrub typhus and murine typhus using venous blood and finger prick filter paper blood spots	Phetsouvanh, R.; Blacksell, S. D.; Jenjaroen, K.; Day, N. P.; Newton, P. N.	2009	American Journal of Tropical Medicine & Hygiene	80	5	837-40		Diagnostic (accuracy)
Transstadial and transovarial transmission of Orientia tsutsugamushi in Leptotrombidium imphalum and Leptotrombidium chiangraiensis (Acari: Trombiculidae)	Phasomkusolsil, S.; Tanskul, P.; Ratanatham, S.; Watcharapichat, P.; Phulsuksombati, D.; Frances, S. P.; Lerdthusnee, K.; Linthicum, K. J.	2009	Journal of Medical Entomology	46	6	1442-1445		Non human
Seasonal and environmental determinants of leptospirosis and scrub typhus in small mammals captured at a U.S. Military Training Site (Dagmar North), Republic of Korea, 2001-2004	Payne, K. S.; Klein, T. A.; Otto, J. L.; Kim, HeungChul; Chong, SungTae; Ha, SiJung; Gu, SeHun; Jeong, JiHae; Baek, LuckJu; Song, JinWon	2009	Military Medicine	174	10	1061-1067		Non human
Shotgun proteomics of Orientia tsutsugamushi	Ogawa, M.; Shinkai-Ouchi, F.; Matsutani, M.; Uchiyama, T.; Hagiwara, K.; Hanada, K.; Kurane, I.; Kishimoto, T.	2009	Clinical Microbiology and Infection	15	s2	239-240		Molecular analysis
A highly sensitive quantitative real-time PCR assay based on the groEL gene of contemporary Thai strains of Orientia tsutsugamushi	Paris, D. H.; Aukkanit, N.; Jenjaroen, K.; Blacksell, S. D.; Day, N. P.	2009	Clinical Microbiology & Infection	15	5	488-95		Diagnostic (method)
Tropical medicine for expeditions	Parenti, D. M.; Hotez, P. J.	2009	Expedition and wilderness medicine					Review
[Occurrence of Tsutsugamushi disease infection by Orientia tsutsugamushi, Kawasaki serotype, in Yamagata Prefecture, Japan]	Otani, K.; Kaneko, A.; Aoki, T.; Murata, T.	2009	Kansenshogaku Zasshi - Journal of the Japanese Association for Infectious Diseases	83	5	496-9		Duplicate
[Occurrence of Tsutsugamushi disease infection by Orientia tsutsugamushi, Kawasaki serotype, in Yamagata Prefecture, Japan]. [Japanese]	Otani, K.; Kaneko, A.; Aoki, T.; Murata, T.	2009	Kansenshogaku zasshi	The Journal of the Japanese Association for Infectious Diseases. 83	5	496-499		Epidemiological
Spotted fever rickettsioses in children in Sri Lanka	Nagalingam, K.; Rolain, J. M.; Thevanesam, V.; LakKumar, F.; Gunawardana, G.; Raoult, D.	2009	Clinical Microbiology and Infection	15	s2	330-331		Not on ST
Rapid increase of scrub typhus, South Korea, 2001-2006	Kweon, SunSeog; Choi, JinSu; Lim, HyunSul; Kim, JangRak; Kim, KeonYeop; Ryu, SoYeon; Yoo, HyoSoon; Park, Ok	2009	Emerging Infectious Diseases	15	7	1127-1129		Epidemiological
A community-based case-control study of behavioral factors associated with scrub typhus during the autumn epidemic season in South Korea	Kweon, SunSeog; Choi, JinSu; Lim, HyunSul; Kim, JangRak; Kim, KeonYeop; Ryu, SoYeon; Lee, SoDam; Im, HeungKu; Kwon, JunWook	2009	American Journal of Tropical Medicine and Hygiene	80	3	442-446		Case-control
Isolation of Rickettsia tsutsugamushi from rodents, insectivores, carnivores, and ectoparasites from Danang, South Vietnam	Kundin, W. D.; Jones, G. S.	2009						Non human
Activation of mitogen-activated protein kinases is involved in the induction of interferon Î² gene in macrophages infected with Orientia tsutsugamushi	Koo, J. E.; Yun, J. H.; Lee, K. H.; Hyun, J. W.; Kang, H. K.; Jang, W. J.; Park, K. H.; Koh, Y. S.	2009	Microbiology and Immunology	53	2	123-129	10.1111/j.1348-0421.2008.00098.x	Molecular analysis
The role of the United States military in the development of vector control products, including insect repellents, insecticides, and bed nets	Kitchen, L. W.; Lawrence, K. L.; Coleman, R. E.	2009	Journal of Vector Ecology	34	1	50-61		Review
Mucosal adjuvanticity of a shigella invasin complex with DNA-Based vaccines	Kaminski, R. W.; Turbyfill, K. R.; Chao, C.; Ching, W. M.; Oaks, E. V.	2009	Clinical and Vaccine Immunology	16	4	574-586	10.1128/CVI.00435-08	Not on ST
A correlation between pulmonary involvement of acute febrile illness with high incidence during the fall and c-reactive protein	Kim, G. W.; Lee, W. J.; Hong, W. K.; Lee, S. H.; Lee, C. Y.; Lee, M. G.; Hyun, I. G.; Jung, K. S.	2009	Tuberculosis and Respiratory Diseases	66	2	116-121	10.4046/trd.2009.66.2.116	Duplicate
Clinical characteristics of the autumn-winter type scrub typhus cases in south of Shandong province, northern China	Liu, Y. X.; Feng, D.; Suo, J. J.; Xing, Y. B.; Liu, G.; Liu, L. H.; Xiao, H. J.; Jia, N.; Gao, Y.; Yang, H.; Zuo, S. Q.; Zhang, P. H.; Zhao, Z. T.; Min, J. S.; Feng, P. T.; Ma, S. B.; Liang, S.; Cao, W. C.	2009	BMC Infectious Diseases	9 (no pagination)	82			Characteristic
Risk factors leading to fatal outcome in scrub typhus patients	Lee, ChangSeop; Hwang, JeongHwan; Lee, HeungBum; Kwon, KeunSang	2009	American Journal of Tropical Medicine and Hygiene	81	3	484-488		Cross-sectional
A correlation between pulmonary involvement of acute febrile illness with high incidence during the fall and c-reactive protein. [Korean]	Kim, G. W.; Lee, W. J.; Hong, W. K.; Lee, S. H.; Lee, C. Y.; Lee, M. G.; Hyun, I. G.; Jung, K. S.	2009	Tuberculosis and Respiratory Diseases	66	2	116-121		Cross-sectional
Epidemiology of acute Q fever, scrub typhus, and murine typhus, and identification of their clinical characteristics compared to patients with acute febrile illness in Southern Taiwan	Lai, ChungHsu; Huang, ChunKai; Chen, YenHsu; Chang, LinLi; Weng, HuiChing; Lin, JiunNong; Chung, HsingChun; Liang, ShiouHaur; Lin, HsiHsun	2009	Journal of the Formosan Medical Association	108	5	367-376		Cross-sectional
Clinical manifestations, laboratory findings and complications of pediatric scrub typhus in eastern Taiwan	Jim, WaiTim; Chiu, NanChang; Chan, WaiTao; Ho, CheSheng; Chang, JuiHsing; Huang, ShiYu; Wu, Sun	2009	Pediatrics and Neonatology	50	3	96-101		Characteristic
Multicenter GeoSentinel analysis of rickettsial diseases in international travelers, 1996-2008	Jensenius, M.; Davis, X.; Von Sonnenburg, F.; Schwartz, E.; Keystone, J. S.; Leder, K.; Lopez-Velez, R.; Caumes, E.; Cramer, J. P.; Chen, L.; Parola, P.	2009	Emerging Infectious Diseases	15	11	1791-1798		Epidemiological
Scrub typhus in children in a teaching hospital in eastern Taiwan, 2000-2005	Huang, ChangTing; Chi, Hsin; Lee, HungChang; Chiu, NanChang; Huang, FuYuan	2009	Southeast Asian Journal of Tropical Medicine and Public Health	40	4	789-794		Case report; Characteristic
Vectors of scrub typhus and their hosts on a mature oil palm estate	Dohany, A. L.; Lim, B. L.; Huxsoll, D. L.	2009						Non human
Laboratory evaluation of five pesticides for control of Leptotrombidium fletcheri (Acari: Trombiculidae)	Ho, T. M.; Fauziah, M. K.; Saleh, I.	2009						Duplicate
Investigation of the role of Blankaartia acuscutellaris (Acari: Trombiculidae) as a vector of scrub typhus in central Thailand	Frances, S. P.; Watcharapichat, P.; Phulsuksombati, D.; Tanskul, P.	2009						Duplicate
Ectoparasite communities of Niviventer confucianus (Rodentia: Muridae) in the surrounding areas of Erhai Lake in Yunnan	Dong, WenGe; Guo, XianGuo; Men, XingYuan; Qian, TiJun; Wu, Dian	2009	Journal of Tropical Medicine	9	10	1119-1124		Duplicate
Pituitary hemorrhage: Classification and related factors	Kim, D. J.; Song, Y. J.; Kim, S. J.; Park, M. K.; Choi, S. S.; Kim, K. U.	2009	Journal of Korean Neurosurgical Society	46	1	23-30		Not on ST
Scrub typhus: The geographic distribution of phenotypic and genotypic variants of orientia tsutsugamushi	Kelly, D. J.; Fuerst, P. A.; Ching, W. M.; Richards, A. L.	2009	Clinical Infectious Diseases	48	SUPPL. 3	S203-S230		Review
Relationship of parasites and pathogens diversity to rodents in Thailand	Jittapalapong, S.; Herbreteau, V.; Hugot, J. P.; Arreesrisom, P.; Karnchanabanthoeng, A.; Rerkamnuaychoke, W.; Morand, S.	2009	Kasetsart Journal, Natural Sciences	43	1	106-117		Non human
Scrub typhus survey of Biak and Owi islands: ectoparasites of small mammals and rickettsial isolations	Hadi, T. R.; Nalim, S.; Sukaeri, S.; Dennis, D. T.	2009						Non human
Development of a quantitatitve real-time PCR (qPCR) assay for rickettsia parkeri	Jiang, J.; Richards, A. L.	2009	American Journal of Tropical Medicine and Hygiene	1)		118		Not on ST
Presence of antibodies to scrub typhus and murine typhus in dogs from Selangor, Peninsular, Malaysia	Huxsoll, D. L.; Shirai, A.; Robinson, D. M.; Yap, L. F.; Lim, B. L.	2009						Non human
Laboratory evaluation of propoxur and fenvalerate against infected and noninfected Leptotrombidium fletcheri (Acari: Trombiculidae)	Ho, T. M.; Fauziah, M. K.	2009						Non human
Virulence and antigenic properties of Rickettsia tsutsugamushi in a naturally infectei laboratory colony of Leptotrombidium (leptotrombidium) arenicola	Robinson, D. M.; Roberts, L. W.; Dohany, A. L.; Gan, E.; Chan, T. C.; Huxsoll, D. L.	2009						Molecular analysis
Microdissection of scrub typhus vectors	Roberts, L. W.; Ram, S.	2009						Non human
Numbers of Leptotrombidium (Leptotrombidium) deliense (Acarina: trombiculidae) and prevalence of Rickettsia tsutsugamushi in adjacent habitats of peninsular Malaysia	Roberts, L. W.; Muul, I.; Robinson, D. M.	2009						Non human
Scrub typhus antibody in mammals in three habitats in Sabah	Muul, I.; Lim, B. L.; Gan, E.	2009						Non human
Distribution of rats infected with Rickettsia tsutsugamushi (scrub typhus) in an edge habitat	Muul, I.; Chai, K. S.	2009						Non human
Patient and sample-related factors that effect the success of in vitro isolation of Orientia tsutsugamushi	Luksameetanasan, Rungnapa; Blacksell, Stuart D.; Kalambaheti, Thareerat; Wuthiekanun, Vanaporn; Chierakul, Wirongrong; Chueasuwanchai, Sunee; Apiwattanaporn, Apichat; Stenos, John; Graves, Stephen; Peacock, Sharon J.; Day, Nicholas P. J.	2009						Duplicate
Clinical characteristics of the autumn-winter type scrub typhus cases in south of Shandong province, northern China	Liu, YunXi; Feng, Dan; Suo, JiJiang; Xing, YuBin; Liu, Gang; Liu, LiHua; Xiao, HongJu; Jia, Ning; Gao, Yan; Yang, Hong; Zuo, ShuQing; Zhang, PanHe; Zhao, ZhongTang; Min, JingSi; Feng, PeiTian; Ma, ShuBin; Liang, S.; Cao, WuChun	2009	BMC Infectious Diseases	9	82			Duplicate
Epidemiological studies on host animals of scrub typhus of the autumn-winter type in Shandong Province, China	Liu, Yunxi; Zhao, Zhongtang; Yang, Zhanqing; Zhang, Jinglan; Xu, Jianjiang; Wu, Qinyong; Peng, Zuolin; Miao, Zhongshui	2009						Non human
Characterization of Orientia tsutsugamushi strains isolated in Shandong Province, China by immunofluorescence and restriction fragment length polymorphism (RFLP) analyses	Liu, Yun-xi; Zhao, Zhong-tang; Gao, Yuan; Jia, Chong-qi; Zhang, Jing-lan; Yang, Zhan-qing; Wang, Shu-mei; Jiang, Bao-fa	2009						Molecular analysis
Detection of surface antigen in Rickettsia tsutsugamushi infected mouse reticuloendothelial cells	Lim, T. S.; Twartz, J. C.; Abdullah, I. B.; Groves, M. G.	2009						Molecular analysis
Rodent and scrub typhus survey in a ricefield at Kramat Tunngak area, Tanjung Priok, Jakarta, Indonesia	Lim, B. L.; Hadi, T. R.; Sustriayu, N.	2009						Non human
A study of small mammals in the Ciloto field station area, West Java, Indonesia, with special reference to vectors of plague and scrub typhus	Liat, L. B.; Sustriayu, N.; Hadi, T. R.; Bang, Y. H.	2009						Non human
Histopathological features in both the eschar and erythematous lesions of Tsutsugamushi Disease: identification of CD30+ cell infiltration in Tsutsugamushi disease	Lee, J. S.; Park, M. Y.; Kim, Y. J.; Kil, H. I.; Choi, Y. H.; Kim, Y. C.	2009	American Journal of Dermatopathology	31	6	551-6		Duplicate
Histopathological features in both the eschar and erythematous lesions of tsutsugamushi disease: Identification of CD30<sup>+</sup> cell infiltration in tsutsugamushi disease	Lee, J. S.; Park, M. Y.; Kim, Y. J.; Kil, H. I.; Choi, Y. H.; Kim, Y. C.	2009	American Journal of Dermatopathology	31	6	551-556		Molecular analysis
Geographical distribution and relative abundance of vectors of scrub typhus in the Republic of Korea	Lee, InYong; Kim, HeungChul; Lee, YoungSun; Seo, JangHoon; Lim, JaeWon; Yong, TaeSoon; Klein, T. A.; Lee, WonJa	2009	Korean Journal of Parasitology	47	4	381-386		Non human
Novel polysaccharide antigen of Orientia tsutsugamushi revealed by a monoclonal antibody	Lee, SunMyoung; Kim, MeeKyung; Kim, MiJeong; Kang, JaeSeung	2009	FEMS Microbiology Letters	297	1	95-100		Molecular analysis
Development and preliminary evaluation of an IgM dot-immunobinding assay (IgM-DIA) for rapid serodiagnosis of scrub typhus infection	Koay, A. S.; Tay, S. T.; Cheong, Y. M.; Yasin, R. M.	2009						Diagnostic (method)
Comparative analysis of serum proteomes to discover biomarker for scrub typhus	Lee, C. S.; Kim, H. N.; Kwak, Y. G.	2009	Clinical Microbiology and Infection	15 (S4)		S282		Molecular analysis
Acute Q fever and scrub typhus, southern Taiwan	Lai, ChungHsu; Chen, YenHsu; Lin, JiunNong; Chang, LinLi; Chen, WeiFang; Lin, HsiHsun	2009	Emerging Infectious Diseases	15	10	1659-1661		Epidemiological
Diversity of ectoparasites in a population of Eothenomys miletus in the surrounding areas of Erhai lake in Yunnan province. [Chinese]	Dong, WenGe; Guo, XianGuo; Men, XingYuan; Qian, TiJun; Wu, Dian	2009	Zhongguo Meijie Shengwuxue ji Kongzhi Zazhi = Chinese Journal of Vector Biology and Control	20	3	193-197		Non human
Ectoparasite communities of Rattus norvegicus (Rodentia: Muridae) in the surrounding areas of Erhai Lake in Yunnan, China. [Chinese]	Dong, WenGe; Guo, XianGuo; Men, XingYuan; Qian, TiJun; Wu, Dian	2009	Acta Entomologica Sinica	52	3	290-295		Non human
Diagnosis and treatment of tick infestation and tick-borne diseases with cutaneous manifestations. (Special Issue: Treatment of infestations, vector-borne and zoonotic diseases.)	Dana, A. N.	2009	Dermatologic Therapy	22	4	293-326		Review
A survey of scrub and murine typhus in the Ancol section of Jakarta, Indonesia	Dennis, D. T.; Hadi, T. R.; Brown, R. J.; Sukaeri, S.; Leksana, B.; Cholid, R.	2009						Seroprevalence
[Incidence and type of monoclonal or biclonal gammopathies in scrub typhus]	Cho, J. H.; Park, D. S.	2009	Korean Journal of Laboratory Medicine	29	2	116-21		Molecular analysis
Seroprevalence of scrub typhus infection in patients with pyrexia at some malaria clinics in three western provinces of Thailand	Chanyasanha, C.; Kaeburong, K.; Chenchittikul, M.; Sujirarat, D.	2009						Seroprevalence
Comparative proteomic analysis of antibiotic-sensitive and insensitive isolates of Orientia tsutsugamushi	Chao, C. C.; Garland, D. L.; Dasch, G. A.; Ching, W. M.	2009	Annals of the New York Academy of Sciences	1166		27-37		Molecular analysis
[Case of imported scrub typhus contracted in Myanmar]	Matsumura, Y.; Shimizu, T.	2009	Kansenshogaku Zasshi - Journal of the Japanese Association for Infectious Diseases	83	3	256-60		Duplicate
Surveillance, recognition, and reporting of Tsutsugamushi disease (scrub typhus) and Japanese spotted fever by general practice clinics in Miyazaki Prefecture, determined by questionnaire survey in 2007	Matsui, T.; Kobayashi, J.; Satoh, H.; Fujimoto, T.; Okabe, N.; Ando, S.; Kishimoto, T.; Yamamoto, S.	2009	Journal of Infection and Chemotherapy	15	4	269-272		Epidemiological
Incidence and type of monoclonal or biclonal gammopathies in scrub typhus. [Korean]	Cho, JiHyun; Park, DoSim	2009	Korean Journal of Laboratory Medicine	29	2	116-121		Duplicate
Incidence and type of monoclonal or biclonal gammopathies in scrub typhus. [Korean, English]	Cho, J. H.; Park, D. S.	2009	Korean Journal of Laboratory Medicine	29	2	116-121		Duplicate
Elevation of serum transcobalamin II in patients with scrub typhus	Cheeramakara, Cheeraratana; Thanomsak, Wanyarat; Songmeang, Kriyaporn; Nontprasert, Apichart; Sanghirun, Charnnarong; Suthisai, Nopachai; Areekul, Suvit	2009						Duplicate
Scrub typhus: chest radiographic and clinical findings in 130 Thai patients	Charoensak, A.; Chawalparit, O.; Suttinont, C.; Niwattayakul, K.; Losuwanaluk, K.; Silpasakorn, S.; Suputtamongkol, Y.	2009						Duplicate
Clinical study of 20 children with scrub typhus at Chiang Rai Regional Hospital	Chanta, Chulapong; Chanta, Suwalee	2009						Duplicate
Hantavirus infection: A case report from India	Chandy, S.; Boorugu, H.; Chrispal, A.; Thomas, K.; Abraham, P.; Sridharan, G.	2009	Indian Journal of Medical Microbiology	27	3	267-270		Duplicate
Gastrointestinal manifestations of septic patients with scrub typhus in Maharat Nakhon Ratchasima Hospital	Aung, Thu; Supanaranond, Wichai; Phumiratanaprapin, Weerapong; Phonrat, Benjaluck; Chinprasatsak, Soonthorn; Ratanajaratroj, Nachapa	2009						Duplicate
Identification of cross-reactive epitopes on the conserved 47-kilodalton antigen of Orientia tsutsugamushi and human serine protease	Chen, H. W.; Zhang, Z.; Huber, E.; Chao, C. C.; Wang, H.; Dasch, G. A.; Ching, W. M.	2009	Infection and Immunity	77	6	2311-2319		Molecular analysis
Dengue fever scoring system: new strategy for the early detection of acute dengue virus infection in Taiwan	Chang, Ko; Lu, PoLiang; Ko, WenChien; Tsai, JihJin; Tsai, WuHsiung; Chen, ChaurDoug; Chen, YenHsu; Chen, TunChieh; Hsieh, HsiaoChen; Pan, ChaoYing; Harn, MingRong	2009	Journal of the Formosan Medical Association	108	11	879-885		Diagnostic (method)
Fulminant parvovirus B19-associated pancarditis with haemophagocytic lympho-histiocytosis in an immunocompetent adult	Bal, A.; Mishra, B.; Singh, N.; Das, A.; Jindal, S. K.	2009	Apmis	117	10	773-777		Not on ST
Catalogue of chigger mites in Ningxia Hui Autonomous Region. [Chinese]	Bai, XueLi; Yan, LiMin; Ma, Ying; Wu, XiangLin	2009	Endemic Diseases Bulletin / Di Fang Bing Tong Bao	24	2	2021-12-11		Non human
Serologic analysis of returned travelers with fever, Sweden	Askling, H. H.; Lesko, B.; Vene, S.; Berndtson, A.; Bjorkman, P.; Blackberg, J.; Bronner, U.; Follin, P.; Hellgren, U.; Palmerus, M.; Ekdahl, K.; Tegnell, A.; Struwe, J.	2009	Emerging Infectious Diseases	15	11	1805-1808		Cross-sectional
Update on rickettsial infections	Arun, Shah	2009	Indian Journal of Practical Pediatrics	11	2	70-74		Review
Scrub typhus and rickettsial diseases in international travelers: a review	Hendershot, E. F.; Sexton, D. J.	2009	Current Infectious Disease Reports	11	1	66-72		Review
Development of a pUC19-based recombinant plasmid to serve as a positive control in PCR for Orientia tsutsugamushi	Hanaoka, N.; Sakata, A.; Takano, A.; Kawabata, H.; Watanabe, H.; Kurane, I.; Kishimoto, T.; Ando, S.	2009	Microbiology and Immunology	53	5	305-308	10.1111/j.1348-0421.2009.00126.x	Diagnostic (method)
Rickettsioses in Australia	Graves, S.; Stenos, J.	2009	Annals of the New York Academy of Sciences	1166		151-5		Review
The life history of a colony of Leptotrombidium (Leptotrombidium) fletcheri (Womersley &amp; Heaslip) infected with Rickettsia tsutsugamushi	Dohany, A. L.; Upham, R. W.; Manikumaran, C.; Rapmund, G.; Saunders, J. P.	2009						Non human
Chigger (Acarina:Trombiculidae) surveys of the west coast beaches of Sabah and Sarawak	Dohany, A. L.; Phang, O. W.; Rapmund, G.	2009						Non human
Malaria survey and malaria control detachments in the South-West Pacific Area in World War 2	Crocker, D. W.	2009	Papua and New Guinea medical journal	52	2021-02-01	54-68		Not on ST
Evaluation of a newly developed dipstick test for the rapid diagnosis of scrub typhus in febrile patients	Chinprasatsak, S.; Wilairatana, P.; Looareesuwan, S.; Chappuis, F.; Akkhavong, K.; Laferl, H.; Eamsila, C.	2009						Diagnostic (accuracy)
Laboratory evaluation of aromatic essential oils from thirteen plant species as candidate repellents against Leptotrombidium chiggers (Acari: Trombiculidae), the vector of scrub typhus	Eamsobhana, P.; Yoolek, A.; Kongkaew, W.; Lerdthusnee, K.; Khlaimanee, N.; Parsartvit, A.; Malainual, N.; Yong, HoiSen	2009	Experimental and Applied Acarology	47	3	257-262		Non human
Clinical analysis of 7 cases of scrub typhus similar to severe bacterial infections in children. [Chinese]	Shan, X. Q.; Qian, C.; Chen, Y. P.	2009	Chinese Journal of Contemporary Pediatrics	11	5	404-406		No abstract
Diagnosis and treatment of 49 patients with tsutsugamushi disease. [Chinese]	Li, YuShun; Yang, JinLing	2009	China Tropical Medicine	9	11			No abstract
Clinical analysis of 22 patients with tsutsugamushi disease in Wuzhishan City. [Chinese]	Wen, YingGuo	2008	China Tropical Medicine	8	6			Characteristic; Chinese
Results of integrated control of tsutsugamushi disease in the army on an island in Southern China. [Chinese]	Wang, ShanShan; Su, JianXin; Li, Jian	2008	China Tropical Medicine	8	12	2222-2223		Abstract in other language; Epidemiological
Does my genome look big in this?	Walker, A.; Langridge, G.	2008	Nature Reviews. Microbiology	6	12	878-9		Review
Treatment of Scrub Typhus during Pregnancy : Review of Korean Patients	Kim, E. S.; Chung, M. H.; Kang, J. S.	2008	Infection and Chemotherapy	40	2	130-132		Letter; Pregnancy
Comparative analysis of nucleotide sequences of Orientia tsutsugamushi in different epidemic areas of scrub typhus in Shandong, China	Yang, LiPing; Zhao, ZhongTang; Li, Zhong; Wang, XianJun; Liu, YunXi; Bi, Peng	2008	American Journal of Tropical Medicine and Hygiene	78	6	968-972		Epidemiological
Electron-microscopic observation of mouse spleen tissue infected with Orientia tsutsugamushi isolated from Shandong, China	Yang, L.; Zhao, Z.; Li, B.; Liu, Y.; Feng, Y.	2008	Journal of electron microscopy	57	5	169-174		Molecular analysis
Clinical analysis of 42 tsutsugamushi disease cases in Wenzhou region. [Chinese]	Yong-Hu, Z.; Bang-Song, W.; Qing-Xing, L.; Xiao-Na, Z.	2008	Chinese Journal of Antibiotics	33	4	242-243+254		Characteristic
Fever of unknown origin in the elderly: Nine years experience in China	Zheng, M.; Lin, H.; Luo, S.; Xu, L.; Zeng, Y.; Chen, Y.	2008	Tropical Doctor	38	4	221-222		Epidemiological
[Tsutsugamushi disease complicated with duodenal ulcer bleeding]	Yoshinaga, S.; Hashigo, S.; Nagaoka, K.; Hijioka, S.; Takekuma, Y.; Kitada, H.; Kawaguchi, T.; Hifumi, M.; Nakamura, T.	2008	Nippon Naika Gakkai Zasshi - Journal of Japanese Society of Internal Medicine	97	8	1873-5		Duplicate
Clinical analysis of 42 tsutsugamushi disease cases in Wenzhou region	Yong-Hu, Z.; Bang-Song, W.; Qing-Xing, L.; Xiao-Na, Z.	2008	Chinese Journal of Antibiotics	33	4	242-243+254		Characteristic
Clinical Features of 212 Cases of Scrub Typhus in Southern Region of Gyeonggi-Do and The Significance of Initial Simple Chest X-Ray	Wie, S. H.; Chang, U. I.; Kim, H. W.; Hur, J.; Kim, S. I.; Kim, Y. R.; Kang, M. W.	2008	Infection and Chemotherapy	40	1	40-45		Characteristic
Imported infectious diseases and surveillance in Japan	Taniguchi, K.; Yoshida, M.; Sunagawa, T.; Tada, Y.; Okabe, N.	2008	Travel Medicine and Infectious Disease	6	6	349-354		Epidemiological
Immunohistochemical study of scrub typhus: a report of two cases	Tseng, BoYuan; Yang, HuiHua; Liou, JiHung; Chen, LiKuang; Hsu, YungHsiang	2008	Kaohsiung Journal of Medical Sciences	24	2	92-98		Molecular analysis
Respiratory infections unique to Asia	Tsang, K. W.; File, T. M., Jr.	2008	Respirology	13	7	937-949		Review
[Tsutsugamushi disease during the last seven years in the past in Hamamatsu City, Shizuoka Prefecture--including evaluation of hyponatremia in scrub typhus]	Shichi, D.; Tanizawa, T.; Honda, K.	2008	Kansenshogaku Zasshi - Journal of the Japanese Association for Infectious Diseases	82	4	335-40		Duplicate
Medical entomology for students	Service, M.	2008	Medical entomology for students	4	289			Non human
Differential patterns of endothelial and leucocyte activation in 'typhus-like' illnesses in Laos and Thailand	Paris, D. H.; Jenjaroen, K.; Blacksell, S. D.; Phetsouvanh, R.; Wuthiekanun, V.; Newton, P. N.; Day, N. P.; Turner, G. D.	2008	Clinical & Experimental Immunology	153	1	63-7		Characteristic
An outbreak of scrub typhus in Bishenpur district, Manipur 2006	Singh, K. G.; Singh Th, N.; Singh, T. G.; Khuman, T.; Singh, S. I.; Singh, K.	2008	JMS - Journal of Medical Society	22	3	139-142		Epidemiological
[Contribution of I.V. Tarasevich to the study of tsutsugamushi disease]	Shubin, F. N.	2008	Vestnik Rossiiskoi Akademii Meditsinskikh Nauk		7	36-8		Duplicate
Contribution of I.V. Tarasevich to the study of tsutsugamushi disease. [Russian]	Shubin, F. N.	2008	Vestnik Rossiiskoi Akademii Meditsinskikh Nauk		7	36-38		Review
Taxonomic ranking of major trombiculid subtaxa with remarks on the evolution of host-parasite relationships (Acariformes: Parasitengona: Trombiculidae)	Shatrov, A. B.; Kudryashova, N. I.	2008	Annales Zoologici	58	2	279-287	10.3161/000345408X326591	Non human
Taxonometry, ecology and evolutional relation of rickettsia. [Russian]	Rudakov, N. V.	2008	Vestnik Rossiiskoi Akademii Meditsinskikh Nauk		7	2015-10-01		Review
An application of duplex PCR for detection of Leptospira spp. and Orientia tsutsugamushi from wild rodents	Wangroongsarb, P.; Saengsongkong, W.; Petkanjanapong, W.; Mimgratok, M.; Panjai, D.; Wootta, W.; Hagiwara, T.	2008	Japanese Journal of Infectious Diseases	61	5	407-409		Non human
Epidemiological study of tsutsugamushi disease in Naozhou Island of Guangdong Province. [Chinese]	Wang, ShanShan; Huang, JiaLiang; Su, JianXin; Peng, GuiFu; Wang, Yan; Li, MinMin	2008	Journal of Tropical Medicine	8	1	58-60		Seroprevalence
The situation of tsutsugamushi disease in Leizhou Peninsula. [Chinese]	Wang, ShanShan; Huang, JiaLiang; Su, JianXin; Peng, GuiFu; Wang, Yan	2008	Zhongguo Meijieshengwuxue ji Kongzhi Zazhi = Chinese Journal of Vector Biology and Control	19	1	70-72		Seroprevalence
The clinical feature and pathogenesis of gastroduodenal lesion in patients with scrub typhus	Park, J. Y.; Cho, M. S.; Shim, K. N.; Lee, Y. J.; Choi, H. J.	2008	Korean Journal of Medicine	74	6	648-657		Cross-sectional
Clinical prediction of endemic rickettsioses in northern Taiwan - relevance of peripheral blood atypical lymphocytes	Chen, NanYu; Huang, PoYen; Leu, HsiehShong; Chiang, PingCheng; Huang, ChingTai	2008	Journal of Microbiology, Immunology and Infection	41	5	362-368		Characteristic
Simple, rapid and sensitive detection of Orientia tsutsugamushi by loop-isothermal DNA amplification	Paris, D. H.; Blacksell, S. D.; Newton, P. N.; Day, N. P.	2008	Transactions of the Royal Society of Tropical Medicine & Hygiene	102	12	1239-46		Diagnostic (method)
Real-time multiplex PCR assay for detection and differentiation of rickettsiae and orientiae	Paris, D. H.; Blacksell, S. D.; Stenos, J.; Graves, S. R.; Unsworth, N. B.; Phetsouvanh, R.; Newton, P. N.; Day, N. P.	2008	Transactions of the Royal Society of Tropical Medicine & Hygiene	102	2	186-93		Diagnostic (method)
Importance of a thorough examination	Pau, W. S.; Tan, K. K.	2008	Pediatric Infectious Disease Journal	27	6	569-70		Duplicate
Genotyping of Orientia tsutsugamushi from humans with scrub typhus, Laos	Parola, P.; Blacksell, S. D.; Phetsouvanh, R.; Phongmany, S.; Rolain, J. M.; Day, N. P. J.; Newton, P. N.; Raoult, D.	2008	Emerging Infectious Diseases	14	9	1483-1485		Epidemiological
A soluble and heat-resistant form of hantavirus nucleocapsid protein for the serodiagnosis of HFRS	Park, SangMyun; Kim, JongSun	2008	Journal of Virological Methods	147	1	2021-09-01		Not on ST
Rapid identification of rickettsiae using the real-time PCR	Park, H. S.; Lee, J. H.; Jin, K. H.; Jang, W. J.; Park, K. H.; Kook, Y. H.; Lee, S. H.	2008	Journal of Bacteriology and Virology	38	4	221-226	10.4167/jbv.2008.38.4.221	Diagnostic (method)
Epidemiological characteristics of tsutsugamushi disease in Oita Prefecture, Japan: Yearly and monthly occurrences of its infections and serotypes of its causative agent, Orientia tsutsugamushi, during 1984-2005	Ogawa, M.; Ono, T.	2008	Microbiology and Immunology	52	3	135-143		Epidemiological
The whole-genome sequencing of the obligate intracellular bacterium orientia tsutsugamushi revealed massive gene amplification during reductive genome evolution	Nakayama, K.; Yamashita, A.; Kurokawa, K.; Morimoto, T.; Ogawa, M.; Fukuhara, M.; Urakami, H.; Ohnishi, M.; Uchiyama, I.; Ogura, Y.; Ooka, T.; Oshima, K.; Tamura, A.; Hattori, M.; Hayashi, T.	2008	DNA Research	15	4	185-199		Molecular analysis
Work-related injuries and diseases of farmers in Korea. (Special Issue: Good practices to promote occupational safety and health in the new era of globalization)	Lee, Kwan; Lim, HyunSul	2008	Industrial Health	46	5	424-434		Review
Abnormal cell division caused by inclusion bodies in E. coli; increased resistance against external stress	Lee, K. K.; Jang, C. S.; Yoon, J. Y.; Kim, S. Y.; Kim, T. H.; Ryu, K. H.; Kim, W.	2008	Microbiological Research	163	4	394-402	10.1016/j.micres.2008.03.004	Not on ST
Fibronectin facilitates the invasion of Orientia tsutsugamushi into host cells through interaction with a 56-kDa type-specific antigen	Lee, JungHee; Cho, NamHyuk; Kim, SeYoon; Bang, SunYoung; Chu, Hyuk; Choi, MyungSik; Kim, IkSang	2008	Journal of Infectious Diseases	198	2	250-257		Molecular analysis
Environmental change, development and vectorborne disease: Malaysia's experience with filariasis, scrub typhus and dengue	Kwa, B. H.	2008	Environment, Development and Sustainability	10	2	209-217		Review
Diagnosis of scrub typhus by immunohistochemical staining of Orientia tsutsugamushi in cutaneous lesions	Kim, DongMin; Park, CholJin; Lim, SungChul; Park, KyungHee; Jang, WonJong; Lee, SeungHyun	2008	American Journal of Clinical Pathology	130	4	543-551		Diagnostic (accuracy)
Effects of antibiotic treatment on the results of nested PCRs for scrub typhus	Kim, DongMin; Byun, JooNam	2008	Journal of Clinical Microbiology	46	10	3465-3466		Diagnostic (accuracy)
Clinical features of tsutsugamushi disease and causes of misdiagnosis in Guangzhou. [Chinese]	Feng, Zhuo; He, Wei; Du, Yu	2008	China Tropical Medicine	8	8	1331-1332		Duplicate
Identification of the proteinase K-resistant antigen of Orientia tsutsugamushi by monoclonal antibodies	Kim, M. K.; Kim, M. J.; Lee, S. M.; Kang, J. S.	2008	Journal of Bacteriology and Virology	38	1	2017-11-01		Duplicate
Identification of the proteinase K-resistant antigen of Orientia tsutsugamushi by monoclonal antibodies. [Korean]	Kim, M. K.; Kim, M. J.; Lee, S. M.; Kang, J. S.	2008	Journal of Bacteriology and Virology	38	1	2017-11-01		Molecular analysis
In vitro Study on the Dose and Duration of Doxycycline Treatment against Orientia tsutsugamushi	Kim, E. S.; Kim, M. K.; Lee, H. M.; Chung, M. H.; Lee, J. S.; Park, J. E.; Kang, J. S.	2008	Infection and Chemotherapy	40	5	249-254		Duplicate
Risk factors associated with life-threatening rickettsial infections	Lee, N.; Ip, M.; Wong, B.; Lui, G.; Tsang, O. T.; Lai, J. Y.; Choi, K. W.; Lam, R.; Ng, T. K.; Ho, J.; Chan, Y. Y.; Cockram, C. S.; Lai, S. T.	2008	American Journal of Tropical Medicine & Hygiene	78	6	973-8		Characteristic
Clinical manifestations and epidemic factors of autumn-winter type scrub typhus in children from northern new endemic area. [Chinese]	Liu, Y. X.; Zhao, Z. T.; Feng, P. T.; Ma, S. B.; Min, J. S.; Qin, D. T.; Yuan, Y. E.; Wei, H.; Suo, J. J.; Xing, Y. B.; Jia, N.; Gao, Y.	2008	Zhonghua er ke za zhi	Chinese journal of pediatrics. 46	2	128-131		Characteristic
Clinical characteristics of scrub typhus patients complicated with hepatic lesions. [Chinese]	Lin, ZhiQiang; Fu, ChunRu	2008	China Tropical Medicine	8	2	237-238		Characteristic
Clinical analysis of elderly patients with Tsutsugamushi disease in Guangzhou area. [Chinese]	Feng, Zhuo; Du, Yu; Zhou, YuChen; He, Wei; Ye, XiaoGuang	2008	Journal of Tropical Medicine	8	8	819-820		Characteristic
[Molecular epidemiological study on the host and role of the Hantavirus and Orientia tsutsugamushi in the same epidemic area]	Deng, X. Z.; Zhang, Y.; Kong, J.; Wang, Z. C.; Yang, Z. Q.; Huang, W. C.; Su, D. M.; Yan, G. J.; Yang, Z. Q.	2008	Zhonghua yu fang yi xue za zhi [Chinese journal of preventive medicine]	42	8	574-577		Non human
[Severe case of Tsutsugamushi disease with disseminated intravascular coagulation and acute respiratory distress syndrome]	Izumo, T.; Yamaguchi, M.; Onizawa, S.; Kiguchi, T.; Nagai, A.	2008	Nihon Kokyuki Gakkai Zasshi	46	5	385-9		Duplicate
[Medical geography in study of rickettsioses]	Fetisova, N. F.	2008	Vestnik Rossiiskoi Akademii Meditsinskikh Nauk		7	2021-05-30		Duplicate
Diversity of chigger mites on small mammals in the surrounding areas of Erhai Lake in Yunnan, China. [Chinese]	Dong, WenGe; Guo, XianGuo; Men, XingYuan; Qian, TiJun; Wu, Dian	2008	Acta Entomologica Sinica	51	12	1279-1288		Duplicate
In vitro Efficacy of Antibiotic Combinations against Orientia tsutsugamushi	Kim, E. S.; Kim, M. K.; Lee, H. M.; Chung, M. H.; Lee, J. S.; Kang, J. S.	2008	Infection and Chemotherapy	40	6	311-315		Molecular analysis
Risk-factors for human infection with Orientia tsutsugamushi: A case-control study in Korea	Kim, D. M.; Kim, K. Y.; Nam, H. S.; Kweon, S. S.; Park, M. Y.; Ryu, S. Y.	2008	Clinical Microbiology and Infection	14	2	174-177		Case-control
Repellent and acaricidal activities against Leptotrombidium pallidum larvae of eucalyptus oil. [Korean]	Jo, HyeongChan; Kim, KwangHo; Lee, SangGuei; Na, YoungEun; Park, HyungMan	2008	Korean Journal of Applied Entomology	47	3	287-292		Non human
Construction and preliminary screening of phage-displayed antibody library against Orientia tsutsugamushi. [Chinese]	Huang, Hui; Zhang, XiMei; Zheng, XiaoYing; Wu, Yu; He, Ai; Li, ZhuoYa; Cheng, Mei; Yin, YingXian; Zhang, Hao	2008	Journal of Tropical Medicine	8	3	241-243		Molecular analysis
Taxonometry, ecology and evolutional relation of rickettsia	Rudakov, N. V.	2008	Vestnik Rossiiskoi Akademii Meditsinskikh Nauk		7	2015-10-01		Review
The beneficial rain forest ecosystem, with environmental effects on zoonoses involving ticks and mites (Acari), a Malaysian perspective and review	Nadchatram, M.	2008	Tropical Biomedicine	25	Suppl			Non human
A randomised controlled trial of artemether-lumefantrine versus artesunate for uncomplicated plasmodium falciparum treatment in pregnancy	McGready, R.; Tan, S. O.; Ashley, E. A.; Pimanpanarak, M.; Viladpai-nguen, J.; Phaiphun, L.; Wustefeld, K.; Barends, M.; Laochan, N.; Keereecharoen, L.; Lindegardh, N.; Singhasivanon, P.; White, N. J.; Nosten, F.	2008	PLoS Medicine	5	12	1699-1715		Not on ST
Identification of Orientia tsutsugamushi, spotted fever group and typhus group Rickettsia by duplex and nested PCR methods	Luan, M. C.; Yu, D. Z.; Tang, L.; Zhang, L. J.	2008	Asian Pacific Journal of Tropical Medicine	1	4	2021-08-01		Non human
[Clinical manifestations and epidemic factors of autumn-winter type scrub typhus in children from northern new endemic area]	Liu, Y. X.; Zhao, Z. T.; Feng, P. T.; Ma, S. B.; Min, J. S.; Qin, D. T.; Yuan, Y. E.; Wei, H.; Suo, J. J.; Xing, Y. B.; Jia, N.; Gao, Y.	2008	Zhonghua Erke Zazhi	46	2	128-31		Duplicate
Bioinformatics analysis of Ot56 protein in Orientia tsutsugamushi. [Chinese]	Liu, ChangZheng; Guo, YuQi; Li, XiaoCong; Zhou, XiaoHong; Li, Hua	2008	Journal of Tropical Medicine	8	8	775-778		Molecular analysis
Serum epidemiological investigation on Anaplasma phagocytophilum in population of the north forest area in Fujian province. [Chinese]	Lin, GuangYu; Zhang, ShouYin; Xie, KeJin; Chen, JiangJian; Zheng, JiaHua; Yan, YanSheng; Zhang, QiuShui; Peng, LanYing	2008	Chinese Journal of Zoonoses	24	12	1179-1180		Seroprevalence
Comparison of Passive Hemagglutination and Indirect Immunofluorescence Assay for the Diagnosis of Scrub typhus	Lee, C. S.; Kwon, K. S.; Nha, S. E.; Lee, H. B.	2008	Infection and Chemotherapy	40	1	46-48		Diagnostic (accuracy)
Surveys of rodent-borne disease in Thailand with a focus on scrub typhus assessment	Lerdthusnee, K.; Nigro, J.; Monkanna, T.; Leepitakrat, W.; Leepitakrat, S.; Insuan, S.; Charoensongsermkit, W.; Khlaimanee, N.; Akkagraisee, W.; Chayapum, K.; Jones, J. W.	2008	Integrative Zoology	3	4	267-273		Non human
Seroepidemiological investigation on Orientia tsutsugamushi of the important South-Sea islands of Guangdong Province, China. [Chinese]	Li, MinMin; Wang, ShanShan; Li, Jian; Liu, JinHua; Su, JianXin; Tang, BoHeng; Li, Xi	2008	Zhongguo Bingyuan Shengwuxue Zazhi / Journal of Pathogen Biology	3	10	743-744		Seroprevalence
Comparative research on epidemiological aspects of tsutsugamushi disease (scrub typhus) between Korea and Japan	Bang, HyeongAe; Lee, MyeongJin; Lee, WonChang	2008	Japanese Journal of Infectious Diseases	61	2	148-150		Cross-sectional; Epidemiological
Q fever - An emerging infectious disease in Taiwan. [Chinese]	Chen, P. L.; Lee, N. Y.; Ko, W. C.	2008	Journal of Internal Medicine of Taiwan	19	1	44-49		Not on ST
Adaptation measures for human health in response to climate change in Maldives	Moosa, S.	2008	Regional Health Forum	12	1	49-55		Review
Infections in travellers arriving from Australia	McBride, W. J. H.	2008	Transactions of the Royal Society of Tropical Medicine and Hygiene	102	4	312-313		Review
Q fever - An emerging infectious disease in Taiwan	Chen, P. L.; Lee, N. Y.; Ko, W. C.	2008	Journal of Internal Medicine of Taiwan	19	1	44-49		Duplicate
Doxycycline Resistance in Orientia tsutsugamushi Isolated from Korean Patients	Kim, E. S.; Kim, M. K.; Lee, H. M.; Kil, S. H.; Chung, M. H.; Lee, J. S.; Kang, J. S.	2008	Infection and Chemotherapy	40	5	259-265		Molecular analysis
In Vitro Antibiotic Susceptibility of Orientia tsutsugamushi strain Boryong Measured by Flow Cytometry	Kim, E. S.; Kim, M. K.; Lee, H. M.; Chung, M. H.; Lee, J. S.; Park, J. E.; Kang, J. S.	2008	Infection and Chemotherapy	40	4	212-217		Molecular analysis
Simultaneous Klebsiella pneumoniae and amoebic liver abscess in an immunocompetent patient	Chen, H. L.; Chang, W. H.; Shih, S. C.; Lin, S. C.; Wang, T. E. N.; Chu, C. H.; Chen, Y. U. J.; Pang, K. K.; Bair, M. J.	2008	American Journal of the Medical Sciences	335	5	379-381		Not on ST
Genetic typing of the 56-kDa type-specific antigen gene of contemporary Orientia tsutsugamushi isolates causing human scrub typhus at two sites in north-eastern and western Thailand	Blacksell, S. D.; Luksameetanasan, R.; Kalambaheti, T.; Aukkanit, N.; Paris, D. H.; McGready, R.; Nosten, F.; Peacock, S. J.; Day, N. P.	2008	FEMS Immunology & Medical Microbiology	52	3	335-42		Molecular analysis
Kinetics of inflammatory cytokines in patients with scrub typhus receiving doxycycline treatment	Chung, DooRyeon; Lee, YoungSeok; Lee, SeungSoon	2008	Journal of Infection	56	1	44-50		Molecular analysis
Medical geography in study of rickettsioses. [Russian]	Fetisova, N. F.	2008	Vestnik Rossiiskoi Akademii Meditsinskikh Nauk		7	30-35		Epidemiological
Detection of new genotypes of Orientia tsutsugamushi infecting humans in Thailand	Fournier, P. E.; Siritantikorn, S.; Rolain, J. M.; Suputtamongkol, Y.; Hoontrakul, S.; Charoenwat, S.; Losuwanaluk, K.; Parola, P.; Raoult, D.	2008	Clinical Microbiology and Infection	14	2	168-173		Molecular analysis
Climate changes and rickettsioses. [Croatian]	Dzelalija, B.; Lozancic, T.	2008	Croatian Journal of Infection	28	2	69-73		Review
Clinical analysis of 40 tsutsugamushi disease patients. [Chinese]	Cao, XiaoLing	2008	China Tropical Medicine	8	1			No abstract
Typhus fever in Pondicherry	Prabagaravarthanan, R.; Harish, B. N.; Parija, S. C.	2008	Journal of Communicable Diseases	40	2	159-160		No abstract
Clinical analysis of infant tsutsugamushi disease complicated with multiorgan injury. [Chinese]	Zeng, Xia	2007	China Tropical Medicine	7	10			Case report; No abstract
Treatment of scrub typhus with macrolide antibiotic. [Chinese]	Chen, ShengXiao; Lin, XiaoMing; Shen, HongFeng; Zhang, LiJun; Sun, ZhongMing	2007	Journal of Tropical Medicine	7	10	983-984		Pregnancy; Retrospective
Childhood scrub typhus in Eastern Taiwan: ten-year experience from a medical center	Yang, ShangHsien; Ho, YuHuai; Chu, ChiaHsiang; Chu, ShaoYin	2007	Acta Paediatrica Taiwanica	48	6	332-336		Characteristic
Molecular epidemic survey on co-prevalence of scrub typhus and marine typhus in Yuxi city, Yunnan province of China	Zhang, LiJuan; Li, XueMei; Zhang, DeRong; Zhang, JingShan; Di, Ying; Luan, MingChun; Fu, XiuPing	2007	Chinese Medical Journal	120	15	1314-1318		Duplicate
Follow-up analysis on the epidemic strains of Orientia tsutsugamushi in the first outbreak of scrub typhus in Henan Province, China	Zhang, L.; Jin, Z.; Xia, S.; Zhang, J.; Li, M.; Fu, X.; Luan, M.	2007	Southeast Asian Journal of Tropical Medicine & Public Health	38	3	482-6		Epidemiological
Molecular epidemic survey on co-prevalance of scrub typhus and marine typhus in Yuxi city, Yunnan province of China	Zhang, L. J.; Li, X. M.; Zhang, D. R.; Zhang, J. S.; Di, Y.; Luan, M. C.; Fu, X. P.	2007	Chinese Medical Journal	120	15	1314-1318		Epidemiological
The laboratory identification of tsutsugamushi disease and the first outbreak in Henan province. [Chinese]	Xia, ShengLi; Shen, XiaoJing; Deng, WenBin; Huang, LiLi; Wang, JianLi; Li, LinHong; Ma, Hong; Li, MengLei; Xu, BianLi	2007	Zhongguo Meijieshengwuxue ji Kongzhi Zazhi = Chinese Journal of Vector Biology and Control	18	3	230-233		Epidemiological
Molecular detection and characterization of spotted fever group rickettsiae in Taiwan	Tsui, PeiYi; Tsai, KunHsien; Weng, MingHui; Hung, YaoWen; Liu, YuTien; Hu, KuangYu; Lien, JihChing; Lin, PeyRu; Shaio, MenFang; Wang, HsisChieh; Ji, DarDer	2007	American Journal of Tropical Medicine and Hygiene	77	5	883-890		Duplicate; Not on ST
Molecular survey of Babesia microti, Ehrlichia species and Candidatus neoehrlichia mikurensis in wild rodents from Shimane Prefecture, Japan	Tabara, K.; Arai, S.; Kawabuchi, T.; Itagaki, A.; Ishihara, C.; Satoh, H.; Okabe, N.; Tsuji, M.	2007	Microbiology and Immunology	51	4	359-367		Duplicate
Molecular survey of Babesia microti, Ehrlichia species and Candidatus neoehrlichia mikurensis in wild rodents from Shimane Prefecture, Japan.[Erratum appears in Microbiol Immunol. 2012 Jan;56(1):83]	Tabara, K.; Arai, S.; Kawabuchi, T.; Itagaki, A.; Ishihara, C.; Satoh, H.; Okabe, N.; Tsuji, M.	2007	Microbiology & Immunology	51	4	359-67		Non human
Scrub typhus (Orientia tsutsugamushi), spotted fever (Rickettsia australis) and dengue fever as possible causes of mysterious deaths in the Strickland Gorge area of Southern Highlands and West Sepik Provinces of Papua New Guinea	Spicer, P. E.; Taufa, T.; Benjamin, A. L.	2007	Papua and New Guinea medical journal	50	2021-04-03	172-183		Epidemiological
[Study on the characteristics of Tsutsugamushi disease in the epidemic areas of south islands in China]	Wang, S. S.; Huang, J. L.; Su, J. X.; Xi, Y. Z.; Wang, Y.; Li, M. M.	2007	Chung-Hua Liu Hsing Ping Hsueh Tsa Chih Chinese Journal of Epidemiology	28	10	996-9		Duplicate
Study on the characteristics of Tsutsugamushi disease in the epidemic areas of south islands in China. [Chinese]	Wang, S. S.; Huang, J. L.; Su, J. X.; Xi, Y. Z.; Wang, Y.; Li, M. M.	2007	Zhonghua liu xing bing xue za zhi = Zhonghua liuxingbingxue zazhi	28	10	996-999		Seroprevalence
Acute respiratory distress syndrome in scrub typhus	Wang, ChinChou; Liu, ShihFeng; Liu, JienWei; Chung, YuHsiu; Su, MaoChang; Lin, MengChih	2007	American Journal of Tropical Medicine and Hygiene	76	6	1148-1152		Case-control
Clinical and histological features of inoculation site skin lesions in cynomolgus monkeys experimentally infected with Orientia tsutsugamushi	Walsh, D. S.; Delacruz, E. C.; Abalos, R. M.; Tan, E. V.; Jiang, Ju; Richards, A. L.; Eamsila, C.; Rodkvantook, W.; Khin Saw Aye, Myint	2007	Vector Borne and Zoonotic Diseases	7	4	547-554		Molecular analysis
Doxycycline versus Azithromycin for Treatment of Leptospirosis and Scrub typhus	Pimda, K; Hoontrakul, S; Suttinont, C; Chareonwat, S; Losuwanaluk, K; Chueasuwanchai, S	2007	Antimicrobial Agents and Chemotherapy	51(9)		3259-3263		Duplicate
The Characteristics of Patients Referred to an Infectious Diseases Physician in a Community-Based Hospital in Korea	Park, S. W.	2007	Infection and Chemotherapy	39	3	117-124		Epidemiological
Role of U.S. military research programs in the development of U.S.-licensed vaccines for naturally occurring infectious diseases	Kitchen, L. W.; Vaughn, D. W.	2007	Vaccine	25	41	7017-7030		Review
Serological evidence for wide distribution of spotted fevers &amp; typhus fever in Tamil Nadu	Kamarasu, K.; Malathi, M.; Rajagopal, V.; Subramani, K.; Jagadeeshramasamy, D.; Mathai, Elizabeth	2007						Duplicate
Serological evidence for wide distribution of spotted fevers & typhus fever in Tamil Nadu	Kamarasu, K.; Malathi, M.; Rajagopal, V.; Subramani, K.; Jagadeeshramasamy, D.; Mathai, E.	2007	Indian Journal of Medical Research	126	2	128-130		Epidemiological; Weil-Felix
Epidemics of vector-borne diseases observed in infectious disease surveillance in Japan, 2000-2005	Hashimoto, S.; Kawado, M.; Murakami, Y.; Izumida, M.; Ohta, A.; Tada, Y.; Shigematsu, M.; Yasui, Y.; Taniguchi, K.; Nagai, M.	2007	Journal of Epidemiology	17	SUPPL. 1	S48-S55		Duplicate
Improved antibiotic susceptibility test of Orientia tsutsugamushi by flow cytometry using monoclonal antibody	Kim, M. J.; Kim, M. K.; Kang, J. S.	2007	Journal of Korean Medical Science	22	1	2021-06-01		Molecular analysis
A comparative study of leptospirosis and dengue in Thai children	Libraty, D. H.; Myint, K. S. A.; Murray, C. K.; Gibbons, R. V.; Mammen, M. P.; Endy, T. P.; Li, W.; Vaughn, D. W.; Nisalak, A.; Kalayanarooj, S.; Hospenthal, D. R.; Green, S.; Rothman, A. L.; Ennis, F. A.	2007	PLoS Neglected Tropical Diseases	1 (3) (no pagination)	e111			Not on ST
Clinical analysis of tsutsugamushi disease patients complicated with liver injury. [Chinese]	Li, ShiHao; Tang, ZhenYun; Ye, XiaoGuang	2007	China Tropical Medicine	7	9			Characteristic
Key differentiating features between scrub typhus and hemorrhagic fever with renal syndrome in northern China	Liu, YunXi; Feng, Dan; Zhang, Qian; Jia, Na; Zhao, ZhongTang; Vlas, S. J. de; Li, Jian; Zhang, PanHe; Yang, Hong; Min, JingSi; Feng, PeiTian; Ma, ShuBin; Cao, WuChun	2007	American Journal of Tropical Medicine and Hygiene	76	5	801-805		Characteristic
Coinfection with leptospirosis and scrub typhus in Taiwanese patients	Lee, ChenHsiang; Liu, JienWei	2007	American Journal of Tropical Medicine and Hygiene	77	3	525-527		Cross-sectional
Clinical analysis of 42 tsutsugamushi disease cases. [Chinese]	Huang, YuanMing; Feng, Zhuo; Ye, XiaoGuang	2007	China Tropical Medicine	7	4	538-539		Characteristic
Epidemics of vector-borne diseases observed in infectious disease surveillance in Japan, 2000-2005	Hashimoto, S.; Kawado, M.; Murakami, Y.; Izumida, M.; Ohta, A.; Tada, Y.; Shigematsu, M.; Yasui, Y.; Taniguchi, K.; Nagai, M.	2007	Journal of Epidemiology	17 Suppl		S48-55		Epidemiological
Detection of the coinfection of Hantavirus and Orientia tsutsugamushi in primary cultured mite cells. [Chinese]	Deng, XiaoZhao; Xu, Ke; Jiang, ChunMei; Wang, ZhongCan; Kong, Jing; Diao, ZhenYu; Qian, JunYing; Zhang, Yun; Cao, GuangWen	2007	Chinese Journal of Experimental and Clinical Virology	21	4	307-309		Non human
[Surveillance on Rickettsia in epidemic areas of scrub typhus in Xinyang areas of Henan]	Fu, X. P.; Zhang, J. S.; Shen, X. J.; Luan, M. C.; Li, M. L.; Zhang, L. J.	2007	Chung-Hua Liu Hsing Ping Hsueh Tsa Chih Chinese Journal of Epidemiology	28	6	547-9		Duplicate
Retraction: Usefulness of Nested PCR for Diagnosis of Scrub Typhus in Clinical Practice: Prospective study	Kim, D. M.; Yun, N. R.; Yang, T. Y.; Moon, K. U.; Park, K. S.; Lee, J. H.; Yang, J. T.; Song, H. J.; Choi, E. N.; Shim, S. K.; Park, M. Y.	2007	Infection and Chemotherapy	39	5	285-285		Erratum
Use of chimeric antibodies as positive controls in an enzyme-linked immunosorbent assay for diagnosis of scrub typhus (infection by Orientia tsutsugamushi)	Jones, M. L.; Barnard, R. T.	2007	Clinical and Vaccine Immunology	14	10	1307-1310		Diagnostic (method)
Distribution of eschars on the body of scrub typhus patients: a prospective study	Kim, DongMin; Won, KyungJun; Park, ChiYoung; Yu, KiDong; Kim, HyongSun; Yang, TaeYoung; Lee, JiHyun; Kim, HyunKuk; Song, HyeonJe; Lee, SeungHyun; Shin, Ho	2007	American Journal of Tropical Medicine and Hygiene	76	5	806-809		Characteristic
The European problem of spotted fever group rickettsiae, transmitted by ticks: biology, ecology, detection	Rymaszewska, A.	2007	Wiadomosci Parazytologiczne	53	1	2021-07-01		Not on ST
Inactivation of Orientia tsutsugamushi in red blood cells, plasma, and platelets with riboflavin and light, as demonstrated in an animal model	Rentas, F.; Harman, R.; Gomez, C.; Salata, J.; Childs, J.; Silva, T.; Lippert, L.; Montgomery, J.; Richards, A.; Chan, C.; Jiang, J.; Reddy, H.; Li, J.; Goodrich, R.	2007	Transfusion	47	2	240-7		Molecular analysis
Patient and sample-related factors that effect the success of in vitro isolation of Orientia tsutsugamushi	Luksameetanasan, R.; Blacksell, S. D.; Kalambaheti, T.; Wuthiekanun, V.; Chierakul, W.; Chueasuwanchai, S.; Apiwattanaporn, A.; Stenos, J.; Graves, S.; Peacock, S. J.; Day, N. P.	2007	Southeast Asian Journal of Tropical Medicine & Public Health	38	1	91-6		Molecular analysis
A comparative study of leptospirosis and dengue in Thai children	Libraty, D. H.; Myint, K. S.; Murray, C. K.; Gibbons, R. V.; Mammen, M. P.; Endy, T. P.; Li, W.; Vaughn, D. W.; Nisalak, A.; Kalayanarooj, S.; Hospenthal, D. R.; Green, S.; Rothman, A. L.; Ennis, F. A.	2007	PLoS Neglected Tropical Diseases [electronic resource]	1	3	e111		Duplicate
Amplification and restriction fragment length polymorphism analysis on the complete sequence of Sta56 gene of Orientia tsutsugamushi isolated from Shandong area	Liu, Y. X.; Zhang, Q.; Zhao, Z. T.; Yang, Z. Q.; Yang, L. P.; Zhang, P. H.; Yang, H.; Yuan, Y. E.; Wei, H.; Suo, J. J.; Xing, Y. B.; Jia, N.; Gao, Y.; Cao, W. C.	2007	Zhonghua liu xing bing xue za zhi = Zhonghua liuxingbingxue zazhi	28	9	886-890		Molecular analysis
Short report: Coinfection with leptospirosis and scrub typhus in Taiwanese patients	Lee, C. H.; Liu, J. W.	2007	American Journal of Tropical Medicine and Hygiene	77	3	525-527		Duplicate
Retraction: Usefulness of Eschar PCR for Diagnosis of Scrub Typhus	Lee, S. H.; Ahn, Y. J.; Shim, S. K.; Song, H. J.; Kim, D. M.	2007	Infection and Chemotherapy	39	3	180-180		Erratum
A case of concomitant scrub typhus and leptospirosis. [Korean]	Lee, S. P.; Hyun, J. S.; Lee, H. K.; Hyun, J. K.; Kim, S. H.; Kim, T. H.; Sohn, J. W.; Yoon, H. J.; Shin, D. H.; Park, S. S.	2007	Tuberculosis and Respiratory Diseases	63	4	378-381		Duplicate
A case of concomitant scrub typhus and leptospirosis	Lee, S. P.; Hyun, J. S.; Lee, H. K.; Hyun, J. K.; Kim, S. H.; Kim, T. H.; Sohn, J. W.; Yoon, H. J.; Shin, D. H.; Park, S. S.	2007	Tuberculosis and Respiratory Diseases	63	4	378-381		Case report
Guillain-Barre syndrome associated with scrub typhus	Lee, SeungHan; Jung, SookIn; Park, KyungHwa; Choi, SeongMin; Park, ManSeok; Kim, ByeongChae; Kim, MyeongKyu; Cho, KiHyun	2007	Scandinavian Journal of Infectious Diseases	39	9	826-833		Case report
[Detection the coinfection of Hantavirus and Orientia tsutsugamushi in primary cultured mite cells]	Deng, X. Z.; Xu, K.; Jiang, C. M.; Wang, Z. C.; Kong, J.; Diao, Z. Y.; Qian, J. Y.; Zhang, Y.; Cao, G. W.	2007	Zhonghua shi yan he lin chuang bing du xue za zhi = Zhonghua shiyan he linchuang bingduxue zazhi = Chinese journal of experimental and clinical virology	21	4	307-309		Non human
Serological and blood culture investigations of Nepalese fever patients	Blacksell, S. D.; Sharma, N. P.; Phumratanaprapin, W.; Jenjaroen, K.; Peacock, S. J.; White, N. J.; Pukrittayakamee, S.; Day, N. P.	2007	Transactions of the Royal Society of Tropical Medicine & Hygiene	101	7	686-90		Cross-sectional
The Orientia tsutsugamushi genome reveals massive proliferation of conjugative type IV secretion system and host-cell interaction genes	Cho, NamHyuk; Kim, HangRae; Lee, JungHee; Kim, SeYoon; Kim, JaeJong; Cha, SunHo; Kim, SangYoon; Darby, A. C.; Fuxelius, H. H.; Yin, Jun; Kim, JuHan; Kim, JiHun; Lee, SangJoo; Koh, YoungSang; Jang, WonJong; Park, KyungHee; Andersson, S. G. E.; Choi, MyungSik; Kim, IkSang	2007	Proceedings of the National Academy of Sciences of the United States of America	104	19	7981-7986		Molecular analysis
Fever of unknown origin due to rickettsioses. (Fever of unknown origin.)	Botelho-Nevers, E.; Raoult, D.	2007	Infectious Disease Clinics of North America	21	4	997-1011		Review
Spotted fevers &amp; typhus fever in Tamil Nadu	Batra, H. V.	2007						Duplicate
A case of tsutsugamushi disease (scrub typhus) presenting with fever and pain indistinguishable from trigeminal neuralgia	Arai, M.; Nakamura, A.; Shichi, D.	2007	Clinical Neurology	47	6	362-364		Duplicate
A case of tsutsugamushi disease (scrub typhus) presenting with fever and pain indistinguishable from trigeminal neuralgia. [Japanese]	Arai, M.; Nakamura, A.; Shichi, D.	2007	Clinical Neurology	47	6	362-364		Duplicate
Seroepidemiological survey of rodents collected at a U.S. Military installation, Yongsan Garrison, Seoul, Republic of Korea	Kim, HeungChul; Klein, T. A.; Chong, SungTae; Collier, B. W.; Yi, SongChu; Song, KiJoon; Baek, LuckJu; Song, JinWon	2007	Military Medicine	172	7	759-764		Non human
Successful treatment of pulmonary hemorrhage associated with leptospirosis and scrub typhus coinfection by early plasma exchange	Chen, Y. S.; Cheng, S. L.; Wang, H. C.; Yang, P. C.	2007	Journal of the Formosan Medical Association = Taiwan yi zhi	106	2 Suppl	S1-6		Case report; Coinfection
Preparation of recombinant antigen of O. tsutsugamushi Ptan strain and development of rapid diagnostic reagent for scrub typhus	Cao, M.; Guo, H.; Tang, T.; Wang, C.; Li, X.; Pan, X.; Jin, Z.; Tang, J.	2007	American Journal of Tropical Medicine and Hygiene	76	3	553-558		Diagnostic (accuracy); Diagnostic (method)
Scrub typhus serologic testing with the indirect immunofluorescence method as a diagnostic gold standard: a lack of consensus leads to a lot of confusion	Blacksell, S. D.; Bryant, N. J.; Paris, D. H.; Doust, J. A.; Sakoda, Y.; Day, N. P. J.	2007	Clinical Infectious Diseases	44	3	391-401		Review
Spotted fevers & typhus fever in Tamil Nadu	Batra, H. V.	2007	Indian Journal of Medical Research	126	2	101-103		Commentary
Development of a real-time PCR assay for the diagnosis of scrub typhus cases in India and evidence of the prevalence of new genotype of O. tsutsugamushi	Bakshi, D.; Singhal, P.; Mahajan, S. K.; Subramaniam, P.; Tuteja, U.; Batra, H. V.	2007	Acta Tropica	104	1	63-71		Diagnostic (method)
The genomic and metabolic diversity of Rickettsia	Fuxelius, H. H.; Darby, A.; Min, C. K.; Cho, N. H.; Andersson, S. G.	2007	Research in Microbiology	158	10	745-53		Review
Surveillance on Rickettsia in epidemic areas of scrub typhus in Xinyang areas of Henan. [Chinese]	Fu, X. P.; Zhang, J. S.; Shen, X. J.; Luan, M. C.; Li, M. L.; Zhang, L. J.	2007	Zhonghua liu xing bing xue za zhi = Zhonghua liuxingbingxue zazhi	28	6	547-549		Non human
Intracellular pathogens go extreme: genome evolution in the Rickettsiales	Darby, A. C.; Cho, NamHuyk; Fuxelius, H. H.; Westberg, J.; Andersson, S. G. E.	2007	Trends in Genetics	23	10	511-520		Review
Occupational Diseases among Agricultural, Forestry and Fishery Workers Approved by Korea Labor Welfare Corporation	Ahn, Y. S.; Lim, H. S.	2007	Korean Journal of Occupational and Environmental Medicine	19	1	2016-01-01		Cross-sectional
Clinical analysis of 58 tsutsugamushi disease patients. [Chinese]	He, XuFang; Xiao, XiaoYan	2007	China Tropical Medicine	7	11			No abstract
Experience in diagnosis and treatment of 42 patients with tsutsugamushi disease. [Chinese]	Zhou, GuiZhong; Zhou, GuiHua; He, Jing	2006	China Tropical Medicine	6	9			Case series; No abstract
Analysis of causes in misdiagnosis of 12 patients with tsutsugamushi disease. [Chinese]	Lin, ManYu	2006	China Tropical Medicine	6	4			Case series; No abstract
Five cases of Tsutsugamushi disease in Ganzhou. [Chinese]	Wu, Z. F.; Deng, H. Z.; Su, Z. L.	2006	Zhongguo ji sheng chong xue yu ji sheng chong bing za zhi = Chinese journal of parasitology & parasitic diseases	24	5	398-399		Case series; No abstract
Annual incidence of Tsutsugamushi disease in Miyazaki Prefecture, Japan in 2001-2005	Yamamoto, S.; Ganmyo, H.; Iwakiri, A.; Suzuki, S.	2006	Japanese Journal of Infectious Diseases	59	6	404-405		Epidemiological
Scrub typhus (Tsutsugamushi disease) in Kanagawa Prefecture in 2001-2005	Katayama, T.; Hara, M.; Furuya, Y.; Nikkawa, T.; Ogasawara, H.	2006	Japanese Journal of Infectious Diseases	59	3	207-208		Epidemiological
[Genotype identification and sequence analysis of Orientia tsutsugamushi isolated from Shandong area]	Yang, L. P.; Zhao, Z. T.; Liu, Y. X.; Feng, Y. Q.; Wang, X. J.; Li, Z.	2006	Chung-Hua Liu Hsing Ping Hsueh Tsa Chih Chinese Journal of Epidemiology	27	12	1061-4		Duplicate
Genotype identification and sequence analysis of Orientia tsutsugamushi isolated from Shandong area. [Chinese]	Yang, L. P.; Zhao, Z. T.; Liu, Y. X.; Feng, Y. Q.; Wang, X. J.; Li, Z.	2006	Zhonghua liu xing bing xue za zhi = Zhonghua liuxingbingxue zazhi	27	12	1061-1064		Epidemiological
Investigation on rodents' natural infection of Orientia tsutsugamushi in some areas of Inner Mongolia and Xinjiang, China	Zhang, Q.; Liu, Y. X.; Wu, X. M.; Zhao, Q. M.; Zhang, P. H.; Yang, H.; Cao, W. C.	2006	Zhonghua liu xing bing xue za zhi = Zhonghua liuxingbingxue zazhi	27	6	475-478		Non human
A clinical review of 338 cases of fever with unknown origin in emergence observation unit. [Chinese]	Zhan, Hong; Ma, ZhongFu; Guan, KaiPan; Liang, YanBing; Ye, HaiLing; Xiong, Yan; Tang, Hao; Li, YuJie; Jing, XiaoLi; Li, Xin; Liao, XiaoXing	2006	Journal of Tropical Medicine	6	9	997-1000		Epidemiological
[Five cases of Tsutsugamushi disease in Ganzhou]	Wu, Z. F.; Deng, H. Z.; Su, Z. L.	2006	Chung-Kuo Chi Sheng Chung Hsueh Yu Chi Sheng Chung Ping Tsa Chih Chinese Journal of Parasitology & Parasitic Diseases	24	5	398-9		Duplicate
Vertebrate borne diseases and management of commensal rodents	Shakunthala, Sridhara; Babu, T. R.	2006	Vertebrate pests in agriculture: the Indian scenario					Non human
Possible acute coinfections in Thai malaria patients	Singhsilarak, T.; Phongtananant, S.; Jenjittikul, M.; Watt, G.; Tangpakdee, N.; Popak, N.; Chalermrut, K.; Looareesuwan, S.	2006	Southeast Asian Journal of Tropical Medicine and Public Health	37	1	2021-04-01		Epidemiological
Laboratory diagnosis of tropical infections	Blacksell, S. D.	2006	Australian Journal of Medical Science	27	1	3		Review
Whartonia (Fascutonia) natsumei (Acari: Trombiculidae): A new bat chigger collected from Plecotus auritus (Chiroptera: Vespertilionidae) in Japan, with host and distribution records of the genus Whartonia	Takahashi, M.; Takahashi, H.; Kikuchi, H.	2006	Journal of Medical Entomology	43	2	128-137	10.1603/0022-2585(2006)043[0128:WFNATA]2.0.CO;2	Non human
A case of Tsutsugamushi disease with pneumonia and DIC	Sugimura, S.; Usami, M.; Yoshizaki, S.; Irie, Y.	2006	Japanese Journal of Chest Diseases	65	6	575-579		Duplicate
Rapid diagnosis of scrub typhus in rural Thailand using polymerase chain reaction	Sonthayanon, P.; Chierakul, W.; Wuthiekanun, V.; Blacksell, S. D.; Pimda, K.; Suputtamongkol, Y.; Pukrittayakamee, S.; White, N. J.; Day, N. P.; Peacock, S. J.	2006	American Journal of Tropical Medicine and Hygiene	75	6	1099-1102		Diagnostic (accuracy)
Serologic survey of Eptesicus fuscus from Georgia, U.S.A. for Rickettsia and Borrelia and laboratory transmission of a Rickettsia by bat ticks	Reeves, W. K.; Streicker, D. G.; Loftis, A. D.; Dasch, G. A.	2006	Journal of Vector Ecology	31	2	386-389		Non human
Rickettsial agents from parasitic Dermanyssoidea (Acari: Mesostigmata)	Reeves, W. K.; Dowling, A. P. G.; Dasch, G. A.	2006	Experimental and Applied Acarology	38	2021-03-02	181-188	10.1007/s10493-006-0007-1	Non human
Detection of Orientia tsutsugamushi by quantitative real-time PCR assay. [Chinese]	Zhu, LiNa; Zhang, JingBo; Chen, MeiLin; Wen, BoHai; Niu, DongSheng; Li, QinFeng; Sun, ChangJian; Yang, Xiao	2006	Chinese Journal of Zoonoses	22	3	228-231		Diagnostic (method)
The endothelium as a target for infections	Valbuena, G.; Walker, D. H.	2006	Annual Review of Pathology: Mechanisms of Disease	1		171-198		Review
Rickettsial infections and fever, Vientiane, Laos	Phongmany, S.; Rolain, J. M.; Phetsouvanh, R.; Blacksell, S. D.; Soukkhaseum, V.; Rasachack, B.; Phiasakha, K.; Soukkhaseum, S.; Frichithavong, K.; Chu, V.; Keolouangkhot, V.; Martinez-Aussel, B.; Chang, K.; Darasavath, C.; Rattanavong, O.; Sisouphone, S.; Mayxay, M.; Vidamaly, S.; Parola, P.; Thammavong, C.; Heuangvongsy, M.; Syhavong, B.; Raoult, D.; White, N. J.; Newton, P. N.	2006	Emerging Infectious Diseases	12	2	256-262		Epidemiological
Tropical rickettsioses	Parola, P.; Raoult, D.	2006	Clinics in Dermatology	24	3	191-200		Review
Surveillance System for Communicable Disease in Korea	Park, O.	2006	Korean Journal of Epidemiology	28	1	22-27		Review
Rocky Mountain spotted fever	Lacz, N. L.; Schwartz, R. A.; Kapila, R.	2006	Journal of the European Academy of Dermatology and Venereology	20	4	411-417		Not on ST
Clinical usefulness of eschar polymerase chain reaction for the diagnosis of scrub typhus: a prospective study	Kim, DongMin; Kim, HyunLee; Park, ChiYoung; Yang, TaeYoung; Lee, JiHyun; Yang, JongTae; Shim, SooKyoung; Lee, SeungHyun	2006	Clinical Infectious Diseases	43	10	1296-1300		Diagnostic (accuracy)
Stabilizing microtubular network facilitates the intracellular growth of Orientia tsutsugamushi	Kim, M. K.; Kim, M. J.; Lim, B. U.; Kang, J. S.	2006	Journal of Bacteriology and Virology	36	2	51-57		Molecular analysis
Orientia tsutsugamushi inhibits tumor necrosis factor Î± production by inducing interleukin 10 secretion in murine macrophages	Kim, M. J.; Kim, M. K.; Kang, J. S.	2006	Microbial Pathogenesis	40	1	2021-07-01	10.1016/j.micpath.2005.09.002	Molecular analysis
Evaluation of tests for serological diagnosis of scrub typhus	Prakash, J. A.; Abraham, O. C.; Mathai, E.	2006	Tropical Doctor	36	4	212-3		Diagnostic (accuracy)
The foci of scrub typhus and strategies of prevention in the spring in Pingtan Island, Fujian Province	Guo, HengBin; Cao, Min; Tao, KaiHua; Tang, JiaQi	2006	Annals of the New York Academy of Sciences					Seroprevalence
Clinical analysis of pulmonary lesions in 54 patients with tsutsugamushi disease. [Chinese]	Feng, SuLing; Li, JianGuo; Luo, ZeRu	2006	China Tropical Medicine	6	9	1620-1621		Characteristic
Clinical analysis of 113 cases with tsutsugamushi disease	feng suling li jianguo luo, zero	2006	Chinese journal of practical internal medicine	0	S2			Characteristic
Scrub typhus, Republic of Palau	Demma, L. J.; McQuiston, J. H.; Nicholson, W. L.; Murphy, S. M.; Marumoto, P.; Sengebau-Kingzio, J. M.; Kuartei, S.; Durand, A. M.; Swerdlow, D. L.	2006	Emerging Infectious Diseases	12	2	290-295		Seroprevalence
Experimental study on the co-infection of Hantavirus and Orientia tsutsugamushi. [Chinese]	Deng, XiaoZhao; Xu, Ke; Kong, Jing; Guo, HengBin; Diao, ZhenYu; Si, Qin; Zhang, Mao; Zhang, Yun; Cao, WenWen	2006	Chinese Journal of Zoonoses	22	5	391-395		Case report; Molecular analysis
"Tsutsugamushi" disease which involved the penis: A case report	Hisamatsu, H.; Yamashita, S.	2006	Nishinihon Journal of Urology	68	7	338-340		Duplicate
Rickettsioses in Australia	Graves, S.; Unsworth, N.; Stenos, J.	2006	Annals of the New York Academy of Sciences	1078		74-9		Duplicate
Study on the coinfection of Hantavirus and Orientia tsutsugamushi in tissue cell culture	Deng, X. Z.; Xu, K.; Kong, J.; Diao, Z. Y.; Qian, J. Y.; Tan, Y. F.; Zhang, M.; Cao, G. W.; Zhang, Y.	2006	Zhonghua liu xing bing xue za zhi = Zhonghua liuxingbingxue zazhi	27	6	518-521		Duplicate
Current knowledge of rickettsial diseases in Italy	Ciceroni, L.; Pinto, A.; Ciarrocchi, S.; Ciervo, A.	2006	Annals of the New York Academy of Sciences	1078		143-9		Duplicate
Seroprevalence of Rickettsia japonica on an Island Where a Korean Patient with Japanese Spotted Fever was First Identified	Kim, E. S.; Choi, S.; Lee, J. S.; Chung, M. H.; Lee, H. J.; Kim, M. J.; Kang, J. S.; Jung, S.; Oh, B. Y.	2006	Infection and Chemotherapy	38	1	24-29		Seroprevalence
Usefulness of Nested PCR for Diagnosis of Scrub Typhus in Clinical Practice: Prospective study	Kim, D. M.; Yun, N. R.; Yang, T. Y.; Moon, K. U.; Park, K. S.; Lee, J. H.; Yang, J. T.; Song, H. J.; Choi, E. N.; Shim, S. K.; Park, M. Y.	2006	Infection and Chemotherapy	38	2	55-60		Diagnostic (accuracy)
Association between Location of Eschar and Clothing in Scrub Typhus	Kim, B. N.; Kwak, Y. G.; Moon, C. S.; Kim, E. S.; Park, S. W.; Lee, C. S.	2006	Infection and Chemotherapy	38	6	389-393		Cross-sectional
Epidemiology of tsutsugamushi disease and Japanese spotted fever in Kagoshima Prefecture, Japan	Gokuden, M.; Ishitani, K.; Yoshikuni, K.; Ueno, N.; Shinkawa, N.; Kuramoto, T.; Honda, T.; Miyata, Y.	2006	Japanese Journal of Infectious Diseases	59	4	273		Epidemiological
Coinfection with leptospirosis and scrub typhus - A report of four cases	Ho, Y. H.; Chen, L. K.; Tsai, P. J.; Wang, L. S.	2006	Tzu Chi Medical Journal	18	3	237-240+251		Case series; Coinfection
Severe Japanese spotted fever successfully treated with fluoroquinolone	Seki, M.; Ikari, N.; Yamamoto, S.; Yamagata, Y.; Kosai, K.; Yanagihara, K.; Kakugawa, T.; Kurihara, S.; Izumikawa, K.; Miyazaki, Y.; Higashiyama, Y.; Hirakata, Y.; Tashiro, T.; Kohno, S.	2006	Internal Medicine	45	22	1323-1326		Case report; Not on ST
A case of ARDS overlooked Tsutstugamushi disease that presented as simple cutaneous lesions	Ryu, K. H.; Kim, K. H.; Kim, H. D.; Son, J. W.; Na, M. J.; Choi, E.	2006	Tuberculosis and Respiratory Diseases	61	4	389-393		Duplicate
A case of epiglottitis associated with tsutsugamushi disease	Nagano, H.	2006	Practica Oto-Rhino-Laryngologica	99	11	955-959		Duplicate
Rickettsioses in Japan and the Far East	Mahara, F.	2006	Annals of the New York Academy of Sciences					Duplicate
Rickettsioses in Japan and the Far East	Mahara, F.	2006	Century of Rickettsiology; Emerging, Reemerging Rickettsioses, Molecular Diagnostics	amd Emerging Veterinary Rickettsioses. Annals of the New York Academy of Sciences. 1078		60-73		Not on ST
A review of endoparasitic acarines of Malaysia with special reference to novel endoparasitism of mites in amphibious sea snakes and supplementary notes on ecology of chiggers	M. Nadchatram	2006	Tropical Biomedicine	23	1	2022-01-01		Non human
Relevance of Weil-Felix test in diagnosis of scrub typhus in India	Mahajan, S. K.; Kashyap, R.; Kanga, A.; Sharma, V.; Prasher, B. S.; Pal, L. S.	2006	Journal of Association of Physicians of India	54	AUG.	619-621		Diagnostic (accuracy); Weil-Felix
[Tsutsugamushi disease with hemophagocytosis complicated by Parvovirus B19 infection]	Miyakawa, K.; Ohsugi, K.; Sugahara, S.; Kuriyama, C.; Kikuchi, A.; Ohta, M.	2006	Nippon Naika Gakkai Zasshi - Journal of Japanese Society of Internal Medicine	95	12	2544-6		Duplicate
Determination and geographic distribution of Orientia tsutsugamushi serotypes in Thailand by nested polymerase chain reaction	Manosroi, J.; Chutipongvivate, S.; Auwanit, W.; Manosroi, A.	2006	Diagnostic Microbiology and Infectious Disease	55	3	185-190		Molecular analysis
Orientia tsutsugamushi in eschars from scrub typhus patients	Liu, YunXi; Cao, WuChun; Gao, Yuan; Zhang, JingLan; Yang, ZhanQing; Zhao, ZhongTang; Foley, J. E.	2006	Emerging Infectious Diseases	12	7	1109-1112		Diagnostic (method)
Usefulness of Eschar PCR for Diagnosis of Scrub Typhus	Lee, S. H.; Ahn, Y. J.; Shim, S. K.; Song, H. J.; Kim, D. M.	2006	Infection and Chemotherapy	38	2	91-94		Retracted
Epidemiology of scrub typhus in Eastern Taiwan, 2000-2004	Lee, YeongSheng; Wang, PeiHua; Tseng, ShuJen; Ko, ChingFen; Teng, HwaJen	2006	Japanese Journal of Infectious Diseases	59	4	235-238		Epidemiological
Comparison of immune response against Orientia tsutsugamushi, a causative agent of scrub typhus, in 4-week-old and 10-week-old scrub typhus-infected laboratory mice using enzyme-linked immunosorbent assay technique	Lerdthusnee, K.; Jenkitkasemwong, S.; Insuan, S.; Leepitakrat, W.; Monkanna, T.; Khlaimanee, N.; Chareonsongsermkij, W.; Leepitakrat, S.; Chayaphum, K.; Jones, J. W.	2006	Annals of the New York Academy of Sciences					Molecular analysis
Usefulness of nested PCR for the diagnosis of scrub typhus in clinical practice: a prospective study	Kim, DongMin; Yun, NaRa; Yang, TaeYoung; Lee, JiHyun; Yang, JongTae; Shim, SooKyoung; Choi, EunNa; Park, MiYeoun; Lee, SeungHyun	2006	American Journal of Tropical Medicine and Hygiene	75	3	542-545		Diagnostic (accuracy)
Orientia tsutsugamushi inhibits tumor necrosis factor alpha production by inducing interleukin 10 secretion in murine macrophages	Kim, MiJeong; Kim, MeeKyung; Kang, JaeSeung	2006	Microbial Pathogenesis	40	1	2021-07-01		Molecular analysis
An epitope shared by cellular cytokeratin and Orientia tsutsugamushi	Kim, MiJeong; Kim, MeeKyung; Kang, JaeSeung	2006	Microbial Pathogenesis	41	2021-05-04	125-132		Molecular analysis
Bacterial pathogens	Coggin, J. H., Jr.	2006	Biological safety: principles and practices	4		93-114		Review
Current knowledge of rickettsial diseases in Italy	Ciceroni, L.; Pinto, A.; Ciarrocchi, S.; Ciervo, A.	2006	Century of Rickettsiology; Emerging, Reemerging Rickettsioses, Molecular Diagnostics	amd Emerging Veterinary Rickettsioses. Annals of the New York Academy of Sciences. 1078		143-149		Review
Exploitation of the endocytic pathway by Orientia tsutsugamushi in nonprofessional phagocytes	Chu, Hyuk; Lee, JungHee; Han, SeungHoon; Kim, SeYoon; Cho, NamHyuk; Kim, IkSang; Choi, MyungSik	2006	Infection and Immunity	74	7	4246-4253		Molecular analysis
Scrub typhus: Chest radiographic and clinical findings in 130 Thai patients	Charoensak, A.; Chawalparit, O.; Suttinont, C.; Niwattayakul, K.; Losuwanaluk, K.; Silpasakorn, S.; Suputtamongkol, Y.	2006	Journal of the Medical Association of Thailand	89	5	600-607		Cross-sectional
Preparation of the recombinant antigen of Orientia tsutsugamushi Ptan strain used for the rapid diagnosis of scrub fever. [Chinese]	Cao, Min; Guo, HengBin; Zhou, YiLong; Yang, WenFu; Wang, BoRen; Wang, ChangJun; Zhu, Jin; Pan, XiuZhen	2006	Chinese Journal of Zoonoses	22	11	1026-1030		Diagnostic (method); Molecular analysis
Spring scrub typhus, People's Republic of China	Cao, Min; Guo, HengBin; Tang, T.; Wang, ChangJun; Li, XianFu; Pan, XiuZhen; Tang, JiaQi	2006	Emerging Infectious Diseases	12	9	1463-1465		Cross-sectional
Lice, mites, bedbugs, fleas, tumbu flies: Disease-causing agents preventable through appropriate laundry practices, sanitation regimes, and hygiene	Balge, M. Z.; Krieger, G. R.	2006		2		977-980		Review
Murine typhus from Vietnam, imported into Japan	Azuma, M.; Nishioka, Y.; Ogawa, M.; Takasaki, T.; Sone, S.; Uchiyama, T.	2006	Emerging Infectious Diseases	12	9	1466-1468		Not on ST
A serological survey of rickettsial infections in the Gazelle Peninsula, East New Britain and a review of the literature	Antony, G. Faa; Stephen, R. Graves; Chelsea, Nguyen; John, Stenos	2006	P N G Med J	49	2021-02-01	43-6		Cross-sectional; Review; Seroprevalence
Emergence of vector-borne diseases during war and conflict. [German]	Faulde, M.	2006	Mitteilungen der Deutschen Gesellschaft fur allgemeine und angewandte Entomologie	15		327-335		Review
Rickettsioses in Australia	Graves, S.; Unsworth, N.; Stenos, J.	2006	Century of Rickettsiology; Emerging, Reemerging Rickettsioses, Molecular Diagnostics	amd Emerging Veterinary Rickettsioses. Annals of the New York Academy of Sciences. 1078		74-79		Review
Exploitation of the endocytic pathway by Orientia tsutsugamushi in nonprofessional phagocytes.[Erratum appears in Infect Immun. 2006 Sep;74(9):5422]	Chu, H.; Lee, J. H.; Han, S. H.; Kim, S. Y.; Cho, N. H.; Kim, I. S.; Choi, M. S.	2006	Infection & Immunity	74	7	4246-53		Molecular analysis
Long-term egg-yolk adaptation of the Orientia tsutsugamushi for preparation of a formalinized immunogen	Choi, Y.; Kim, K. S.; Kim, T. Y.; Cheong, H. S.; Ahn, B. Y.	2006	Vaccine	24	9	1438-1445		Molecular analysis
What's eating you? Chiggers	Elston, D. M.	2006	Cutis	77	6	350-352		Review
Differential diagnosis of acute liver failure in India	Amarapurkar, D. N.; Patel, N. D.	2006	Annals of Hepatology	5	3	150-156		Cross-sectional
Clinical analysis of renal lesions in 30 tsutsugamushi disease patients. [Chinese]	Li, JianQiang	2006	China Tropical Medicine	6	2	274-275		No abstract
Report on a tsutsugamushi disease case misdiagnosed as upper respiratory tract infection. [Chinese]	Xu, HongFeng	2005	China Tropical Medicine	5	1	175		Case report; No abstract
Clinical analysis of liver injuries in Tsutsugamushi disease in old patients. [Chinese]	Yan, A. G.; Wang, Z. T.; Zhao, L. C.; Han, L. L.	2005	Zhonghua gan zang bing za zhi = Zhonghua ganzangbing zazhi = Chinese journal of hepatology	13	1	67-68		Case series; No abstract
Scrub typhus	Mahajan, S. K.	2005						Review
Sequence analysis of the sta 56 genes from the laboratory-preserved and the isolated strains from Fujian province of Orientia tsutsugamushi Karp strain. [Chinese]	Yan, YanSheng; Deng, YanQin; He, Si; Weng, YuWei; Li, ShiQing	2005	Chinese Journal of Zoonoses	21	10	847-850		Molecular analysis
[Clinical analysis of liver injuries in Tsutsugamushi disease in old patients]	Yan, A. G.; Wang, Z. T.; Zhao, L. C.; Han, L. L.	2005	Chung Hua Kan Tsang Ping Tsa Chih	13	1	67-8		Duplicate
Establishment and application of eschar smear method for detection of tsutsugamushi disease. [Chinese]	Zhao, XiaoHua; Xu, HuaKun	2005	China Tropical Medicine	5	2	312-313		Diagnostic (method)
Chemokine and cytokine production in susceptible C3H/HeN mice and resistant BALB/c mice during Orientia tsutsugamushi infection	Yun, JiHyun; Koh, YoungSang; Lee, KeunHwa; Hyun, JinWon; Choi, YeonJoo; Jang, WonJong; Park, KyungHee; Cho, NamHyuk; Seong, SeungYong; Choi, MyungSik; Kim, IkSang	2005	Microbiology and Immunology	49	6	551-557		Molecular analysis
Induction of protective immunity against scrub typhus with a 56-kilodalton recombinant antigen fused with a 47-kilodalton antigen of Orientia tsutsugamushi Karp	Yu, YueFei; Wen, BoHai; Wen, BoGui; Niu, DongSheng; Chen, MeiLing; Qiu, Ling	2005	American Journal of Tropical Medicine and Hygiene	72	4	458-464		Molecular analysis
Short- and long-term immune responses of CD-1 outbred mice to the scrub typhus DNA vaccine candidate: p47Kp	Xu, G.; Chattopadhyay, S.; Jiang, J.; Chan, T. C.; Chao, C. C.; Ching, W. M.; Richards, A. L.	2005	Annals of the New York Academy of Sciences	1063		266-269	10.1196/annals.1355.043	Molecular analysis
Retrospective analysis of treatment of 84 tsutsugamushi disease patients. [Chinese]	Wu, ShiChang	2005	China Tropical Medicine	5	1			Case series
Development and evaluation of a latex agglutination test for the rapid diagnosis of scrub typhus	Wongchotigul, V.; Waicharoen, S.; Riengrod, S.; Chimsumang, S.; Rattanadakul, J.; Chinprasatsak, S.	2005	Southeast Asian Journal of Tropical Medicine and Public Health	36	1	108-112		Diagnostic (accuracy); Diagnostic (method)
Prospective evaluation of a multi-test strip for the diagnoses of scrub and murine typhus, leptospirosis, dengue fever, and Salmonella typhi infection	Watt, G.; Jongsakul, K.; Ruangvirayuth, R.; Kantipong, P.; Silpapojakul, K.	2005	American Journal of Tropical Medicine and Hygiene	72	1	2021-12-10		Duplicate
Short report: Prospective evaluation of a multi-test strip for the diagnoses of scrub and murine typhus, leptospirosis, dengue fever, and Salmonella typhi infection	Watt, G.; Jongsakul, K.; Ruangvirayuth, R.; Kantipong, P.; Silpapojakul, K.	2005	American Journal of Tropical Medicine and Hygiene	72	1	2021-12-10		Diagnostic (method)
Communicable diseases surveillance: highlights for 1st quarter, 2005		2005	Communicable diseases intelligence	29	2	206-209		Epidemiological
Sequence analysis of the hypervariable regions of the 56 kDa immunodominant protein genes of Orientia tsutsugamushi strains in Malaysia	Tay, SunTee; Yasin Mohd, Rohani; Ho, TzeMing; Devi, Shamala	2005	Microbiology and Immunology	49	1	67-71		Molecular analysis
Hantavirus infection in Thailand: First clinical case report	Suputthamongkol, Y.; Nitatpattana, N.; Chayakulkeeree, M.; Palabodeewat, S.; Yoksan, S.; Gonzalez, J. P.	2005	Southeast Asian Journal of Tropical Medicine and Public Health	36	1	217-220		Not on ST
Short report: Detection of Orientia tsutsugamushi in clinical samples by quantitative real-time polymerase chain reaction	Singhsilarak, T.; Leowattana, W.; Areesuwan, S.; Wongchotigul, V.; Jiang, J.; Richards, A. L.; Watt, G.	2005	American Journal of Tropical Medicine and Hygiene	72	5	640-641		Diagnostic (method)
A highly sensitive and specific real-time PCR assay for the detection of spotted fever and typhus group rickettsiae	Stenos, J.; Graves, S. R.; Unsworth, N. B.	2005	American Journal of Tropical Medicine and Hygiene	73	6	1083-1085		Diagnostic (method); Not on ST
Etiology of obscure fever in children at a University Hospital in Northeast Thailand	Sripanidkulchai, R.; Lumbiganon, P.	2005	Southeast Asian Journal of Tropical Medicine and Public Health	36	5	1243-1246		Not on ST
Analysis of cellular fatty acids in Orientia tsutsugamushi as taxonomic markers	Shim, SooKyoung; Shin, YongKook; Choi, EunNa; Han, BokGhee; Lee, HaeKyung; Choi, YoungSill; Lee, ByungChul; Yoon, KwonSang; Park, MiYeoun	2005	Microbiology and Immunology	49	4	343-347		Molecular analysis
Ectoparasite zoonoses	Webber, R.	2005	Communicable disease epidemiology and control: a global perspective	2		249-268		Review
Orientia tsutsugamushi in unengorged chiggers of epidemiological area of tsutsugamushi by nested PCR technique	Pham Xuan, Da	2005	Journal of Preventive Medicine	15	1	47-51		Non human
Overall retrospective epidemiological study on tranmission mechanism of orientia tsutsugamushi in transmission disease vector	Pham Xuan, Da	2005	Journal of Practical Medicine	501	1	32-34		Review
Study on trombiculid fauna and seasonal occurrence of several trombiculid species in an endemic area of tsutsugamushi disease	Pham Xuan, Da	2005	Journal of Preventive Medicine	15	2	62-66		Non human
Rapid and simple identification of Orientia tsutsugamushi from other group rickettsiae by duplex PCR assay using groEL gene	Park, HyoSoon; Lee, JungHee; Jeong, EunJu; Kim, JungEun; Hong, SungJin; Park, TaeKyu; Kim, TaeYung; Jang, WonJong; Park, KyungHee; Kim, BumJoon; Kook, YoonHoh; Lee, SeungHyun	2005	Microbiology and Immunology	49	6	545-549		Diagnostic (method)
Retraction: Roxithromycin Treatment of Tsutsugamushi Disease (Scrub Typhus) in Children	Park, H. J.; Lee, K. Y.	2005	Korean Journal of Pediatrics	48	10	1149-1149		Erratum
A case report of murine and scrub typhus coinfection. [Korean]	Park, EunKyung; Choi, SooHee; Shin, JongWook; Kim, JaeYeol; Park, InWon; Choi, ByoungWhui	2005	Chung Ang Journal of Medicine	30	2	63-68		Case report; Coinfection
The first reported case of spotted fever in Fukui Prefecture, the northern part of central Japan	Noji, Y.; Takada, N.; Ishiguro, F.; Fujino, S.; Aoyama, T.; Fujita, H.; Yano, Y.; Shiomi, S.; Mitsuto, I.; Takase, K.; Haba, T.; Mabuchi, H.	2005	Japanese Journal of Infectious Diseases	58	2	112-114		Not on ST
Differentially expressed antigens of Orientia tsutsugamushi revealed by monoclonal antibodies	Kim, M. K.; Kim, M. J.; Kang, J. S.	2005	Journal of Bacteriology and Virology	35	4	283-290		Molecular analysis
Clinical features of tsutsugamushi disease in Chuncheon	Lee, H. G.; Min, S. K.; Kong, S. J.; Lee, S. J.; Song, H. H.; Yoon, J. W.; Lee, M. G.; Shin, D. H.; Kang, S. H.; Lee, J. Y.; Park, Y. I.; Choi, M. G.	2005	Korean Journal of Medicine	69	2	190-196		Characteristic
Investigation of Tsutsugamushi disease in Japan Self-Defense Forces Central Hospital	Iwashita, M.; Yaguchi, H.; Horinosono, H.; Maeshima, H.; Sakai, Y.	2005	Nishinihon Journal of Dermatology	67	4	363-366	10.2336/nishinihonhifu.67.363	Duplicate
Attenuation of HIV-1 infection by other microbial agents	Kannangara, S.; DeSimone, J. A.; Pomerantz, R. J.	2005	Journal of Infectious Diseases	192	6	1003-1009		Review
Abnormal liver function in scrub typhus	Hu, MingLuen; Liu, JienWei; Wu, KengLiang; Lu, ShengNan; Chiou, ShueShian; Kuo, ChungHuang; Chuah, SengKee; Wang, JingHoung; Hu, TsungHui; Chiu, KingWah; Lee, ChuanMo; Changchien, ChiSin	2005	American Journal of Tropical Medicine and Hygiene	73	4	667-668		Cross-sectional
Short report: Abnormal liver function in scrub typhus	Hu, M. L.; Liu, J. W.; Wu, K. L.; Lu, S. N.; Chiou, S. S.; Kuo, C. H.; Chuah, S. K.; Wang, J. H.; Hu, T. H.; Chiu, K. W.; Lee, C. M.; Changchien, C. S.	2005	American Journal of Tropical Medicine and Hygiene	73	4	667-668		Cross-sectional
Survival of two Orientia tsutsugamushi bacterial strains that infect mouse macrophages with varying degrees of virulence	Fukuhara, M.; Fukazawa, M.; Tamura, A.; Nakamura, T.; Urakami, H.	2005	Microbial Pathogenesis	39	2021-06-05	177-187		Non human
Seroepidemiology of spotted fever group and typhus group rickettsioses in humans, South Korea	Jang, W. J.; Choi, Y. J.; Kim, J. H.; Jung, K. D.; Ryu, J. S.; Lee, S. H.; Yoo, C. K.; Paik, H. S.; Choi, M. S.; Park, K. H.; Kim, I. S.	2005	Microbiology and Immunology	49	1	17-24		Not on ST
Protection against scrub typhus by a plasmid vaccine encoding the 56-KD outer membrane protein antigen gene	Ni, Y. S.; Chan, T. C.; Chao, C. C.; Richards, A. L.; Dasch, G. A.; Ching, W. M.	2005	American Journal of Tropical Medicine and Hygiene	73	5	936-941		Non human
A Study on the Epidemiologic Characteristics of Scrub Typhus in Gyeongsangbuk-do, 1999-2001	Min, Y. S.; Lim, H. S.; Lee, K.; Jung, C.; Cheong, H. K.	2005	Korean Journal of Epidemiology	27	2	70-79		Epidemiological
Fatal septicemic melioidosis in a young military person possibly co-infected with Leptospira interrogans and Orientia tsutsugamushi	Lu, PoLiang; Tseng, ShuHui	2005	Kaohsiung Journal of Medical Sciences	21	4	173-178		Case report; Coinfection
[Changing patterns of communicable diseases in Korea]	Lim, H. S.	2005	Journal of Preventive Medicine & Public Health / Yebang Uihakhoe Chi	38	2	117-24		Duplicate
Changing patterns of communicable diseases in Korea. [Korean]	Lim, H. S.	2005	Journal of preventive medicine and public health = Yebang Uihakhoe chi	38	2	117-124		Review
Design and development of a DNA array for rapid detection and genotyping of seven kinds of pathogenic microbes	Li, Y.; Tao, K.; Jin, H.; Zhang, J.; Cao, M.; Zhou, J.; Tang, Y.; Zhu, J.; Guo, H.	2005	Journal of nanoscience and nanotechnology	5	8	1220-1224		Molecular analysis
Construction of Orientia tsutsugamushi strain Karp DNA vaccine and primary study of its immune function. [Chinese]	Lai, YanDong; Zheng, XiaoYing; Zhan, XiMei; Huang, Hui; Zhang, Hao; Li, ZhuoYa; Cao, AiLian	2005	Journal of Tropical Medicine	5	4	416-418		Molecular analysis
Chromosome studies of Leptotrombidium akamushi and L. scutellare (Acari: Trombiculidae) in Japan	Hoshiba, H.; Takahashi, M.; Misumi, H.; Urakami, H.	2005	International Journal of Acarology	31	2	171-174		Non human
Activation of cytotoxic lymphocytes in patients with scrub typhus	De Fost, M.; Chierakul, W.; Pimda, K.; Dondorp, A. M.; White, N. J.; Van Der Poll, T.	2005	American Journal of Tropical Medicine and Hygiene	72	4	465-467		Molecular analysis
A preliminary survey of ectoparasites of small mammals in Kuala Selangor Nature Park	Chuluun, B.; Mariana, A.; Ho, T.; Kulaimi, B. M.	2005	Tropical Biomedicine	22	2	243-247		Non human
Molecular characterization of a group of proteins containing ankyrin repeats in Orientia tsutsugamushi	Cho, N. H.; Kim, J. M.; Kwon, E. K.; Kim, S. Y.; Han, S. H.; Chu, H.; Lee, J. H.; Choi, M. S.; Kim, I. S.	2005	Annals of the New York Academy of Sciences	1063		100-101	10.1196/annals.1355.016	Molecular analysis
Elevation of serum transcobalamin II in patients with scrub typhus	Cheeramakara, C.; Thanomsak, W.; Songmeang, K.; Nontprasert, A.; Sanghirun, C.; Suthisai, N.; Areekul, S.	2005	Southeast Asian Journal of Tropical Medicine and Public Health	36	1	113-117		Cross-sectional
Scrub typhus vaccine candidate Kp r56 induces humoral and cellular immune responses in cynomolgus monkeys	Chattopadhyay, S.; Jiang, J.; Chan, T. C.; Manetz, T. S.; Chao, C. C.; Ching, W. M.; Richards, A. L.	2005	Infection and Immunity	73	8	5039-5047		Molecular analysis; Non human
History of U.S. military contributions to the study of rickettsial diseases	Bavaro, M. F.; Kelly, D. J.; Dasch, G. A.; Hale, B. R.; Olson, P.	2005	Military Medicine	170	4 SUPPL.	49-60		Review
Investigation of an outbreak of scrub typhus in the Himalayan Region of India	Anuradha, Sharma; Sanjay, Mahajan; Gupta, M. L.; Anil, Kanga; Vijay, Sharma	2005	Japanese Journal of Infectious Diseases	58	4	208-210		Cross-sectional; Weil-Felix
Cloning and sequence analysis of the 22-kDa antigen genes of Orientia tsutsugamushi strains Kato, TA763, AFSC 7, 18-032460, TH1814, and MAK 119	Ge, H.; Tong, M.; Li, A.; Mehta, R.; Ching, W. M.	2005	Annals of the New York Academy of Sciences	1063		231-238	10.1196/annals.1355.036	Molecular analysis
A retrospective study of hantavirus infection in Kinmen, Taiwan	Chow, Ling; Shu, PeiYun; Huang, JyhHsiung; Wang, HsiChieh; Chang, ShuFen; Lu, HsiuYing; Lin, TingHsiang	2005	Journal of Microbiology, Immunology and Infection	38	5	343-349		Not on ST
Spotted fever group and typhus group rickettsioses in humans, South Korea	Choi, YeonJoo; Jang, WonJong; Kim, JongHyun; Ryu, JiSun; Lee, SeungHyun; Park, KyungHee; Paik, HyungSuk; Koh, YoungSang; Choi, MyungSik; Kim, IkSang	2005	Emerging Infectious Diseases	11	2	237-244		Epidemiological
Potential for horizontal transmission of Orientia tsutsugamushi by chigger mites (Acari: Trombiculidae)	Frances, S. P.	2005	International Journal of Acarology	31	1	75-82		Non human
Clinical analysis of 175 tsutsugamushi disease patients. [Chinese]	Chen, WenZhi; Zeng, JunTao	2005	China Tropical Medicine	5	6			No abstract
Analysis of 68 tsutsugamushi disease patients complicated with pulmonary trauma. [Chinese]	Tang, ZhaoXi; Zeng, ChuanSheng	2005	China Tropical Medicine	5	9			No abstract
The topic of this month. Scrub typhus (tsutsugamushi disease) in Japan, 1996-2000		2004	Japanese Journal of Infectious Diseases	57	SUPPL.	38-39		Epidemiological; No abstract
A Case Report: Tsutsugamushi Disease. [Japanese]	Nagano, H.	2004	Otolaryngology - Head and Neck Surgery (Tokyo)	76	1	2021-07-06		Case report; No abstract
Idiopathic left ventricular aneurysm	Tsai, C. L.; Chang, W. T.; Chen, W. J.	2004	European Journal of Cardio-thoracic Surgery	26	2	438-439	10.1016/j.ejcts.2004.04.036	Not definitive
Charles Nicolle (1866-1936) postal stamps released on Nicolle in France - 1969, Gambia - 1989, on "Scrub typhus" - Malaysia 1976	Pai-Dhungat, J. V.; Parikh, F.	2004	The Journal of the Association of Physicians of India	52		896
Characterization of Orientia Tsutsugamushi strains isolated in shandong province, China by immunofluorescence and restriction fragment length polymorphism (RFLP) analyses	Yun-Xi, L.; Zhong-Tang, Z.; Yuan, G.; Chong-Qi, J.; Jing-Lan, Z.; Zhan-Qing, Y.; Shu-Mei, W.; Bao-Fa, J.	2004	Southeast Asian Journal of Tropical Medicine and Public Health	35	2	353-357		Molecular analysis
Fusion of gene encoding 56-kDa protein with 47-kDa protein gene of Orientia tsutsugamushi Karp strain and expression of the fusion gene in E. coli. [Chinese]	Yu, YueFei; Wen, BoHai; Wen, BoGui; Niu, DongSheng; Chen, MeiLing; Wei, WenJing; Qiu, Ling; Gao, Ning	2004	Chinese Journal of Zoonoses	20	8	675-678		Diagnostic (method)
Fusion of gene encoding 58-kDa HSP with gene encoding 47-kDa Omp of Orientia tsutsugamushi and expression of the fusion gene in E. coli. [Chinese]	Yu, YueFei; Wen, BoHai; Niu, DongSheng; Chen, MeiLing; Qiu, Ling	2004	Acta Parasitologica et Medica Entomologica Sinica	11	4	238-242		Diagnostic (method)
Application of hantavirus N protein expressed by E. coli system	Yu, C. H.; Nam, J. H.; Choi, T. K.; Ju, Y. R.; Lee, C. H.; Shin, Y. H.; Park, K. Y.	2004	Journal of Bacteriology and Virology	34	2	147-155		Duplicate
Application of hantavirus N protein expressed by E. coli system. [Korean]	Yu, C. H.; Nam, J. H.; Choi, T. K.; Ju, Y. R.; Lee, C. H.; Shin, Y. H.; Park, K. Y.	2004	Journal of Bacteriology and Virology	34	2	147-155		Not on ST
Evaluation of immunoglobulin M (IgM) and IgG rapid cassette test kits for diagnosis of melioidosis in an area of endemicity	Wuthiekanun, V.; Amornchai, P.; Chierakul, W.; Cheng, A. C.; White, N. J.; Peacock, S. J.; Day, N. P.	2004	Journal of Clinical Microbiology	42	8	3435-7		Not on ST
Study on the transovarian transmission of pathogen in Leptotrombidium scutellare. [Chinese]	Wu, GuangHua; Zhang, Yun; Guo, HengBin	2004	Zhongguo Meijieshengwuxue ji Kongzhi Zazhi = Chinese Journal of Vector Biology and Control	15	4	301-303		Duplicate
Leptospirosis with pulmonary hemorrhage, caused by a new strain of serovar lai: Langkawi	Wagenaar, J. F. P.; De Vries, P. J.; Hartskeerl, R. A.	2004	Journal of Travel Medicine	11	6	379-382		Not on ST
A new member of the trombiculid mite family Neotrombicula nagayoi (Acari: Trombiculidae) induces human dermatitis	Takahashi, M.; Misumi, H.; Urakami, H.; Saito, T.; Misumi, M.; Matsumoto, I.; Suzuki, H.	2004	Southeast Asian Journal of Tropical Medicine and Public Health	35	1	113-118		Not on ST
Mite Vectors (Acari: Trombiculidae) of Scrub Typhus in a New Endemic Area in Northern Kyoto, Japan	Takahashi, M.; Misumi, H.; Urakami, H.; Nakajima, S.; Furui, S.; Yamamoto, S.; Furuya, Y.; Misumi, M.; Matsumoto, I.	2004	Journal of Medical Entomology	41	1	107-114		Non human
Paediatric scrub typhus in Thailand: a study of 73 confirmed cases	Silpapojakul, K.; Varachit, B.; Silpapojakul, K.	2004	Transactions of the Royal Society of Tropical Medicine & Hygiene	98	6	354-9		Characteristic
Vector immunity. (Society for General Microbiology Symposium 63)	Ratcliffe, N. A.; Whitten, M. M. A.	2004	Microbe vector interactions in vector borne diseases					Review
Expression of truncated 56 kDa antigen gene of Orientia tsutsugamushi in different vectors. [Chinese]	Deng, Y. Q.; Yan, Y. S.; He, S.; Weng, Y. W.; Chen, L.	2004	Zhonghua liu xing bing xue za zhi = Zhonghua liuxingbingxue zazhi	25	11	973-977		Diagnostic (method)
Charles Nicolle (1866-1936) postal stamps released on Nicolle in France - 1969, Gambia - 1989, on &quot;Scrub typhus&quot; - Malaysia 1976	Pai-Dhungat, J. V.; Parikh, Falguni	2004						Duplicate
Neotrombicula autumnalis (Acari, Trombiculidae) as a vector for Borrelia burgdorferi S.L	Kampen, H.; SchÃ¶ler, A.; Metzen, M.; Oehme, R.; Hartelt, K.; Kimmig, P.; Maier, W. A.	2004	Experimental and Applied Acarology	33	2021-02-01	93-102	10.1023/B:APPA.0000029975.92510.90	Non human
The attachment of detergent-extracted outer membrane proteins of Orientia tsutsugamushi to the host cell surface	Kim, M. K.; Kim, M. J.; Lim, B. U.; Kang, J. S.	2004	Journal of Bacteriology and Virology	34	4	283-289		Duplicate
The attachment of detergent-extracted outer membrane proteins of Orientia tsutsugamushi to the host cell surface. [Korean]	Kim, M. K.; Kim, M. J.; Lim, B. U.; Kang, J. S.	2004	Journal of Bacteriology and Virology	34	4	283-289		Molecular analysis
Evaluation of nested PCR for the diagnosis of scrub typhus among patients with acute pyrexia of unknown origin	Saisongkorh, W.; Chenchittikul, M.; Silpapojakul, K.	2004	Transactions of the Royal Society of Tropical Medicine and Hygiene	98	6	360-366		Molecular analysis
A study of febrile illnesses on the Thai-Myanmar border: Predictive factors of rickettsioses	Pickard, A. L.; McDaniel, P.; Miller, R. S.; Uthaimongkol, N.; Buathong, N.; Murray, C. K.; Telford Iii, S. R.; Parola, P.; Wongsrichanalai, C.	2004	Southeast Asian Journal of Tropical Medicine and Public Health	35	3	657-663		Case-control
Outbreak investigation of scrub typhus in Himachal Pradesh (India)	Kaushal, Kumar; Saxena, V. K.; Thomas, T. G.; Shiv, Lal	2004	Journal of Communicable Diseases	36	4	277-283		Cross-sectional
Scrub typhus in the Republic of Palau, Micronesia	Durand, A. M.; Kuartei, S.; Togamae, I.; Sengebau, M.; Demma, L.; Nicholson, W.; O'Leary, M.	2004	Emerging Infectious Diseases	10	10	1838-1840		Duplicate
[truncated: 498 more rows]

## Sheet: excluded
Title	Authors	Published Year	Journal	Volume	Issue	Pages	DOI	Tags
[truncated: 480 more rows]

## Sheet: included
Title	Authors	Published Year	Journal	Volume	Issue	Pages	DOI	Tags
[truncated: 95 more rows]

## Sheet: update--irrelevant
Title	Authors	Published Year	Journal	Volume	Issue	Pages	DOI	Tags
[truncated: 366 more rows]

## Sheet: update--excluded
Title	Authors	Published Year	Journal	Volume	Issue	Pages	DOI	Tags
[truncated: 37 more rows]

[truncated: 1 more sheets: update--included]
