# Supplementary material for: Systematic review of the scrub typhus treatment landscape: Assessing the feasibility of an individual participant-level data (IPD) platform
Source: PLoS Negl Trop Dis. 2021 Oct 14;15(10):e0009858. doi: 10.1371/journal.pntd.0009858 (PMC8547739; doi:10.1371/journal.pntd.0009858)
Supplement: S6 Appendix — (XLSX) [file pntd.0009858.s006.xlsx]

## Sheet: S6 data dictionary
Variable / Field Name	Form Name	Section Header	Field Type	Field Label	Choices, Calculations, OR Slider Labels	Field Note	Text Validation Type OR Show Slider Number	Text Validation Min	Text Validation Max	Identifier?	Branching Logic (Show field only if...)	Required Field?	Custom Alignment	Question Number (surveys only)	Matrix Group Name	Matrix Ranking?	Field Annotation
st_study_title	study		text	Study Title or Short Hand Reference		First author and publication year, plus if applicable, study title E.g. "Botoni2007" or "Morillo2017; STOPCHAGAS"				y		y
st_study_num	study		text	Study Number		Study number, use 3 digits e.g. 001, 025, 103	number			y		y
st_pub_date	study		text	Publication date		dd/mm/yyyy; rule for no day/month 15/01	date_ymd					y
st_author	study		notes	Corresponding Author(s) information
st_num_cohort	study	Setting	text	Number of study cohorts		1 cohort per country/per participant group/per protocol. See Variable Dictionary Appendix	integer					y
st_coh_div_reas	study		checkbox	Reason for division of study cohorts	1, Several countries | 2, Different participant groups | 3, Different protocols per group						[st_num_cohort] >= "2"
st_coh_div_desc	study		notes	Description of study cohort division		Further details of cohort division/description of participant groups/different protocol					[st_num_cohort] >= "2"
st_coh1_country	study	Cohort 1 Data	dropdown	Cohort 1 - Country	1, Afghanistan | 2, Australia | 3, Bangladesh | 4, Bhutan | 5, Cambodia | 6, Chile | 7, China | 8, China, Hong Kong Special Administrative Region | 9, China, Macao Special Administrative Region | 10, Fiji | 11, Guam | 12, India | 13, Indonesia | 14, Japan | 15, Lao People's Democratic Republic | 16, Malaysia | 17, Maldives | 18, Marshall Islands | 19, Micronesia (Federated States of) | 20, Myanma…						[st_num_cohort] >= "1"	y
st_coh1_site	study		notes	Cohort 1 - Site location		most precise name and address of each and every site of recruitment in cohort					[st_num_cohort] >= "1"	y
st_coh1_region	study		dropdown	Cohort 1 - Region	1, Africa| 2, Asia | 3, Caribbean| 4, Central America | 5, Eastern Europe | 6, Northern America | 7, Northern Europe| 8, South America | 9, Southern Europe | 10, Western Europe						[st_num_cohort] >= "1"	y
st_coh1_income	study		dropdown	Cohort 1 - Income	1, Low | 2, Lower middle | 3, Upper middle | 4, High	Income group of country					[st_num_cohort] >= "1"	y
st_coh1_site_cat	study		checkbox	Cohort 1 - Site category	1, School | 2, Hospital/health-centre | 3, Other | 99, Unknown						[st_num_cohort] >= "1"
st_coh1_setting	study		dropdown	Cohort 1 - Setting	1, Rural | 2, Urban | 3, Semi-urban | 99, Unknown	Urban if the area around the point, within 5x5 km square, is dominated by commercial buildings (e.g. offices, malls, apartments, high rise buildings). Suburban if the area around the point, within 5x5 km square, is dominated by housing. Rural if the area around the point, within 5x5 km square, is dominated by agricultural land/forest.					[st_num_cohort] >= "1"
st_coh1_pt_setting	study		checkbox	Cohort 1 - Patient setting	1, Rural | 2, Urban | 3, Semi-urban | 99, Unknown	Unknown if not mentioned explicitly/unclear in the report					[st_num_cohort] >= "1"
st_coh1_num_patients	study		text	Cohort 1 - Total number of study participants		All study participants INCLUDED in study and RECEIVED the intended intervention (drug(s), control, placebo, no-treatment, etc)	integer				[st_num_cohort] >= "1"	y
st_coh1_num_scrub	study		text	Cohort 1 - Number of scrub typhus patients included at study site		Scrub typhus patients INCLUDED in study and RECEIVED the intended intervention (drug(s), control, placebo, no-treatment, etc.	integer				[st_num_cohort] >= "1"	y
st_coh2_country	study	Cohort 2 Data	dropdown	Cohort 2 - Country	1, Afghanistan | 2, Australia | 3, Bangladesh | 4, Bhutan | 5, Cambodia | 6, Chile | 7, China | 8, China, Hong Kong Special Administrative Region | 9, China, Macao Special Administrative Region | 10, Fiji | 11, Guam | 12, India | 13, Indonesia | 14, Japan | 15, Lao People's Democratic Republic | 16, Malaysia | 17, Maldives | 18, Marshall Islands | 19, Micronesia (Federated States of) | 20, Myanma…						[st_num_cohort] >= "2"	y
st_coh2_site	study		notes	Cohort 2 - Site location		most precise name and address of each and every site of recruitment in cohort					[st_num_cohort] >= "2"	y
st_coh2_region	study		dropdown	Cohort 2 - Region	1, Africa| 2, Asia | 3, Caribbean| 4, Central America | 5, Eastern Europe | 6, Northern America | 7, Northern Europe| 8, South America | 9, Southern Europe | 10, Western Europe						[st_num_cohort] >= "2"	y
st_coh2_income	study		dropdown	Cohort 2 - Income	1, Low | 2, Lower middle | 3, Upper middle | 4, High						[st_num_cohort] >= "2"	y
st_coh2_site_cat	study		checkbox	Cohort 2 - Site category	1, School | 2, Hospital/health-centre | 3, Other | 99, Unknown						[st_num_cohort] >= "2"
st_coh2_setting	study		checkbox	Cohort 2 - Setting	1, Rural | 2, Urban | 3, Semi-urban | 99, Unknown	Urban if the area around the point, within 5x5 km square, is dominated by commercial buildings (e.g. offices, malls, apartments, high rise buildings). Suburban if the area around the point, within 5x5 km square, is dominated by housing. Rural if the area around the point, within 5x5 km square, is dominated by agricultural land/forest.					[st_num_cohort] >= "2"
st_coh2_pt_setting	study		checkbox	Cohort 2 - Patient setting	1, Rural | 2, Urban | 3, Semi-urban | 99, Unknown	Unknown if not mentioned explicitly/unclear in the report					[st_num_cohort] >= "2"
st_coh2_num_patients	study		text	Cohort 2 - Total number of study participants		All study participants INCLUDED in study and RECEIVED the intended intervention (drug(s), control, placebo, no-treatment, etc.	integer				[st_num_cohort] >= "2"	y
st_coh2_num_scrub	study		text	Cohort 2 - Number of scrub typhus patients included at study site		Scrub typhus patients INCLUDED in study and RECEIVED the intended intervention (drug(s), control, placebo, no-treatment, etc.	integer				[st_num_cohort] >= "2"	y
st_coh3_country	study	Cohort 3 Data	dropdown	Cohort 3 - Country	1, Afghanistan | 2, Australia | 3, Bangladesh | 4, Bhutan | 5, Cambodia | 6, Chile | 7, China | 8, China, Hong Kong Special Administrative Region | 9, China, Macao Special Administrative Region | 10, Fiji | 11, Guam | 12, India | 13, Indonesia | 14, Japan | 15, Lao People's Democratic Republic | 16, Malaysia | 17, Maldives | 18, Marshall Islands | 19, Micronesia (Federated States of) | 20, Myanma…						[st_num_cohort] >= "3"	y
st_coh3_site	study		notes	Cohort 3 - Site location		most precise name and address of each and every site of recruitment in cohort					[st_num_cohort] >= "3"	y
st_coh3_region	study		dropdown	Cohort 3 - Region	1, Africa| 2, Asia | 3, Caribbean| 4, Central America | 5, Eastern Europe | 6, Northern America | 7, Northern Europe| 8, South America | 9, Southern Europe | 10, Western Europe						[st_num_cohort] >= "3"	y
st_coh3_income	study		dropdown	Cohort 3 - Income	1, Low | 2, Lower middle | 3, Upper middle | 4, High						[st_num_cohort] >= "3"	y
st_coh3_site_cat	study		checkbox	Cohort 3 - Site category	1, School | 2, Hospital/health-centre | 3, Other | 99, Unknown						[st_num_cohort] >= "3"
st_coh3_setting	study		checkbox	Cohort 3 - Setting	1, Rural | 2, Urban | 3, Semi-urban | 99, Unknown	Urban if the area around the point, within 5x5 km square, is dominated by commercial buildings (e.g. offices, malls, apartments, high rise buildings). Suburban if the area around the point, within 5x5 km square, is dominated by housing. Rural if the area around the point, within 5x5 km square, is dominated by agricultural land/forest.					[st_num_cohort] >= "3"
st_coh3_pt_setting	study		checkbox	Cohort 3 - Patient setting	1, Rural | 2, Urban | 3, Semi-urban | 99, Unknown	Unknown if not mentioned explicitly/unclear in the report					[st_num_cohort] >= "3"
st_coh3_num_patients	study		text	Cohort 3 - Total number of study participants		All study participants INCLUDED in study	integer				[st_num_cohort] >= "3"	y
st_coh3_num_scrub	study		text	Cohort 3 - Number of scrub typhus patients included at study site		Scrub typhus patients INCLUDED in study and RECEIVED the intended intervention (drug(s), control, placebo, no-treatment, etc.	integer				[st_num_cohort] >= "3"	y
st_coh4_country	study	Cohort 4 Data	dropdown	Cohort 4 - Country	1, Afghanistan | 2, Australia | 3, Bangladesh | 4, Bhutan | 5, Cambodia | 6, Chile | 7, China | 8, China, Hong Kong Special Administrative Region | 9, China, Macao Special Administrative Region | 10, Fiji | 11, Guam | 12, India | 13, Indonesia | 14, Japan | 15, Lao People's Democratic Republic | 16, Malaysia | 17, Maldives | 18, Marshall Islands | 19, Micronesia (Federated States of) | 20, Myanma…						[st_num_cohort] >= "4"	y
st_coh4_site	study		notes	Cohort 4 - Site location		most precise name and address of each and every site of recruitment in cohort					[st_num_cohort] >= "4"	y
st_coh4_region	study		dropdown	Cohort 4 - Region	1, Africa| 2, Asia | 3, Caribbean| 4, Central America | 5, Eastern Europe | 6, Northern America | 7, Northern Europe| 8, South America | 9, Southern Europe | 10, Western Europe						[st_num_cohort] >= "4"	y
st_coh4_income	study		dropdown	Cohort 4 - Income	1, Low | 2, Lower middle | 3, Upper middle | 4, High						[st_num_cohort] >= "4"	y
st_coh4_site_cat	study		checkbox	Cohort 4 - Site category	1, School | 2, Hospital/health-centre | 3, Other | 99, Unknown						[st_num_cohort] >= "4"
st_coh4_setting	study		checkbox	Cohort 4 - Setting	1, Rural | 2, Urban | 3, Semi-urban | 99, Unknown	Urban if the area around the point, within 5x5 km square, is dominated by commercial buildings (e.g. offices, malls, apartments, high rise buildings). Suburban if the area around the point, within 5x5 km square, is dominated by housing. Rural if the area around the point, within 5x5 km square, is dominated by agricultural land/forest.					[st_num_cohort] >= "4"
st_coh4_pt_setting	study		checkbox	Cohort 4 - Patient setting	1, Rural | 2, Urban | 3, Semi-urban | 99, Unknown	Unknown if not mentioned explicitly/unclear in the report					[st_num_cohort] >= "4"
st_coh4_num_patients	study		text	Cohort 4 - Total number of study participants		All study participants INCLUDED in study	integer				[st_num_cohort] >= "4"	y
st_coh4_num_scrub	study		text	Cohort 4 - Number of scrub typhus patients included at study site		Scrub typhus patients INCLUDED in study and RECEIVED the intended intervention (drug(s), control, placebo, no-treatment, etc.	integer				[st_num_cohort] >= "4"	y
st_coh5_country	study	Cohort 5 Data	dropdown	Cohort 5 - Country	1, Afghanistan | 2, Australia | 3, Bangladesh | 4, Bhutan | 5, Cambodia | 6, Chile | 7, China | 8, China, Hong Kong Special Administrative Region | 9, China, Macao Special Administrative Region | 10, Fiji | 11, Guam | 12, India | 13, Indonesia | 14, Japan | 15, Lao People's Democratic Republic | 16, Malaysia | 17, Maldives | 18, Marshall Islands | 19, Micronesia (Federated States of) | 20, Myanma…						[st_num_cohort] >= "5"	y
st_coh5_site	study		notes	Cohort 5 - Site location		most precise name and address of each and every site of recruitment in cohort					[st_num_cohort] >= "5"	y
st_coh5_region	study		dropdown	Cohort 5 - Region	1, Africa| 2, Asia | 3, Caribbean| 4, Central America | 5, Eastern Europe | 6, Northern America | 7, Northern Europe| 8, South America | 9, Southern Europe | 10, Western Europe						[st_num_cohort] >= "5"	y
st_coh5_income	study		dropdown	Cohort 5 - Income	1, Low | 2, Lower middle | 3, Upper middle | 4, High						[st_num_cohort] >= "5"	y
st_coh5_site_cat	study		checkbox	Cohort 5 - Site category	1, School | 2, Hospital/health-centre | 3, Other | 99, Unknown						[st_num_cohort] >= "5"
st_coh5_setting	study		checkbox	Cohort 5 - Setting	1, Rural | 2, Urban | 3, Semi-urban | 99, Unknown	Urban if the area around the point, within 5x5 km square, is dominated by commercial buildings (e.g. offices, malls, apartments, high rise buildings). Suburban if the area around the point, within 5x5 km square, is dominated by housing. Rural if the area around the point, within 5x5 km square, is dominated by agricultural land/forest.					[st_num_cohort] >= "5"
st_coh5_pt_setting	study		checkbox	Cohort 5 - Patient setting	1, Rural | 2, Urban | 3, Semi-urban | 99, Unknown	Urban if the area around the point, within 5x5 km square, is dominated by commercial buildings (e.g. offices, malls, apartments, high rise buildings). Suburban if the area around the point, within 5x5 km square, is dominated by housing. Rural if the area around the point, within 5x5 km square, is dominated by agricultural land/forest.					[st_num_cohort] >= "5"
st_coh5_num_scrub	study		text	Cohort 5 - Number of scrub typhus patients included at study site		Scrub typhus patients INCLUDED in study and RECEIVED the intended intervention (drug(s), control, placebo, no-treatment, etc.	integer				[st_num_cohort] >= "5"	y
st_coh6_country	study	Cohort 6 Data	dropdown	Cohort 6 - Country	1, Afghanistan | 2, Australia | 3, Bangladesh | 4, Bhutan | 5, Cambodia | 6, Chile | 7, China | 8, China, Hong Kong Special Administrative Region | 9, China, Macao Special Administrative Region | 10, Fiji | 11, Guam | 12, India | 13, Indonesia | 14, Japan | 15, Lao People's Democratic Republic | 16, Malaysia | 17, Maldives | 18, Marshall Islands | 19, Micronesia (Federated States of) | 20, Myanma…						[st_num_cohort] >= "6"	y
st_coh6_site	study		notes	Cohort 6 - Site location		most precise name and address of each and every site of recruitment in cohort					[st_num_cohort] >= "6"	y
st_coh6_region	study		dropdown	Cohort 6 - Region	1, Africa| 2, Asia | 3, Caribbean| 4, Central America | 5, Eastern Europe | 6, Northern America | 7, Northern Europe| 8, South America | 9, Southern Europe | 10, Western Europe						[st_num_cohort] >= "6"	y
st_coh6_income	study		dropdown	Cohort 6 - Income	1, Low | 2, Lower middle | 3, Upper middle | 4, High						[st_num_cohort] >= "6"	y
st_coh6_site_cat	study		checkbox	Cohort 6 - Site category	1, School | 2, Hospital/health-centre | 3, Other | 99, Unknown						[st_num_cohort] >= "6"
st_coh6_setting	study		checkbox	Cohort 6 - Setting	1, Rural | 2, Urban | 3, Semi-urban | 99, Unknown	Urban if the area around the point, within 5x5 km square, is dominated by commercial buildings (e.g. offices, malls, apartments, high rise buildings). Suburban if the area around the point, within 5x5 km square, is dominated by housing. Rural if the area around the point, within 5x5 km square, is dominated by agricultural land/forest.					[st_num_cohort] >= "6"
st_coh6_pt_setting	study		checkbox	Cohort 6 - Patient setting	1, Rural | 2, Urban | 3, Semi-urban | 99, Unknown	Unknown if not mentioned explicitly/unclear in the report					[st_num_cohort] >= "6"
st_coh6_num_patients	study		text	Cohort 6 - Total number of study participants		All study participants INCLUDED in study	integer				[st_num_cohort] >= "6"	y
st_coh6_num_scrub	study		text	Cohort 6 - Number of scrub typhus patients included at study site		Scrub typhus patients INCLUDED in study and RECEIVED the intended intervention (drug(s), control, placebo, no-treatment, etc.	integer				[st_num_cohort] >= "6"	y
st_coh7_country	study	Cohort 7 Data	dropdown	Cohort 7 - Country	1, Afghanistan | 2, Australia | 3, Bangladesh | 4, Bhutan | 5, Cambodia | 6, Chile | 7, China | 8, China, Hong Kong Special Administrative Region | 9, China, Macao Special Administrative Region | 10, Fiji | 11, Guam | 12, India | 13, Indonesia | 14, Japan | 15, Lao People's Democratic Republic | 16, Malaysia | 17, Maldives | 18, Marshall Islands | 19, Micronesia (Federated States of) | 20, Myanma…						[st_num_cohort] >= "7"	y
st_coh7_site	study		notes	Cohort 7 - Site location		most precise name and address of each and every site of recruitment in cohort					[st_num_cohort] >= "7"	y
st_coh7_region	study		dropdown	Cohort 7 - Region	1, Africa| 2, Asia | 3, Caribbean| 4, Central America | 5, Eastern Europe | 6, Northern America | 7, Northern Europe| 8, South America | 9, Southern Europe | 10, Western Europe						[st_num_cohort] >= "7"	y
st_coh7_income	study		dropdown	Cohort 7 - Income	1, Low | 2, Lower middle | 3, Upper middle | 4, High						[st_num_cohort] >= "7"	y
st_coh7_site_cat	study		checkbox	Cohort 7 - Site category	1, School | 2, Hospital/health-centre | 3, Other | 99, Unknown						[st_num_cohort] >= "7"
st_coh7_setting	study		checkbox	Cohort 7 - Setting	1, Rural | 2, Urban | 3, Semi-urban | 99, Unknown						[st_num_cohort] >= "7"
st_coh7_num_patients	study		text	Cohort 7 - Total number of study participants		All study participants INCLUDED in study	integer				[st_num_cohort] >= "7"	y
st_coh7_num_scrub	study		text	Cohort 7 - Number of scrub typhus patients included at study site		Scrub typhus patients INCLUDED in study and RECEIVED the intended intervention (drug(s), control, placebo, no-treatment, etc.	integer				[st_num_cohort] >= "7"	y
st_type	study	Study Characteristics	dropdown	Study type	1, Interventional | 2, Observational							y
st_design	study		dropdown	Study design	1, RCT | 2, Quasi-randomised | 3, Non-randomised | 4, Cohort-study | 5, Case-report | 6, Case series | 7, Case-control | 8, Diagnostic test accuracy | 9, Other							y
st_pros_retro	study		dropdown	Prospective or retrospective data collection	1, Prospective | 2, Retrospective							y
st_intv_arms	study		text	Number of study arms			integer					y
st_start_date	study		text	Study start date		dd/mm/yyyy; rule for no day/month 15/01	date_ymd
st_end_date	study		text	Study end date		dd/mm/yyyy; rule for no day/month 15/01	date_ymd
st_diag_meth	participants		checkbox	Diagnostic method	1, STIC | 2, Cell culture isolate | 3, IFA | 4, IIP | 5, PCR | 6, ELISA | 7, ICT | 8, Eschar presence | 9, Weil-Felix | 10, History and clinical manifestation | 11, Other | 99, Unknown							y
st_diag_meth_oth	participants		text	Other diagnostic method used		Mention other diagnostic methods used					[st_diag_meth(11)] = '1'
st_diag_meth_detail	participants		notes	Further details of diagnostic method for inclusion								y
pa_age_min	participants		text	Age min (included participants)			number
pa_age_max	participants		text	Age max (included participants)			number
pa_age_mean	participants		text	Mean age included			number
pa_age_median	participants		text	Median age included			number
pa_female	participants		text	Number of female participants included	Note: if number not reported, apply ratio to total N included participants. If unknown enter '-99'		integer					y
pa_male	participants		text	Number of male participants included	Note: if number not reported, apply ratio to total N included participants. If unknown enter '-99'		integer					y
me_preg_yn	participants		dropdown	Were pregnant women included?	1, Included | 2, Excluded | 99, Unknown							y
pa_preg_desc	participants		notes	Further details on the eligibility criteria of pregnant participants							[me_preg_yn] = "1"
pa_oth_incl	participants		notes	Other inclusion criteria		Criteria not falling into any of previous categories
pa_excl_scrub	participants	Exclusion Criteria	notes	Exclusion criteria related to scrub typhus diagnosis
pa_excl_oth	participants		notes	Exclusion of other illnesses/health conditions		List of severe illnesses or systematic diseases leading to exclusion
pa_oth_excl	participants		notes	Other exclusion criteria		Criteria not falling into any previous categories
sa_target	study_arm		dropdown	What was the treatments/interventions discussed?	1, Antibiotic treatment | 2, Symptomatic treatment | 3, Other | 99, Unknown							y
sa_num_int	study_arm		text	How many treatments/interventions were patients in this treatment arm exposed to?		To capture total number interventions in a SINGLE study arm i.e., if combination therapy, multiple interventions or drug therapy plus another intervention(s)	integer					y
sa_num_tx	study_arm		text	Number of patients treated in this study arm		Number in treatment arm/intervention group	integer
sa_num_followup	study_arm		text	Number of patients followed up in this study arm		Number in treatment arm/intervention group	integer
sa_intv1_desc	study_arm	Intervention/Treatment 1	notes	Intervention/Treatment 1 - Intervention description		Name of treatment or details or intervention. Manufacturer and formulation details.					[sa_num_int] >= "1"	y
sa_intv1_drug	study_arm		dropdown	Intervention/Treatment 1 - Name of drug administered / active pharmaceutical ingredient (API)	1, Doxycycline | 2, Minocycline | 3, Chloramphenicol | 4, Rifampicin | 5, Azithromycin | 6, Telithromycin | 7, Levofloxacin | 8, Other | 99, Unknown						[sa_num_int] >= '1'	y
sa_intv1_drug_oth	study_arm		text	Name of other medicine administered							[sa_intv1_drug] = "8"
sa_intv1_reg_yn	study_arm		dropdown	Are regimen details of the intervention or exposure available?	0, No | 1, Yes						[sa_num_int] >= "1"
sa_intv1_drug_b	study_arm		text	Intervention/Treatment 1 - Name of second drug/API that makes up single dose form		For fixed-dose combination (FDC)					[sa_fixed] = "1"
sa_intv1_route	study_arm		dropdown	Intervention/Treatment 1 - Route of Administration	1, Oral | 2, Intravenous | 3, Intramuscular | 4, Intralymphatic | 5, Subcutaneous | 7, Other | 8, Not applicable | 99, Unknown						[sa_num_int] >= "1"
sa_intv1_route_dur	study_arm		text	Intervention/Treatment 1 - Duration of infusion		In below units, please enter "-99" if unknown	integer				[sa_intv1_route] = "2"
sa_intv1_dur_un	study_arm		dropdown	Unit of infusion duration time	1, Minutes | 2, Hours | 3, Days | 4, Other | 99, Unknown						[sa_intv1_route_dur] >= "1" and [sa_intv1_route_dur] <> "-99"
sa_intv1_route_other	study_arm		text	Intervention/Treatment 1 - Description of 'other' route of administration							[sa_intv1_route] = "7"
sa_intv1_dose_method	study_arm		dropdown	Intervention/Treatment 1 - Method of dosing calculation	1, Target mg/kg | 2, Weight-band | 3, Age-band | 4, other | 5, Not applicable| 99, unknown						[sa_num_int] >= "1" and [sa_intv1_reg_yn] = "1"
sa_intv1_dose_mgkg	study_arm		text	Targeted dosing or range in mg/kg							[sa_intv1_dose_method] = "1"
sa_intv1_freq_yn	study_arm		dropdown	Are details of the frequency of administration of the drug(s)/treatment/intervention available?	0, No | 1, Yes | 99, Unknown	If the frequency is reported as a range (eg. 1-2 times a day), select ‘no’. Enter any information provided to the ‘Detailed regimen’ box.					[sa_intv1_reg_yn] = "1"
sa_intv1_freq_con_yn	study_arm		dropdown	Is the frequency of the regimen consistently applied ie., if there is a loading dose or changes in frequency over time, select ‘No’	0, No | 1, Yes						[sa_intv1_freq_yn] = "1"
sa_intv1_freq	study_arm		text	Frequency that the drug(s)/treatment/intervention was administered for a given time period			integer				[sa_intv1_freq_yn] = "1"
sa_intv1_freq_time_un	study_arm		dropdown	Units of given time period	1, Hours | 2, Days | 3, Weeks | 4, Months | 5, Years | 6, Other | 99, Unknown						[sa_intv1_freq_yn] = "1"
sa_intv1_freq_time_un_oth	study_arm		text	Other unit of time							[sa_intv1_freq_time_un] = "6"
sa_intv1_freq_time_mag	study_arm		text	Magnitude of given time period			integer				[sa_intv1_freq_yn] = "1"
sa_intv1_dura_fix_mag	study_arm		text	Duration of the intended (in the protocol or in guidelines if applicable) length of treatment or time the intervention was administered		Enter “-99” if unknown. If a range is given i.e., 7-14 days, please enter “-1” and provide the details in free text for the variable below sa_intv1_reg_detail	integer				[sa_intv1_reg_yn] = "1"
sa_intv1_dura_fix_un	study_arm		dropdown	Units for duration	1, Hours | 2, Days | 3, Weeks | 4, Months | 5, Years | 6, Other | 99, Unknown						[sa_intv1_dura_fix_mag] >0
sa_intv1_dura_fix_un_oth	study_arm		text	Other units for duration							[sa_intv1_dura_fix_un] = "9"
sa_intv1_reg_detail	study_arm		notes	Intervention/Treatment 1 - Detailed regimen		Including dose description and details of frequency					[sa_num_int] >= "1"	y
sa_intv2_desc	study_arm	Intervention/Treatment 2	notes	Intervention/Treatment 2 - Intervention description		Name of treatment or details or intervention. Manufacturer and formulation details.					[sa_num_int] >= "2"	y
sa_intv2_drug	study_arm		dropdown	Intervention/Treatment 2 - Name of drug administered / active pharmaceutical ingredient (API)	1, Doxycycline | 2, Minocycline | 3, Chloramphenicol | 4, Rifampicin | 5, Azithromycin | 6, Telithromycin | 7, Levofloxacin | 8, Other | 99, Unknown						[sa_num_int] >= '2'	y
sa_intv2_drug_oth	study_arm		text	Name of other intervention administered							[sa_intv2_drug] = "8"
sa_intv2_reg_yn	study_arm		dropdown	Are regimen details of the intervention or exposure available?	0, No | 1, Yes						[sa_num_int] >= "2"
sa_intv2_drug_b	study_arm		text	Name of other intervention administered		For fixed-dose combination (FDC)					[sa_fixed] = "1"
sa_intv2_route	study_arm		dropdown	Intervention/Treatment 2 - Route of Administration	1, Oral | 2, Intravenous | 3, Intramuscular | 4, Intralymphatic | 5, Subcutaneous | 7, Other | 8, Not applicable | 99, Unknown						[sa_num_int] >= "2"
sa_intv2_route_dur	study_arm		text	Intervention/Treatment 2 - Duration of infusion		In below units, please enter "-99" if unknown	integer				[sa_intv2_route] = "2"
sa_intv2_dur_un	study_arm		dropdown	Unit of infusion duration time	1, Minutes | 2, Hours | 3, Days | 4, Other | 99, Unknown						[sa_intv2_route_dur] >= "1" and [sa_intv2_route_dur] <> "-99"
sa_intv2_route_other	study_arm		text	Intervention/Treatment 2 - Description of 'other' route of administration							[sa_intv2_route] = "7"
sa_intv2_dose_method	study_arm		dropdown	Intervention/Treatment 2 - Method of dosing calculation	1, Target mg/kg | 2, Weight-band | 3, Age-band | 4, other | 5, Not applicable| 99, unknown						[sa_num_int] >= "2" and [sa_intv2_reg_yn] = "1"
sa_intv2_dose_mgkg	study_arm		text	Targeted dosing or range in mg/kg							[sa_intv2_dose_method] = "1"
sa_intv2_freq_yn	study_arm		dropdown	Are details of the frequency of administration of the drug(s)/treatment/intervention available?	0, No | 1, Yes | 99, Unknown	If the frequency is reported as a range (eg. 1-2 times a day), select ‘no’. Enter any information provided to the ‘Detailed regimen’ box.					[sa_intv2_reg_yn] = "1"
sa_intv2_freq_con_yn	study_arm		dropdown	Is the frequency of the regimen consistently applied ie., if there is a loading dose or changes in frequency over time, select ‘No’	0, No | 1, Yes						[sa_intv2_freq_yn] = "1"
sa_intv2_freq	study_arm		text	Frequency that the drug(s)/treatment/intervention was administered for a given time period			integer				[sa_intv2_freq_yn] = "1"
sa_intv2_freq_time_un	study_arm		dropdown	Units of given time period	1, Hours | 2, Days | 3, Weeks | 4, Months | 5, Years | 6, Other | 99, Unknown						[sa_intv2_freq_yn] = "1"
sa_intv2_freq_time_un_oth	study_arm		text	Other unit of time							[sa_intv2_freq_time_un] = "6"
sa_intv2_freq_time_mag	study_arm		text	Magnitude of given time period			integer				[sa_intv2_freq_yn] = "1"
sa_intv2_reg_detail	study_arm		notes	Intervention/Treatment 2 - Detailed regimen		Including dose description and details of frequency					[sa_num_int] >= "2"	y
sa_intv2_dura_fix_mag	study_arm		text	Duration of the intended (in the protocol or in guidelines if applicable) length of treatment or time the intervention was administered		Enter “-99” if unknown. If a range is given i.e., 7-14 days, please enter “-1” and provide the details in free text for the variable below sa_intv2_reg_detail	integer				[sa_intv2_reg_yn] = "1"
sa_intv2_dura_fix_un	study_arm		dropdown	Units for duration	1, Days | 2, Weeks | 3, Months | 4, Years | 9, Other						[sa_intv2_dura_fix_mag] >0
sa_intv2_dura_fix_un_oth	study_arm		text	Other units for duration							[sa_intv2_dura_fix_un] = "9"
sa_intv3_desc	study_arm	Intervention/Treatment 3	notes	Intervention/Treatment 3 - Intervention description		Name of treatment or details or intervention. Manufacturer and formulation details.					[sa_num_int] >= "3"	y
sa_intv3_drug	study_arm		dropdown	Intervention/Treatment 3 - Name of drug administered / active pharmaceutical ingredient (API)	1, Doxycycline | 2, Minocycline | 3, Chloramphenicol | 4, Rifampicin | 5, Azithromycin | 6, Telithromycin | 7, Levofloxacin | 8, Other | 99, Unknown						[sa_num_int] >= '3'	y
sa_intv3_drug_oth	study_arm		text	Name of other intervention administered							[sa_intv3_drug] = "8"
sa_intv3_reg_yn	study_arm		dropdown	Are regimen details of the intervention or exposure available?	0, No | 1, Yes						[sa_num_int] >= "3"
sa_intv3_drug_b	study_arm		text	Name of other intervention administered		For fixed-dose combination (FDC)					[sa_fixed] = "1"
sa_intv3_route	study_arm		dropdown	Intervention/Treatment 3 - Route of Administration	1, Oral | 2, Intravenous | 3, Intramuscular | 4, Intralymphatic | 5, Subcutaneous | 7, Other | 8, Not applicable | 99, Unknown						[sa_num_int] >= "3"
sa_intv3_route_dur	study_arm		text	Intervention/Treatment 3 - Duration of infusion		In below units, please enter "-99" if unknown	integer				[sa_intv3_route] = "2"
sa_intv3_dur_un	study_arm		dropdown	Unit of infusion duration time	1, Minutes | 2, Hours | 3, Days | 4, Other | 99, Unknown						[sa_intv3_route_dur] >= "1" and [sa_intv3_route_dur] <> "-99"
sa_intv3_route_other	study_arm		text	Intervention/Treatment 3 - Description of 'other' route of administration							[sa_intv3_route] = "7"
sa_intv3_dose_method	study_arm		dropdown	Intervention/Treatment 3 - Method of dosing calculation	1, Target mg/kg | 2, Weight-band | 3, Age-band | 4, other | 5, Not applicable| 99, unknown						[sa_num_int] >= "3" and [sa_intv3_reg_yn] = "1"
sa_intv3_dose_mgkg	study_arm		text	Targeted dosing or range in mg/kg							[sa_intv3_dose_method] = "1"
sa_intv3_freq_yn	study_arm		dropdown	Are details of the frequency of administration of the drug(s)/treatment/intervention available?	0, No | 1, Yes | 99, Unknown	If the frequency is reported as a range (eg. 1-2 times a day), select ‘no’. Enter any information provided to the ‘Detailed regimen’ box.					[sa_intv3_reg_yn] = "1"
sa_intv3_freq_con_yn	study_arm		dropdown	Is the frequency of the regimen consistently applied ie., if there is a loading dose or changes in frequency over time, select ‘No’	0, No | 1, Yes						[sa_intv3_freq_yn] = "1"
sa_intv3_freq	study_arm		text	Frequency that the drug(s)/treatment/intervention was administered for a given time period			integer				[sa_intv3_reg_yn] = "1"
sa_intv3_freq_time_un	study_arm		dropdown	Units of given time period	1, Hours | 2, Days | 3, Weeks | 4, Months | 5, Years | 6, Other | 99, Unknown						[sa_intv3_freq_yn] = "1"
sa_intv3_freq_time_un_oth	study_arm		text	Other unit of time							[sa_intv3_freq_time_un] = "6"
sa_intv3_freq_time_mag	study_arm		text	Magnitude of given time period			integer				[sa_intv3_freq_yn] = "1"
sa_intv3_dura_fix_mag	study_arm		text	Duration of the intended (in the protocol or in guidelines if applicable) length of treatment or time the intervention was administered		Enter “-99” if unknown. If a range is given i.e., 7-14 days, please enter “-1” and provide the details in free text for the variable below sa_intv3_reg_detail	integer				[sa_intv3_reg_yn] = "1"
sa_intv3_dura_fix_un	study_arm		dropdown	Units for duration	1, Days | 2, Weeks | 3, Months | 4, Years | 9, Other						[sa_intv3_dura_fix_mag] >0
sa_intv3_dura_fix_un_oth	study_arm		text	Other units for duration							[sa_intv3_dura_fix_un] = "9"
sa_intv3_reg_detail	study_arm		notes	Intervention/Treatment 3 - Detailed regimen		Including dose description and details of frequency					[sa_num_int] >= "3"	y
sa_intv4_desc	study_arm	Intervention/Treatment 4	notes	Intervention/Treatment 4 - Intervention description		Name of treatment or details or intervention. Manufacturer and formulation details.					[sa_num_int] >= "4"	y
sa_intv4_drug	study_arm		dropdown	Intervention/Treatment 4 - Name of drug administered / active pharmaceutical ingredient (API)	1, Doxycycline | 2, Minocycline | 3, Chloramphenicol | 4, Rifampicin | 5, Azithromycin | 6, Telithromycin | 7, Levofloxacin | 8, Other | 99, Unknown						[sa_num_int] >= '4'	y
sa_intv4_drug_oth	study_arm		text	Name of other intervention administered							[sa_intv4_drug] = "8"
sa_intv4_reg_yn	study_arm		dropdown	Are regimen details of the intervention or exposure available?	0, No | 1, Yes						[sa_num_int] >= "4"
sa_intv4_drug_b	study_arm		text	Name of other intervention administered		For fixed-dose combination (FDC)					[sa_fixed] = "1"
sa_intv4_route	study_arm		dropdown	Intervention/Treatment 4 - Route of Administration	1, Oral | 2, Intravenous | 3, Intramuscular | 4, Intralymphatic | 5, Subcutaneous | 7, Other | 8, Not applicable | 99, Unknown						[sa_num_int] >= "4"
sa_intv4_route_dur	study_arm		text	Intervention/Treatment 4 - Duration of infusion		In below units, please enter "-99" if unknown	integer				[sa_intv4_route] = "2"
sa_intv4_dur_un	study_arm		dropdown	Unit of infusion duration time	1, Minutes | 2, Hours | 3, Days | 4, Other | 99, Unknown						[sa_intv4_route_dur] >= "1" and [sa_intv4_route_dur] <> "-99"
sa_intv4_route_other	study_arm		text	Intervention/Treatment 4 - Description of 'other' route of administration							[sa_intv4_route] = "7"
sa_intv4_dose_method	study_arm		dropdown	Intervention/Treatment 4 - Method of dosing calculation	1, Target mg/kg | 2, Weight-band | 3, Age-band | 4, other | 5, Not applicable| 99, unknown						[sa_num_int] >= "4" and [sa_intv4_reg_yn] = "1"
sa_intv4_dose_mgkg	study_arm		text	Targeted dosing or range in mg/kg							[sa_intv4_dose_method] = "1"
sa_intv4_freq_yn	study_arm		dropdown	Are details of the frequency of administration of the drug(s)/treatment/intervention available?	0, No | 1, Yes | 99, Unknown	If the frequency is reported as a range (eg. 1-2 times a day), select ‘no’. Enter any information provided to the ‘Detailed regimen’ box.					[sa_intv4_reg_yn] = "1"
sa_intv4_freq_con_yn	study_arm		dropdown	Is the frequency of the regimen consistently applied ie., if there is a loading dose or changes in frequency over time, select ‘No’	0, No | 1, Yes						[sa_intv4_freq_yn] = "1"
sa_intv4_freq	study_arm		text	Frequency that the drug(s)/treatment/intervention was administered for a given time period			integer				[sa_intv4_reg_yn] = "1"
sa_intv4_freq_time_un	study_arm		dropdown	Units of given time period	1, Hours | 2, Days | 3, Weeks | 4, Months | 5, Years | 6, Other | 99, Unknown						[sa_intv4_freq_yn] = "1"
sa_intv4_freq_time_un_oth	study_arm		text	Other unit of time							[sa_intv4_freq_time_un] = "6"
sa_intv4_freq_time_mag	study_arm		text	Magnitude of given time period			integer				[sa_intv4_freq_yn] = "1"
sa_intv4_dura_fix_mag	study_arm		text	Duration of the intended (in the protocol or in guidelines if applicable) length of treatment or time the intervention was administered		Enter “-99” if unknown. If a range is given i.e., 7-14 days, please enter “-1” and provide the details in free text for the variable below sa_intv4_reg_detail	integer				[sa_intv4_reg_yn] = "1"
sa_intv4_dura_fix_un	study_arm		dropdown	Units for duration	1, Days | 2, Weeks | 3, Months | 4, Years | 9, Other						[sa_intv4_dura_fix_mag] >0
sa_intv4_dura_fix_un_oth	study_arm		text	Other units for duration							[sa_intv4_dura_fix_un] = "9"
sa_intv4_reg_detail	study_arm		notes	Intervention/Treatment 4 - Detailed regimen		Including dose description and details of frequency					[sa_num_int] >= "4"	y
sa_intv5_desc	study_arm	Intervention/Treatment 5	notes	Intervention/Treatment 5 - Intervention description		Name of treatment or details or intervention. Manufacturer and formulation details.					[sa_num_int] >= "5"	y
sa_intv5_drug	study_arm		dropdown	Intervention/Treatment 5 - Name of drug administered / active pharmaceutical ingredient (API)	1, Doxycycline | 2, Minocycline | 3, Chloramphenicol | 4, Rifampicin | 5, Azithromycin | 6, Telithromycin | 7, Levofloxacin | 8, Other | 99, Unknown						[sa_num_int] >= "5"	y
sa_intv5_drug_oth	study_arm		text	Name of other intervention administered							[sa_intv5_drug] = "8"
sa_intv5_reg_yn	study_arm		dropdown	Are regimen details of the intervention or exposure available?	0, No | 1, Yes						[sa_num_int] >= "5"
sa_intv5_drug_b	study_arm		text	Name of other intervention administered		For fixed-dose combination (FDC)					[sa_fixed] = "1"
sa_intv5_route	study_arm		dropdown	Intervention/Treatment 5 - Route of Administration	1, Oral | 2, Intravenous | 3, Intramuscular | 4, Intralymphatic | 5, Subcutaneous | 7, Other | 8, Not applicable | 99, Unknown						[sa_num_int] >= "5"
sa_intv5_route_dur	study_arm		text	Intervention/Treatment 5 - Duration of infusion		In below units, please enter "-99" if unknown	integer				[sa_intv5_route] = "2"
sa_intv5_dur_un	study_arm		dropdown	Unit of infusion duration time	1, Minutes | 2, Hours | 3, Days | 4, Other | 99, Unknown						[sa_intv5_route_dur] >= "1" and [sa_intv5_route_dur] <> "-99"
sa_intv5_route_other	study_arm		text	Intervention/Treatment 5 - Description of 'other' route of administration							[sa_intv5_route] = "7"
sa_intv5_dose_method	study_arm		dropdown	Intervention/Treatment 5 - Method of dosing calculation	1, Target mg/kg | 2, Weight-band | 3, Age-band | 4, other | 5, Not applicable| 99, unknown						[sa_num_int] >= "5" and [sa_intv5_reg_yn] = "1"
sa_intv5_dose_mgkg	study_arm		text	Targeted dosing or range in mg/kg							[sa_intv5_dose_method] = "1"
sa_intv5_freq_yn	study_arm		dropdown	Are details of the frequency of administration of the drug(s)/treatment/intervention available?	0, No | 1, Yes | 99, Unknown	If the frequency is reported as a range (eg. 1-2 times a day), select ‘no’. Enter any information provided to the ‘Detailed regimen’ box.					[sa_intv5_reg_yn] = "1"
sa_intv5_freq_con_yn	study_arm		dropdown	Is the frequency of the regimen consistently applied ie., if there is a loading dose or changes in frequency over time, select ‘No’	0, No | 1, Yes						[sa_intv5_freq_yn] = "1"
sa_intv5_freq	study_arm		text	Frequency that the drug(s)/treatment/intervention was administered for a given time period			integer				[sa_intv5_reg_yn] = "1"
sa_intv5_freq_time_un	study_arm		dropdown	Units of given time period	1, Hours | 2, Days | 3, Weeks | 4, Months | 5, Years | 6, Other | 99, Unknown						[sa_intv5_freq_yn] = "1"
sa_intv5_freq_time_un_oth	study_arm		text	Other unit of time							[sa_intv5_freq_time_un] = "6"
sa_intv5_freq_time_mag	study_arm		text	Magnitude of given time period			integer				[sa_intv5_freq_yn] = "1"
sa_intv5_dura_fix_mag	study_arm		text	Duration of the intended (in the protocol or in guidelines if applicable) length of treatment or time the intervention was administered		Enter “-99” if unknown. If a range is given i.e., 7-14 days, please enter “-1” and provide the details in free text for the variable below sa_intv5_reg_detail	integer				[sa_intv5_reg_yn] = "1"
sa_intv5_dura_fix_un	study_arm		dropdown	Units for duration	1, Days | 2, Weeks | 3, Months | 4, Years | 9, Other						[sa_intv5_dura_fix_mag] >0
sa_intv5_dura_fix_un_oth	study_arm		text	Other units for duration							[sa_intv5_dura_fix_un] = "9"
sa_intv5_reg_detail	study_arm		notes	Intervention/Treatment 5 - Detailed regimen		Including dose description and details of frequency					[sa_num_int] >= "5"	y
sa_intv6_desc	study_arm	Intervention/Treatment 6	notes	Intervention/Treatment 6 - Intervention description		Name of treatment or details or intervention. Manufacturer and formulation details.					[sa_num_int] >= "6"	y
sa_intv6_drug	study_arm		dropdown	Intervention/Treatment 6 - Name of drug administered / active pharmaceutical ingredient (API)	1, Doxycycline | 2, Minocycline | 3, Chloramphenicol | 4, Rifampicin | 5, Azithromycin | 6, Telithromycin | 7, Levofloxacin | 8, Other | 99, Unknown						[sa_num_int] >= "6"	y
sa_intv6_drug_oth	study_arm		text	Name of other intervention administered							[sa_intv6_drug] = "8"
sa_intv6_reg_yn	study_arm		dropdown	Are regimen details of the intervention or exposure available?	0, No | 1, Yes						[sa_num_int] >= "6"
sa_intv6_drug_b	study_arm		text	Name of other intervention administered		For fixed-dose combination (FDC)					[sa_fixed] = "1"
sa_intv6_route	study_arm		dropdown	Intervention/Treatment 6 - Route of Administration	1, Oral | 2, Intravenous | 3, Intramuscular | 4, Intralymphatic | 5, Subcutaneous | 7, Other | 8, Not applicable | 99, Unknown						[sa_num_int] >= "6"
sa_intv6_route_dur	study_arm		text	Intervention/Treatment 6 - Duration of infusion		In below units, please enter "-99" if unknown	integer				[sa_intv6_route] = "2"
sa_intv6_dur_un	study_arm		dropdown	Unit of infusion duration time	1, Minutes | 2, Hours | 3, Days | 4, Other | 99, Unknown						[sa_intv6_route_dur] >= "1" and [sa_intv6_route_dur] <> "-99"
sa_intv6_route_other	study_arm		text	Intervention/Treatment 6 - Description of 'other' route of administration							[sa_intv6_route] = "7"
sa_intv6_dose_method	study_arm		dropdown	Intervention/Treatment 6 - Method of dosing calculation	1, Target mg/kg | 2, Weight-band | 3, Age-band | 4, other | 5, Not applicable| 99, unknown						[sa_num_int] >= "6" and [sa_intv6_reg_yn] = "1"
sa_intv6_dose_mgkg	study_arm		text	Targeted dosing or range in mg/kg							[sa_intv6_dose_method] = "1"
sa_intv6_freq_yn	study_arm		dropdown	Are details of the frequency of administration of the drug(s)/treatment/intervention available?	0, No | 1, Yes | 99, Unknown	If the frequency is reported as a range (eg. 1-2 times a day), select ‘no’. Enter any information provided to the ‘Detailed regimen’ box.					[sa_intv6_reg_yn] = "1"
sa_intv6_freq_con_yn	study_arm		dropdown	Is the frequency of the regimen consistently applied ie., if there is a loading dose or changes in frequency over time, select ‘No’	0, No | 1, Yes						[sa_intv6_freq_yn] = "1"
sa_intv6_freq	study_arm		text	Frequency that the drug(s)/treatment/intervention was administered for a given time period			integer				[sa_intv6_reg_yn] = "1"
sa_intv6_freq_time_un	study_arm		dropdown	Units of given time period	1, Hours | 2, Days | 3, Weeks | 4, Months | 5, Years | 6, Other | 99, Unknown						[sa_intv6_freq_yn] = "1"
sa_intv6_freq_time_un_oth	study_arm		text	Other unit of time							[sa_intv6_freq_time_un] = "6"
sa_intv6_freq_time_mag	study_arm		text	Magnitude of given time period			integer				[sa_intv6_freq_yn] = "1"
sa_intv6_dura_fix_mag	study_arm		text	Duration of the intended (in the protocol or in guidelines if applicable) length of treatment or time the intervention was administered		Enter “-99” if unknown. If a range is given i.e., 7-14 days, please enter “-1” and provide the details in free text for the variable below sa_intv6_reg_detail	integer				[sa_intv6_reg_yn] = "1"
sa_intv6_dura_fix_un	study_arm		dropdown	Units for duration	1, Days | 2, Weeks | 3, Months | 4, Years | 9, Other						[sa_intv6_dura_fix_mag] >0
sa_intv6_dura_fix_un_oth	study_arm		text	Other units for duration							[sa_intv6_dura_fix_un] = "9"
sa_intv6_reg_detail	study_arm		notes	Intervention/Treatment 6 - Detailed regimen							[sa_num_int] >= "6"	y
ou_assessed	outcomes		dropdown	Were treatment/intervention related outcomes assessed at any time during the study post-baseline (during the treatment period or follow-up)?	0, No | 1, Yes | 99, Unknown							y
ou_fevclr	outcomes	Fever Clearance	dropdown	Were fever clearance assessed at any time during the study post-baseline (during the treatment period or follow-up)?	0, No | 1, Yes | 99, Unknown						[ou_assessed] = "1"	y
ou_fevclr_measure	outcomes		checkbox	How was fever clearance measured?	1, Oral | 2, Axillary | 3, Core | 4, Aural | 99, Unknown						[ou_fevclr] = "1"
ou_fevclr_def	outcomes		notes	Description of how the fever clearance was expressed i.e. definition of fever clearance							[ou_fevclr] = "1"
ou_fevclr_endpoints	outcomes		text	How often were participants followed-up for fever clearance assessments at any time during the study post-baseline (during the treatment period or follow-up)			integer				[ou_fevclr] = "1"
ou_fevclr_length	outcomes		text	The time in days, for fever clearance follow-up endpoint, counted from day of first treatment/intervention/start of study			integer				[ou_fevclr] = "1"
ou_fevclr_time	outcomes		dropdown	Were fever clearance time/time to defervescence assessed at any time during the study post-baseline (after treatment was given or during follow-up period)?	0, No | 1, Yes | 99, Unknown							y
ou_fevclr_time_details	outcomes		notes	Further details on fever clearance time measurements							[ou_fevclr_time] = "1"
ou_mort	outcomes	Mortality	dropdown	Were mortality assessed at any time during the study post-baseline (during the treatment period or follow-up)?	0, No | 1, Yes | 99, Unknown						[ou_assessed] = "1"
ou_mort_length	outcomes		text	The time in days, for mortality follow-up endpoint, counted from day of first treatment/intervention/start of study			integer				[ou_mort] = "1"
ou_clinres	outcomes	Clinical Response	dropdown	Were clinical response/cure assessed at any time during the study post-baseline (during the treatment period or follow-up)?	0, No | 1, Yes | 99, Unknown						[ou_assessed] = "1"
ou_clinres_feverclr	outcomes		dropdown	Were clinical response/cure defined as fever clearance?	0, No | 1, Yes | 99, Unknown						[ou_clinres] = "1"
ou_clinres_def	outcomes		notes	Definition of clinical response							[ou_clinres_feverclr] = '0'
ou_clinres_endpoints	outcomes		text	How often were participants followed-up for clinical response/cure at any time during the study post-baseline (during the treatment period or follow-up)?			integer				[ou_clinres_feverclr] = '0'
ou_clinres_length	outcomes		text	The time in days, for clinical response/core follow-up endpoint, counted from day of first treatment/intervention/start of study			integer				[ou_clinres_feverclr] = '0'
ou_scrcomp	outcomes	Complications	dropdown	Were scrub typhus complications assessed at any time during the study post-baseline (during the treatment period or follow-up)?	0, No | 1, Yes | 99, Unknown						[ou_assessed] = "1"
ou_scrcomp_def	outcomes		notes	Definition of complications							[ou_scrcomp] = "1"
ou_scrcomp_type	outcomes		checkbox	What type(s) of scrub typhus complications were noted?	1, Respiratory | 2, Neurological | 3, Haematological | 4, Hepatological | 5, Nephrological | 6, Other | 99, Unknown						[ou_scrcomp] = "1"
ou_scrcomp_type_other	outcomes		text	Description of other types of scrub typhus complications assessed							[ou_scrcomp_type(6)] = "1"
ou_scrcomp_type_details	outcomes		text	Further description of diagnosis and conditions counted as scrub typhus complications							[ou_scrcomp] = "1"
ou_scrcomp_endpoints	outcomes		text	How often were participants followed-up for scrub typhus complications assessments at any time during the study post-baseline (during the treatment period or follow-up)?			integer				[ou_scrcomp] = "1"
ou_scrcomp_length	outcomes		text	The time in days, for scrub typhus complications follow-up endpoint, counted from day of first treatment/intervention/start of study			integer				[ou_scrcomp] = "1"
ou_ae	outcomes	Safety and Other Patient Related Outcomes	dropdown	Were adverse events assessed at any point during follow-up?	0, No | 1, Yes | 99, Unknown	or 'side effects'						y
ou_ae_type	outcomes		dropdown	Were adverse events assessed consisted of mortality and/or complications only?	0, No | 1, Yes, mortality only | 2, Yes, complication only | 3, Yes, mortality and complication						[ou_ae] = "1"
ou_pt_outcome	outcomes		checkbox	Were the following outcome measures assessed at any point during follow-up?	1, Relapse | 2, Hospital stay | 3, Imaging parameters improvement | 4, Pharmacokinetics						[ou_assessed] = '1'
ou_other_outcome	outcomes		notes	Details of other outcome measures assessed during follow-up?		i.e. outcomes not captured in above categories					[ou_assessed] = "1"
