# Supplementary material for: Systematic review of the scrub typhus treatment landscape: Assessing the feasibility of an individual participant-level data (IPD) platform
Source: PLoS Negl Trop Dis. 2021 Oct 14;15(10):e0009858. doi: 10.1371/journal.pntd.0009858 (PMC8547739; doi:10.1371/journal.pntd.0009858)
Supplement: S7 Appendix — (XLSX) [file pntd.0009858.s007.xlsx]

## Sheet: dat_lab
Study Title or Short Hand Reference	Repeat Instrument	Repeat Instance	Study Number	Publication date	Corresponding Author(s) information	Corresponding Author(s) contact	Number of study cohorts	Reason for division of study cohorts (choice=Several countries)	Reason for division of study cohorts (choice=Different participant groups)	Reason for division of study cohorts (choice=Different protocols per group)	Description of study cohort division	Cohort 1 - Country	Cohort 1 - Site location	Cohort 1 - Region	Cohort 1 - Income	Cohort 1 - Site category (choice=School)	Cohort 1 - Site category (choice=Hospital/health-centre)	Cohort 1 - Site category (choice=Other)	Cohort 1 - Site category (choice=Unknown)	Cohort 1 - Setting	Cohort 1 - Patient setting (choice=Rural)	Cohort 1 - Patient setting (choice=Urban)	Cohort 1 - Patient setting (choice=Semi-urban)	Cohort 1 - Patient setting (choice=Unknown)	Cohort 1 - Total number of study participants	Cohort 1 - Number of scrub typhus patients included at study site	Cohort 2 - Country	Cohort 2 - Site location	Cohort 2 - Region	Cohort 2 - Income	Cohort 2 - Site category (choice=School)	Cohort 2 - Site category (choice=Hospital/health-centre)	Cohort 2 - Site category (choice=Other)	Cohort 2 - Site category (choice=Unknown)	Cohort 2 - Setting (choice=Rural)	Cohort 2 - Setting (choice=Urban)	Cohort 2 - Setting (choice=Semi-urban)	Cohort 2 - Setting (choice=Unknown)	Cohort 2 - Patient setting (choice=Rural)	Cohort 2 - Patient setting (choice=Urban)	Cohort 2 - Patient setting (choice=Semi-urban)	Cohort 2 - Patient setting (choice=Unknown)	Cohort 2 - Total number of study participants	Cohort 2 - Number of scrub typhus patients included at study site	Cohort 3 - Country	Cohort 3 - Site location	Cohort 3 - Region	Cohort 3 - Income	Cohort 3 - Site category (choice=School)
Abhilash2016			6	2016-01-15	Dr. KPP Abhilash Department of Emergency Medicine, Christian Medical College, Vellore, Tamil Nadu India	Unknown	2	Unchecked	Checked	Unchecked	Patients with normal CXR (cohort 1) and patients with abnormal CXR (cohort 2)	India	Christian Medical College, Vellore	Asia	Lower middle	Unchecked	Checked	Unchecked	Unchecked	Urban	Unchecked	Unchecked	Unchecked	Checked	189	189	India	Christian Medical College, Vellore	Asia	Lower middle	Unchecked	Checked	Unchecked	Unchecked	Unchecked	Checked	Unchecked	Unchecked	Unchecked	Unchecked	Unchecked	Checked	210	210					Unchecked
Abhilash2016	Study Arm	1
Abhilash 2016			93	2016-11-10	Dr. Kundavaram Paul Prabhakar Abhilash Department of General Medicine, Christian Medical College, Vellore, Tamil Nadu India	Dr. Kundavaram Paul Prabhakar Abhilash Department of General Medicine, Christian Medical College, Vellore, Tamil Nadu India	1	Unchecked	Unchecked	Unchecked		India	Department of General Medicine, Christian Medical College, Vellore, Tamil Nadu India	Asia	Lower middle	Unchecked	Checked	Unchecked	Unchecked	Urban	Unchecked	Unchecked	Unchecked	Checked	1258	452					Unchecked	Unchecked	Unchecked	Unchecked	Unchecked	Unchecked	Unchecked	Unchecked	Unchecked	Unchecked	Unchecked	Unchecked							Unchecked
Abhilash 2016	Study Arm	1
Aggarwal 2014			14	2014-04-12	Deepak Jain Pt. B. D. Sharma Postgraduate Institute of Medical Sciences, Department of Medicine, Rohtak, India	Deepak Jain Phone/Tel.: +91 941 614 78 87 Fax/Faks: +91 126 221 13 08 E-mail/E-posta: jaindeepakdr@gmail.com	1	Unchecked	Unchecked	Unchecked		India	Pt. B. D. Sharma Postgraduate Institute of Medical Sciences, Department of Medicine, Rohtak, India	Asia	Lower middle	Unchecked	Checked	Unchecked	Unchecked	Unknown	Unchecked	Unchecked	Unchecked	Checked	25	25					Unchecked	Unchecked	Unchecked	Unchecked	Unchecked	Unchecked	Unchecked	Unchecked	Unchecked	Unchecked	Unchecked	Unchecked							Unchecked
Aggarwal 2014	Study Arm	1
Ankita2018			100	2018-03-15	Dr. Yatendra Singh, Assistant Professor, Department of Medicine, GMC, Haldwani, India.	-99	1	Unchecked	Unchecked	Unchecked		India	OPD & IPD of department of Medicine, GMC, Haldwani, India	Asia	Lower middle	Unchecked	Checked	Unchecked	Unchecked	Urban	Unchecked	Unchecked	Unchecked	Checked	200	36					Unchecked	Unchecked	Unchecked	Unchecked	Unchecked	Unchecked	Unchecked	Unchecked	Unchecked	Unchecked	Unchecked	Unchecked							Unchecked
Ankita2018	Study Arm	1
Anurag 2016			88	2016-12-15	Dr Anurag Bhargava, Department of Internal Medicine, Yenepoya Medical College, University Road, Deralakatte, Mangaluru 575 018, Karnataka, India	e-mail: anuragb17@gmail.com	1	Unchecked	Unchecked	Unchecked		India	the Himalayan Hospital, Jolly Grant, Dehradun, Uttarakhand, India	Asia	Lower middle	Unchecked	Checked	Unchecked	Unchecked	Urban	Checked	Checked	Unchecked	Unchecked	284	284					Unchecked	Unchecked	Unchecked	Unchecked	Unchecked	Unchecked	Unchecked	Unchecked	Unchecked	Unchecked	Unchecked	Unchecked							Unchecked
Anurag 2016	Study Arm	1
Attur 2013			99	2013-01-05	R. P. Attur Department of Nephrology, Kasturba Medical College and Hospital, Manipal, Manipal University, Madhavnagar, Manipal, Udupi District 576104, Karnataka, India	aravindraprabhu@gmail.com	1	Unchecked	Unchecked	Unchecked		India	Kasturba Medical College and Hospital, Manipal, Manipal University, Madhavnagar, Manipal, Udupi District 576104, Karnataka, India	Asia	Lower middle	Unchecked	Checked	Unchecked	Unchecked	Urban	Unchecked	Unchecked	Unchecked	Checked	259	259					Unchecked	Unchecked	Unchecked	Unchecked	Unchecked	Unchecked	Unchecked	Unchecked	Unchecked	Unchecked	Unchecked	Unchecked							Unchecked
Attur 2013	Study Arm	1
Bal 2019			132	2019-03-21	Dr Manoranjan Ranjit, Scientist-F, ICMR-Regional Medical Research Centre, Chandrasekharpur, Bhubaneswar 751 023, Odisha.	ranjit62@gmail.com	1	Unchecked	Unchecked	Unchecked		India	OPD of health clinics situated in four agro-climatic zones of Odisha	Asia	Lower middle	Unchecked	Checked	Unchecked	Unchecked	Unknown	Checked	Checked	Unchecked	Unchecked	413	201					Unchecked	Unchecked	Unchecked	Unchecked	Unchecked	Unchecked	Unchecked	Unchecked	Unchecked	Unchecked	Unchecked	Unchecked							Unchecked
Bal 2019	Study Arm	1
Balasubramanian 2018			131	2018-10-15	Dr. Navneet Sharma, Department of Internal Medicine, Room No-16, IV Floor, F Block, Nehru Hospital, PGIMER, Sector 12, Chandigarh - 160 012, India.	E-mail: navneetsharma@hotmail.com	1	Unchecked	Unchecked	Unchecked		India	PGIMER, Chandigarh	Asia	Lower middle	Unchecked	Checked	Unchecked	Unchecked	Unknown	Unchecked	Unchecked	Unchecked	Checked	50	50					Unchecked	Unchecked	Unchecked	Unchecked	Unchecked	Unchecked	Unchecked	Unchecked	Unchecked	Unchecked	Unchecked	Unchecked							Unchecked
Balasubramanian 2018	Study Arm	1
Basu 2019			130	2018-05-23	Sumantra Sarkar, Flat B1, Jibantaru Apt, Maheshtala, Kolkata 700141, India	Tel: +919433090390. E-mail<sumantra.com@gmail.com>.	1	Unchecked	Unchecked	Unchecked		India	Department of Pediatric Medicine at IPGME&R and SSKM Hospital, Kolkata	Asia	Lower middle	Unchecked	Checked	Unchecked	Unchecked	Urban	Checked	Checked	Unchecked	Unchecked	94	61					Unchecked	Unchecked	Unchecked	Unchecked	Unchecked	Unchecked	Unchecked	Unchecked	Unchecked	Unchecked	Unchecked	Unchecked							Unchecked
Basu 2019	Study Arm	1
Behera2019			103	2019-11-19	Dr. Bijayini Behera Department of Microbiology, All India Institute of Medical Sciences, Bhubaneswar, Odisha India	-99	1	Unchecked	Unchecked	Unchecked		India	Department of Microbiology of All India Institute of Medical Sciences (AIIMS), Bhubaneswar, Odisha, India, in collaboration with the Department of General Medicine and Department of Pediatrics	Asia	Lower middle	Unchecked	Checked	Unchecked	Unchecked	Semi-urban	Checked	Checked	Unchecked	Unchecked	432	114					Unchecked	Unchecked	Unchecked	Unchecked	Unchecked	Unchecked	Unchecked	Unchecked	Unchecked	Unchecked	Unchecked	Unchecked							Unchecked
Behera2019	Study Arm	1
Bhat2014			18	2014-03-07	Nowneet Kumar Bhat, MD, Department of Pediartics, Himaliyan Institute of Medical Sciences, SRH University, Doiwala, Dehradun, Uttarakhand, 248140, India. Tel.: +91 9412051110; Fax: +91 1352471159	drnmbhat@gmail.com	1	Unchecked	Unchecked	Unchecked		India	Department of Pediatrics, Himalayan Institute of Medical Sciences, Dehradun, India	Asia	Lower middle	Unchecked	Checked	Unchecked	Unchecked	Semi-urban	Checked	Unchecked	Unchecked	Checked	62	62					Unchecked	Unchecked	Unchecked	Unchecked	Unchecked	Unchecked	Unchecked	Unchecked	Unchecked	Unchecked	Unchecked	Unchecked							Unchecked
Bhat2014	Study Arm	1
Bithu 2014			87	2014-10-04	R Bithu Department of Microbiology and Immunology, Sawai Man Singh Medial College, Jaipur, Rajasthan	R Bithu: bithu.7r@gmail.com Department of Microbiology and Immunology, Sawai Man Singh Medial College, Jaipur, Rajasthan	1	Unchecked	Unchecked	Unchecked		India	SMS Medical College and Hospital, Jaipur	Asia	Lower middle	Unchecked	Checked	Unchecked	Unchecked	Urban	Checked	Unchecked	Unchecked	Unchecked	271	133					Unchecked	Unchecked	Unchecked	Unchecked	Unchecked	Unchecked	Unchecked	Unchecked	Unchecked	Unchecked	Unchecked	Unchecked							Unchecked
Bithu 2014	Study Arm	1
Chansamouth2016			35	2016-06-04	Vilada Chansamouth, Lao-Oxford-Mahosot Hospital-Wellcome Trust Research Unit (LOMWRU), Microbiology Laboratory, Mahosot Hospital, Vientiane, Lao PDR; Institut de la Francophonie pour la Medecine Tropicale (IFMT), Vientiane, Lao PDR,	Vilada Chansamouth: vilada@tropmedres.ac	1	Unchecked	Unchecked	Unchecked		Lao People's Democratic Republic	Mahosot Hospital and the Mother and Child Hospital, Vientiane, Laos	Asia	Lower middle	Unchecked	Checked	Unchecked	Unchecked	Urban	Unchecked	Unchecked	Unchecked	Checked	250	9					Unchecked	Unchecked	Unchecked	Unchecked	Unchecked	Unchecked	Unchecked	Unchecked	Unchecked	Unchecked	Unchecked	Unchecked							Unchecked
Chansamouth2016	Study Arm	1
Chanta 2007			91	2007-11-15	Chanta Chulapong, Pediatric Unit, Chiang Rai Prachanukraw Hospital, Chiang Rai 57000, Thailand.	Chanta Chulapong, Pediatric Unit, Chiang Rai Prachanukraw Hospital, Chiang Rai 57000, Thailand. NOTE: EMAIL not found	1	Unchecked	Unchecked	Unchecked		Thailand	Chiang Rai Prachanukraw Hospital, Chiang Rai 57000, Thailand.	Asia	Upper middle	Unchecked	Checked	Unchecked	Unchecked	Urban	Unchecked	Unchecked	Unchecked	Checked	54	54					Unchecked	Unchecked	Unchecked	Unchecked	Unchecked	Unchecked	Unchecked	Unchecked	Unchecked	Unchecked	Unchecked	Unchecked							Unchecked
Chanta 2007	Study Arm	1
Chanta2015			2	2015-01-15	Chanta C, Department of Pediatrics, Chiangrai Prachanukroh Hospital, Chiang Rai, 57000, Thailand. Phone: +66-53-166948, Fax: +66-53-756765	chul_chan@yahoo.com	1	Unchecked	Unchecked	Unchecked		Thailand	Department of Pediatrics, Chiangrai Prachanukroh Hospital, Chiang Rai, 57000, Thailand	Asia	Upper middle	Unchecked	Checked	Unchecked	Unchecked	Semi-urban	Unchecked	Unchecked	Unchecked	Checked	57	57					Unchecked	Unchecked	Unchecked	Unchecked	Unchecked	Unchecked	Unchecked	Unchecked	Unchecked	Unchecked	Unchecked	Unchecked							Unchecked
Chanta2015	Study Arm	1
Chanta2015	Study Arm	2
Chen 2017			86	2017-06-23	Ying Shen General Practice School of Guangxi Medical University, Nanning, Guangxi Province, 530021, China	Y. Shen Tel: +86 0771 5357064. Fax: +86 0771 5308521. E-mail address: 1344111999@qq.com.	2	Unchecked	Checked	Unchecked	Cohort 1: scrub typhus, cohort 2: control	China	the First Affiliated Hospital of Guangxi Medical University	Asia	Upper middle	Unchecked	Checked	Unchecked	Unchecked	Urban	Unchecked	Unchecked	Unchecked	Checked	103	103	China	the First Affiliated Hospital of Guangxi Medical University	Asia	Upper middle	Unchecked	Checked	Unchecked	Unchecked	Unchecked	Checked	Unchecked	Unchecked	Unchecked	Unchecked	Unchecked	Checked	32	0					Unchecked
Chen 2017	Study Arm	1
Chheng2013			29	2013-09-04	Michael J. Carter, Varun Kumar	michael.james.carter@gmail.com (MC); varun@angkorhospital.org (VK)	1	Unchecked	Unchecked	Unchecked		Cambodia	Angkor Hospital for Children (AHC), Siem Reap province, Cambodia	Asia	Lower middle	Unchecked	Checked	Unchecked	Unchecked	Urban	Unchecked	Unchecked	Unchecked	Checked	1180	96					Unchecked	Unchecked	Unchecked	Unchecked	Unchecked	Unchecked	Unchecked	Unchecked	Unchecked	Unchecked	Unchecked	Unchecked							Unchecked
Chheng2013	Study Arm	1
Choudhury2016			4	2016-07-15	Dr Jasashree Choudhury, Assoc Prof, Department of Pediatrics, IMS and SUM Hospital, BBSR, Odisha.	drjasashree@gmail.com	1	Unchecked	Unchecked	Unchecked		India	Excerpt: Tertiary care teaching hospital in Bhubaneswar, Odisha (IMS and SUM Hospital, BBSR, Odisha)	Asia	Lower middle	Unchecked	Checked	Unchecked	Unchecked	Urban	Unchecked	Unchecked	Unchecked	Unchecked	50	50					Unchecked	Unchecked	Unchecked	Unchecked	Unchecked	Unchecked	Unchecked	Unchecked	Unchecked	Unchecked	Unchecked	Unchecked							Unchecked
Choudhury2016	Study Arm	1
Chung 2000			97	2000-01-15	Moon-Hyun Chung Department of Internal Medicine and Microbiology Hallym University	Tel : 032)890-2202, Fax : 032)882-6578 mchung@nownuri.net	1	Unchecked	Unchecked	Unchecked		Republic of Korea	Two in Seoul (Hangang Sacred Heart Hospital and Korea University Guro Hospital), one in Inchon (Gachon Medical College), one in Gangwon Province (Chunchon Sacred Heart Hospital), and 2 in Chungchung Province (Chungbook UniversitycHospital and Dan-Kook University Hospital)	Asia	High	Unchecked	Checked	Unchecked	Unchecked	Urban	Unchecked	Unchecked	Unchecked	Checked	61	61					Unchecked	Unchecked	Unchecked	Unchecked	Unchecked	Unchecked	Unchecked	Unchecked	Unchecked	Unchecked	Unchecked	Unchecked							Unchecked
Chung 2000	Study Arm	1
Chung 2000	Study Arm	2
Chung 2012			81	2012-02-03	Jae-Seung Kang, MD Department of Microbiology, Inha University School of Medicine, 27 Inhang-ro, Jung-gu, Incheon 400-712,	Korea Tel: +82.32-890-0952, Fax: +82.32-881-8559 E-mail: jaeskang@inha.ac.kr	1	Unchecked	Unchecked	Unchecked		Republic of Korea	Department of Microbiology, Inha University School of Medicine	Asia	High	Unchecked	Checked	Unchecked	Unchecked	Urban	Unchecked	Unchecked	Unchecked	Checked	6	6					Unchecked	Unchecked	Unchecked	Unchecked	Unchecked	Unchecked	Unchecked	Unchecked	Unchecked	Unchecked	Unchecked	Unchecked							Unchecked
Chung 2012	Study Arm	1
Dhar 2018			129	2018-05-23	SWATI SAMANT Department of Ophthalmology, IMS and SUM hospital, Siksha "O" Anusandhan Deemed to be University, Kalinganagar, Bhubaneswar, Odisha, India.	Email: swatisamantdhar@gmail.com	1	Unchecked	Unchecked	Unchecked		India	IMS and SUM Hospital a 700 bedded tertiary care and a medical college catering patients from most districts of Odisha and nearby states too, situated in Bhubaneswar, Odisha, India,	Asia	Lower middle	Unchecked	Checked	Unchecked	Unchecked	Urban	Checked	Checked	Checked	Unchecked	65	65					Unchecked	Unchecked	Unchecked	Unchecked	Unchecked	Unchecked	Unchecked	Unchecked	Unchecked	Unchecked	Unchecked	Unchecked							Unchecked
Dhar 2018	Study Arm	1
Dubot-Peres 2019			128	2019-05-15	Audrey Dubot-PÃ©rÃ¨s, UVE, FacultÃ© de MÃ©decine, 27 Blvd Jean Moulin, 13005 Marseille, France;	audrey@tropmedres.ac	1	Unchecked	Unchecked	Unchecked		Lao People's Democratic Republic	Mahosot Hospital (Vientiane, Laos)	Asia	Lower middle	Unchecked	Checked	Unchecked	Unchecked	Semi-urban	Unchecked	Unchecked	Unchecked	Checked	1065	33					Unchecked	Unchecked	Unchecked	Unchecked	Unchecked	Unchecked	Unchecked	Unchecked	Unchecked	Unchecked	Unchecked	Unchecked							Unchecked
Dubot-Peres 2019	Study Arm	1
Ganesh2018			32	2018-10-04	Ramaswamy Ganesh: Kanchi Kamakoti CHILDS Trust Hospital & The CHILDS Trust Medical Research Foundation, 12-A, Nageswara Road, Nungambakkam, Chennai, Tamil Nadu 600034, India	ganeped79@rediffmail.com	1	Unchecked	Unchecked	Unchecked		India	Department of Pediatrics, Kanchi Kamakoti CHILDS Trust hospital, 12-A, Nageswara Road, Nungambakkam, Chennai, Tamil Nadu 600034, India	Asia	Lower middle	Checked	Checked	Unchecked	Unchecked	Urban	Unchecked	Unchecked	Unchecked	Checked	358	358					Unchecked	Unchecked	Unchecked	Unchecked	Unchecked	Unchecked	Unchecked	Unchecked	Unchecked	Unchecked	Unchecked	Unchecked							Unchecked
Ganesh2018	Study Arm	1
George 2014			11	2014-02-10	Stalin Viswanathan Department ofGeneral Medicine, Indira Gandhi Medical College & RI, Kadirkamam, Pondicherry 605009, India	Stalin Viswanathan stalinviswanathan@ymail.com	1	Unchecked	Unchecked	Unchecked		India	Pondicherry Institute of Medical Sciences, Kalapet, Pondicherry 6050014, India	Asia	Lower middle	Unchecked	Checked	Unchecked	Unchecked	Rural	Checked	Checked	Unchecked	Unchecked	61	7					Unchecked	Unchecked	Unchecked	Unchecked	Unchecked	Unchecked	Unchecked	Unchecked	Unchecked	Unchecked	Unchecked	Unchecked							Unchecked
George 2014	Study Arm	1
Hwang 2019			126	2019-10-28	Chang-Seop Lee	email: lcsmd@jbnu.ac.kr	1	Unchecked	Unchecked	Unchecked		Republic of Korea	Chonbuk National University Medical School and Hospital, Jeonju, Republic of Korea	Asia	High	Unchecked	Checked	Unchecked	Unchecked	Unknown	Unchecked	Unchecked	Unchecked	Checked	17	17					Unchecked	Unchecked	Unchecked	Unchecked	Unchecked	Unchecked	Unchecked	Unchecked	Unchecked	Unchecked	Unchecked	Unchecked							Unchecked
Hwang 2019	Study Arm	1
Iwasaki 2010			90	2009-08-20	Hiromichi Iwasaki First Department of Internal Medicine, Faculty of Medical Science, University of Fukui, 23-3 Shimoaizuki, Matsuoka, Fukui 910-1193, Japan	Tel.: +81 776 61 8344; fax: +81 776 61 8109. E-mail address: hiwasaki@u-fukui.ac.jp	1	Unchecked	Unchecked	Unchecked		Japan	First Department of Internal Medicine, Faculty of Medical Science, University of Fukui, 23-3 Shimoaizuki, Matsuoka, Fukui 910-1193, Japan Unclear site, the study was approved by the University of Fukui board. This is also the affiliation of the first and corresponding author.	Asia	High	Unchecked	Checked	Unchecked	Unchecked	Urban	Unchecked	Unchecked	Unchecked	Checked	9	9					Unchecked	Unchecked	Unchecked	Unchecked	Unchecked	Unchecked	Unchecked	Unchecked	Unchecked	Unchecked	Unchecked	Unchecked							Unchecked
Iwasaki 2010	Study Arm	1
Jain 2019			125	2018-04-12	Deepak Jain	sukjai2002@gmail.com	1	Unchecked	Unchecked	Unchecked		India	tertiary care center in North India. PGIMS, Rohtak	Asia	Lower middle	Unchecked	Checked	Unchecked	Unchecked	Urban	Unchecked	Unchecked	Unchecked	Checked	39	39					Unchecked	Unchecked	Unchecked	Unchecked	Unchecked	Unchecked	Unchecked	Unchecked	Unchecked	Unchecked	Unchecked	Unchecked							Unchecked
Jain 2019	Study Arm	1
Jamil 2014			85	2014-12-15	Md. Jamil	North Eastern Indira Gandhi Regional Institute of Health and Medical Sciences, Shillong - 793018, Meghalaya NOTE: Email address not found.	1	Unchecked	Unchecked	Unchecked		India	Department of general medicine, NEIGRIHMS, Shillong	Asia	Lower middle	Unchecked	Checked	Unchecked	Unchecked	Semi-urban	Unchecked	Unchecked	Unchecked	Checked	59	59					Unchecked	Unchecked	Unchecked	Unchecked	Unchecked	Unchecked	Unchecked	Unchecked	Unchecked	Unchecked	Unchecked	Unchecked							Unchecked
Jamil 2014	Study Arm	1
Jayantee 2016			84	2016-05-24	Usha K. Misra, Department of Neurology, Sanjay Gandhi Post Graduate Institute of Medical Sciences, Raebareily Road, Lucknow- 226014, India.	Usha K. Misra, E-mails: drukmisra@rediffmail.com, ukmisra@sgpgi.ac.in	1	Unchecked	Unchecked	Unchecked		India	Department of Neurology, Sanjay Gandhi Post Graduate Institute of Medical Sciences, Raebareily Road, Lucknow- 226014, India	Asia	Lower middle	Unchecked	Checked	Unchecked	Unchecked	Urban	Checked	Checked	Unchecked	Unchecked	10	10					Unchecked	Unchecked	Unchecked	Unchecked	Unchecked	Unchecked	Unchecked	Unchecked	Unchecked	Unchecked	Unchecked	Unchecked							Unchecked
Jayantee 2016	Study Arm	1
Jennie2016			24	2016-12-15	Stanley Medical College; Chennai-1; Tamilnadu	-99	2	Unchecked	Checked	Unchecked	Cohort 1: recovered group; cohort 2: deterioration group	India	General Medical Wards Stanley Medical College, Chennai, Tamil Nadu 600001, India	Asia	Lower middle	Unchecked	Checked	Unchecked	Unchecked	Urban	Unchecked	Unchecked	Unchecked	Checked	91	7	India	General Medical Wards Stanley Medical College, Chennai, Tamil Nadu 600001, India	Asia	Lower middle	Unchecked	Checked	Unchecked	Unchecked	Unchecked	Checked	Unchecked	Unchecked	Unchecked	Unchecked	Unchecked	Checked	11	0					Unchecked
Jennie2016	Study Arm	1
Kalal 2016			83	2016-08-12	A Shet	A Shet Department of Pediatrics, St. John<<SQ>>s Medical College Hospital, Bengaluru, Karnataka India NOTE: Email not accessible without registration	1	Unchecked	Unchecked	Unchecked		India	Department of Pediatrics, St. John<<SQ>>s Medical College Hospital, Bengaluru, Karnataka India	Asia	Lower middle	Unchecked	Checked	Unchecked	Unchecked	Urban	Unchecked	Unchecked	Unchecked	Checked	103	53					Unchecked	Unchecked	Unchecked	Unchecked	Unchecked	Unchecked	Unchecked	Unchecked	Unchecked	Unchecked	Unchecked	Unchecked							Unchecked
Kalal 2016	Study Arm	1
Kalita 2015			92	2014-12-11	Usha K. Misra Department of Neurology, Sanjay Gandhi Post Graduate Institute of Medical Sciences, Raebareily Road, Lucknow 226014, India.	U.K. Misra Tel.: +91 0522 2494167; fax: +91 0522 2668017x2668811. E-mail addresses: drukmisra@rediffmail.com, ukmisra@sgpgi.ac.in	1	Unchecked	Unchecked	Unchecked		India	Sanjay Gandhi Post Graduate Institute of Medical Sciences, Raebareily Road, Lucknow 226014	Asia	Lower middle	Unchecked	Checked	Unchecked	Unchecked	Urban	Checked	Unchecked	Unchecked	Checked	33	33					Unchecked	Unchecked	Unchecked	Unchecked	Unchecked	Unchecked	Unchecked	Unchecked	Unchecked	Unchecked	Unchecked	Unchecked							Unchecked
Kalita 2015	Study Arm	1
Kalita 2017			82	2016-08-10	U.K. Misra, Department of Neurology, Sanjay Gandhi Post Graduate Institute of Medical Sciences, Raebareily Road, Lucknow 226014.	email: drukmisra@rediffmail.com	1	Unchecked	Unchecked	Unchecked		India	Gandhi Post Graduate Institute of Medical Sciences, Raebareily Road, Lucknow 226014.	Asia	Lower middle	Unchecked	Checked	Unchecked	Unchecked	Urban	Unchecked	Unchecked	Unchecked	Checked	164	48					Unchecked	Unchecked	Unchecked	Unchecked	Unchecked	Unchecked	Unchecked	Unchecked	Unchecked	Unchecked	Unchecked	Unchecked							Unchecked
Kalita 2017	Study Arm	1
Kang 2018			124	2018-06-30	Y.-W. Park, MD, PhD, Department of Rheumatology, Chonnam National University Medical School and Hospital, 42 Jebong-ro, Dong-gu, Gwangju 61469, Republic of Korea	(parkyw@jnu.ac.kr).	2	Unchecked	Checked	Unchecked	The study cohort comprised 62 patients with scrub typhus (33 women and 29 men; mean age Â± SD, 70.2 Â± 11.0 years) and 62 healthy controls (HCs; 30 women and 32 men; mean age Â± SD, 64.8 Â± 9.0 years)	Republic of Korea	Chonnam National University Medical School and Hospital, Gwangju!	Asia	High	Unchecked	Checked	Unchecked	Unchecked	Urban	Unchecked	Unchecked	Unchecked	Checked	124	62	Republic of Korea	-99	Asia	High	Unchecked	Unchecked	Unchecked	Checked	Unchecked	Unchecked	Unchecked	Checked	Unchecked	Unchecked	Unchecked	Checked	124	0					Unchecked
Kang 2018	Study Arm	1
Karanth 2014			12	2014-09-08	Dr. Suman Suryanarayana Karanth, 17# OPD Block, KMC Manipal, Manipal University, Manipal, Udupi District Karnataka, India.	Dr. Suman Suryanarayana Karanth, Tel: +91-8826663867 E-mail: drsumansk@gmail.com	2	Unchecked	Checked	Unchecked	A total of 220 patients with scrub typhus divided into the severe disease group (116) and the non-severe group (104).	India	Kasturba Hospital, Manipal, India	Asia	Lower middle	Unchecked	Checked	Unchecked	Unchecked	Semi-urban	Unchecked	Unchecked	Unchecked	Checked	116	116	India	Kasturba Hospital, Manipal, India	Asia	Lower middle	Unchecked	Checked	Unchecked	Unchecked	Unchecked	Unchecked	Checked	Unchecked	Unchecked	Unchecked	Unchecked	Checked	104	104					Unchecked
Karanth 2014	Study Arm	1
Katoh 2019			123	2019-05-12	Koya Ariyoshi, Department of Clinical Medicine, Institute of Tropical Medicine (NEKKEN), Nagasaki University, Nagasaki,Japan.	kari@nagasaki-u.ac.jp	1	Unchecked	Unchecked	Unchecked		Viet Nam	Department of Infectious Diseases of Bach Mai Hospital in Hanoi, Vietnam	Asia	Lower middle	Unchecked	Checked	Unchecked	Unchecked	Urban	Unchecked	Unchecked	Unchecked	Checked	1127	33					Unchecked	Unchecked	Unchecked	Unchecked	Unchecked	Unchecked	Unchecked	Unchecked	Unchecked	Unchecked	Unchecked	Unchecked							Unchecked
Katoh 2019	Study Arm	1
Kaur2015			25	2015-10-09	Pratibha Singhi, MD, FIAP, FNAMS, Head Department of Pediatrics and Chief Pediatric Neurology and Neurodevelopmental Unit, Advanced Pediatrics Centre, Post Graduate Institute of Medical Education and Research, Chandigarh 160012 India.	Pratibha Singhi: doctorpratibhasinghi@gmail.com	2	Unchecked	Checked	Unchecked	Cohort 1: children with sepsis-associated encephalopathy admitted to ICU; cohort 2: age- and sex-matched healthy control	India	Post Graduate Institute of Medical Education and Research, Chandigarh, India	Asia	Lower middle	Unchecked	Checked	Unchecked	Unchecked	Semi-urban	Unchecked	Unchecked	Unchecked	Checked	50	11	India	Post Graduate Institute of Medical Education and Research, Chandigarh, India	Asia	Lower middle	Unchecked	Checked	Unchecked	Unchecked	Unchecked	Unchecked	Checked	Unchecked	Unchecked	Unchecked	Unchecked	Checked	50	0					Unchecked
Kaur2015	Study Arm	1
Khandelwal2015			48	2015-01-10	Dr. Shikha Khandelwal, Department of Pediatrics, Sawai Man Singh Medical College, Jaipur, Rajasthan, India.	drshikhakhandelwal22@gmail.com	1	Unchecked	Unchecked	Unchecked		India	Sir Padampat Mother and Child Health Institute, Sawai Man Singh medical college, Jaipur	Asia	Lower middle	Unchecked	Checked	Unchecked	Unchecked	Urban	Checked	Unchecked	Unchecked	Checked	52	52					Unchecked	Unchecked	Unchecked	Unchecked	Unchecked	Unchecked	Unchecked	Unchecked	Unchecked	Unchecked	Unchecked	Unchecked							Unchecked
Khandelwal2015	Study Arm	1
Kim 2004			95	2004-10-11	Dr. Yeon-Sook Kim, Div. of Infectious Diseases, Dept. of Internal Medicine, Chungnam National University Hospital, 640 Daesadong, Jung-gu, Daejeon, Korea	alice@cnuh.co.kr	1	Unchecked	Unchecked	Unchecked		Republic of Korea	Chungnam National University Hospital (Daejeon, Republic of Korea)	Asia	High	Unchecked	Checked	Unchecked	Unchecked	Urban	Unchecked	Unchecked	Unchecked	Checked	93	93					Unchecked	Unchecked	Unchecked	Unchecked	Unchecked	Unchecked	Unchecked	Unchecked	Unchecked	Unchecked	Unchecked	Unchecked							Unchecked
Kim 2004	Study Arm	1
Kim 2004	Study Arm	2
Kim 2007			96	2007-04-02	Department of Internal Medicine, Chosun University College of Medicine, 588 Seosuk-dong, Dong-gu, Gwangju 501-717, South Korea. Phone: 82 62 220 3108. Fax: 82 62 234 9653.	E-mail: drongkim@chosun.ac.kr	1	Unchecked	Unchecked	Unchecked		Republic of Korea	Chosun University Hospital in Gwangju, Korea or one of its two community-based affiliated hospitals (Jangheung Hospital and Cheomdan Hospital), which are all located in southwestern Korea	Asia	High	Unchecked	Checked	Unchecked	Unchecked	Urban	Unchecked	Unchecked	Unchecked	Checked	92	92					Unchecked	Unchecked	Unchecked	Unchecked	Unchecked	Unchecked	Unchecked	Unchecked	Unchecked	Unchecked	Unchecked	Unchecked							Unchecked
Kim 2007	Study Arm	1
Kim 2007	Study Arm	2
Kim 2010			80	2009-09-23	M.-Y. Park, Division of Zoonoses, Center for Immunology & Pathology, National Institute of Health, #5 Nokbun-Dong, Eunpyung-Gu, Seoul 122-701, Korea	E-mail: miyeoun@nih.go.kr	1	Unchecked	Unchecked	Unchecked		Republic of Korea	Chosun University Hospital or one of its two community-based affiliated hospitals (Jangheung Hospital and Haenam Hospital) located in the southern part of Korea.	Asia	High	Unchecked	Checked	Unchecked	Unchecked	Semi-urban	Unchecked	Unchecked	Unchecked	Checked	590	317					Unchecked	Unchecked	Unchecked	Unchecked	Unchecked	Unchecked	Unchecked	Unchecked	Unchecked	Unchecked	Unchecked	Unchecked							Unchecked
Kim 2010	Study Arm	1
Kim 2011			79	2011-08-15	1. Dong-Min Kim (DMK) Division of Infectious Diseases, Department of Internal Medicine, School of Medicine, Chosun University, Gwangju, Republic of Korea 2. Seong Heon Wie (SHW) Department of Internal Medicine, School of Medicine, St. Vincent's Hospital, The Catholic University of Korea, Suwon, Republic of Korea	E-mail: wiesh@chollian.net (SHW); drongkim@chosun.ac.kr (DMK)	1	Unchecked	Unchecked	Unchecked		Republic of Korea	Chosun University Hospital (Gwangju), HaenamGeneral Hospital (Haenam), Jangheung General Hospital (Jangheung), St. Vincent's Hospital (Suwon), Kangwon National University Hospital (Chuncheon), and Eulji University Hospital (Daejeon) in South Korea.	Asia	High	Unchecked	Checked	Unchecked	Unchecked	Urban	Unchecked	Unchecked	Unchecked	Checked	191	168					Unchecked	Unchecked	Unchecked	Unchecked	Unchecked	Unchecked	Unchecked	Unchecked	Unchecked	Unchecked	Unchecked	Unchecked							Unchecked
Kim 2011	Study Arm	1
Kim2018			19	2018-08-15	D. -M. Kim, Department of Internal Medicine, College of Medicine, Chosun University, 588 Seosuk-dong, Dong-gu, Gwangju 501-717, Republic of Korea	drongkim@chosun.ac.kr	2	Unchecked	Unchecked	Checked	Cohort 1: doxycycline group Cohort 2: rifampin group Excerpt: Patients whose resident registration number ended with an odd number were given doxycycline 100 mg twice daily for 5 days, and those whose resident registration number ended with an even number were given rifampin 600 mg once daily for 5 days.	Republic of Korea	Chosun University Hospital (588 Seosuk-dong, Dong-gu, Gwangju 501-717) or 1 of the 2 regional network hospitals (Jangheung Hospital and Haenam Hospital), Republic of Korea.	Asia	High	Unchecked	Checked	Unchecked	Unchecked	Semi-urban	Unchecked	Unchecked	Unchecked	Checked	121	83	Republic of Korea	Chosun University Hospital (588 Seosuk-dong, Dong-gu, Gwangju 501-717) or 1 of the 2 regional network hospitals (Jangheung Hospital and Haenam Hospital), Republic of Korea.	Asia	High	Unchecked	Checked	Unchecked	Unchecked	Unchecked	Unchecked	Checked	Unchecked	Unchecked	Unchecked	Unchecked	Checked	119	75					Unchecked
Kim2018	Study Arm	1
Kim2018	Study Arm	2
Koshy 2018			122	2018-06-18	Maria Koshy Department of Medicine, Christian Medical College, Vellore-632002 India	-99	2	Unchecked	Checked	Unchecked	All patients aged 16 year and above, who presented with an acute febrile illness of up to 21 days duration (documented temperature >100.4 Â°F), who fulfilled diagnostic criteria for scrub typhus were considered for inclusion as cases. Scrub typhus was defined as an acute febrile illness with (a) presence of an eschar and positive scrub IgM ELISA, or (b) a positive scrub IgM ELISA and defervescenc…	India	medical wards and medical ICU of Christian Medical College, Vellore, a tertiary care referral teaching hospital in India	Asia	Lower middle	Unchecked	Checked	Unchecked	Unchecked	Urban	Unchecked	Unchecked	Unchecked	Checked	149	89	India	medical wards and medical ICU of Christian Medical College, Vellore, a tertiary care referral teaching hospital in India	Asia	Lower middle	Unchecked	Checked	Unchecked	Unchecked	Unchecked	Checked	Unchecked	Unchecked	Unchecked	Unchecked	Unchecked	Checked	149	0					Unchecked
Koshy 2018	Study Arm	1
Kramme 2009			78	2009-01-14	Marcus Panning Mailing address: Institute of Virology, University of Bonn Medical Centre, Sigmund Freud-Str. 25, 53127 Bonn, Germany. Phone: 49-228-287-16986. Fax: 49-228-287-19144.	E-mail: panning@virology-bonn.de	1	Unchecked	Unchecked	Unchecked		Viet Nam	Hue Medical College, Hue, Vietnam	Asia	Lower middle	Unchecked	Checked	Unchecked	Unchecked	Urban	Unchecked	Unchecked	Unchecked	Checked	48	48					Unchecked	Unchecked	Unchecked	Unchecked	Unchecked	Unchecked	Unchecked	Unchecked	Unchecked	Unchecked	Unchecked	Unchecked							Unchecked
Kramme 2009	Study Arm	1
Krishnan 2016			77	2016-03-25	Rekha Krishnan Associate Professor, Department of Pediatrics, Government Medical College, Thiruvananthapuram, Kerala, India Tel.: +91 8547355885	E-mail address: rkkrishnanrekha@gmail.com	1	Unchecked	Unchecked	Unchecked		India	Government Medical College, Thiruvananthapuram	Asia	Lower middle	Unchecked	Checked	Unchecked	Unchecked	Urban	Unchecked	Unchecked	Unchecked	Checked	108	108					Unchecked	Unchecked	Unchecked	Unchecked	Unchecked	Unchecked	Unchecked	Unchecked	Unchecked	Unchecked	Unchecked	Unchecked							Unchecked
Krishnan 2016	Study Arm	1
Kumar2011			21	2011-02-12	Sriram Krishnamurthy, Department of Pediatrics, JIPMER, Pondicherry 605006, India. Tel.: +91 413 2271040/9442121326; fax: +91 413 2271040.	drsriramk@yahoo.com (S. Krishnamurthy)	1	Unchecked	Unchecked	Unchecked		India	JIPMER, Pondicherry 605006, India	Asia	Lower middle	Unchecked	Checked	Unchecked	Unchecked	Urban	Checked	Unchecked	Unchecked	Checked	35	35					Unchecked	Unchecked	Unchecked	Unchecked	Unchecked	Unchecked	Unchecked	Unchecked	Unchecked	Unchecked	Unchecked	Unchecked							Unchecked
Kumar2011	Study Arm	1
Kumar 2014			75	2014-01-30	Vivekanand Jha George Institute for Global Health, New Delhi, India	vjha@pginephro.org	1	Unchecked	Unchecked	Unchecked		India	Nehru Hospital of Postgraduate Institute of Medical Education and Research	Asia	Lower middle	Unchecked	Checked	Unchecked	Unchecked	Urban	Checked	Unchecked	Unchecked	Checked	201	49					Unchecked	Unchecked	Unchecked	Unchecked	Unchecked	Unchecked	Unchecked	Unchecked	Unchecked	Unchecked	Unchecked	Unchecked							Unchecked
Kumar 2014	Study Arm	1
Kumar 2016			76	2015-10-16	Dr. Asha Ranjan is a Senior Resident in the Department of Medicine, IGMC Shimla, Shimla, India.	Asha Ranjan asharjn.85@gmail.com	1	Unchecked	Unchecked	Unchecked		India	Department of Medicine and Microbiology, IGMC, Shimla, India	Asia	Lower middle	Unchecked	Checked	Unchecked	Unchecked	Urban	Checked	Unchecked	Unchecked	Unchecked	14	14					Unchecked	Unchecked	Unchecked	Unchecked	Unchecked	Unchecked	Unchecked	Unchecked	Unchecked	Unchecked	Unchecked	Unchecked							Unchecked
Kumar 2016	Study Arm	1
Kumar 2016b			9	2016-12-15	Unknown First author: Ritesh Kumar, Department of Cardiology, IGMC Shimla, Himachal Pradesh	-99	1	Unchecked	Unchecked	Unchecked		India	Department of Medicine and Microbiology IGMC, Shimla	Asia	Lower middle	Unchecked	Checked	Unchecked	Unchecked	Urban	Checked	Checked	Unchecked	Unchecked	330	330					Unchecked	Unchecked	Unchecked	Unchecked	Unchecked	Unchecked	Unchecked	Unchecked	Unchecked	Unchecked	Unchecked	Unchecked							Unchecked
Kumar 2016b	Study Arm	1
Kumar2017			26	2017-01-15	Rakul Nambiar, M.D., Department of Internal Medicine, Government Medical College, Trivandrum, Kerala, India	Rakul Nambiar: rakulnambiar@yahoo.com	1	Unchecked	Unchecked	Unchecked		India	Medical Intensive Care Unit (ICU) of a teaching hospital in Kerala, India	Asia	Lower middle	Unchecked	Checked	Unchecked	Unchecked	Urban	Unchecked	Unchecked	Unchecked	Checked	75	9					Unchecked	Unchecked	Unchecked	Unchecked	Unchecked	Unchecked	Unchecked	Unchecked	Unchecked	Unchecked	Unchecked	Unchecked							Unchecked
Kumar2017	Study Arm	1
Kumar 2018a			120	2018-05-15	Asha Ranjan IGMC, Shimla, Himachal Pradesh	Asha Ranjan IGMC, Shimla, Himachal Pradesh	1	Unchecked	Unchecked	Unchecked		India	IGMC, Shimla, Himachal Pradesh	Asia	Lower middle	Unchecked	Checked	Unchecked	Unchecked	Urban	Unchecked	Unchecked	Unchecked	Checked	330	330					Unchecked	Unchecked	Unchecked	Unchecked	Unchecked	Unchecked	Unchecked	Unchecked	Unchecked	Unchecked	Unchecked	Unchecked							Unchecked
Kumar 2018a	Study Arm	1
Kumar 2018b			121	2017-12-18	Thirunavukkarasu Arun Babu, Associate Professor, Department of Pediatrics, Indira Gandhi Medical College and Research Institute (A Government of Puducherry Institution), 255, Vazhudavoor Road, Kathirgamam, Puducherry 605009, India.	Tel: 0413-2277552; 2277542. Extn: 2135. E-mail <babuarun@yahoo.com>	1	Unchecked	Unchecked	Unchecked		India	Indira Gandhi Medical College and Research Institute, 255, Vazhudavoor Road, Kathirkamam, Puducherry 605009,	Asia	Lower middle	Unchecked	Checked	Unchecked	Unchecked	Urban	Unchecked	Unchecked	Unchecked	Checked	14	14					Unchecked	Unchecked	Unchecked	Unchecked	Unchecked	Unchecked	Unchecked	Unchecked	Unchecked	Unchecked	Unchecked	Unchecked							Unchecked
Kumar 2018b	Study Arm	1
Lai 2009			74	2008-11-03	Hsi-Hsun Lin Division of Infectious Diseases, Department of Internal Medicine, E-Da Hospital/I-Shou University, 1 E-Da Road, Jiau-Shu Tsuen, Yan-Chau Shiang, Kaohsiung County, 824 Taiwan, Republic of China Tel.: +886 7 615 0011 ext. 5550; fax: +886 7 615 0960.	E-mail address: ed100233@yahoo.com.tw (H.-H. Lin).	1	Unchecked	Unchecked	Unchecked		Taiwan	E-Da Hospital/I-Shou University, 1 E-Da Road, Jiau-Shu Tsuen, Yan-Chau Shiang, Kaohsiung County, 824 Taiwan	Asia	High	Unchecked	Checked	Unchecked	Unchecked	Urban	Unchecked	Unchecked	Unchecked	Checked	120	40					Unchecked	Unchecked	Unchecked	Unchecked	Unchecked	Unchecked	Unchecked	Unchecked	Unchecked	Unchecked	Unchecked	Unchecked							Unchecked
Lai 2009	Study Arm	1
Lee 2012			73	2013-02-10	Chang-Seop Lee Department of Internal Medicine, Chonbuk National University Medical School, San 2-20, Geumam-Dong, Deokjin-Gu, Jeonju, Jeonbuk, South Korea. Tel: ï¼‹82-63-250-2391, Fax: ï¼‹8263-254-1609,	E-mail: lcsmdï¼ jbnu.ac.kr	1	Unchecked	Unchecked	Unchecked		Republic of Korea	Five University hospitals: 1. Wonkwang University College of Medicine, Iksan 2. Chonbuk National University Medical School, Jeonju 3. Seoul National University Bundang Hospital, Seongnam 4. Inje University College of Medicine, Busan 5. ?	Asia	High	Unchecked	Checked	Unchecked	Unchecked	Unknown	Unchecked	Unchecked	Unchecked	Checked	86	86					Unchecked	Unchecked	Unchecked	Unchecked	Unchecked	Unchecked	Unchecked	Unchecked	Unchecked	Unchecked	Unchecked	Unchecked							Unchecked
Lee 2012	Study Arm	1
Liu 2009			71	2009-12-15	Wu-Chun Cao, MD, PhD, State Key Laboratory of Pathogen and Biosecurity, Beijing Institute of Microbiology and Epidemiology, 20 Dong-Da St, Fengtai District, Beijing 100071, People's Republic of China.	E-mail: caowc@nic.bmi.ac.cn.	1	Unchecked	Unchecked	Unchecked		China	1. Wanggou Town Hospital of Feixian County 2. Shangye Town Hospital of Feixian County 3. Fangcheng Town Hospital of Feixian County NOTE: the article mentions 5 urban hospitals in Fexian County but from the author's information I could find only 3 hospitals. Two names are unavailable.	Asia	Upper middle	Unchecked	Checked	Unchecked	Unchecked	Urban	Unchecked	Unchecked	Unchecked	Checked	70	70					Unchecked	Unchecked	Unchecked	Unchecked	Unchecked	Unchecked	Unchecked	Unchecked	Unchecked	Unchecked	Unchecked	Unchecked							Unchecked
Liu 2009	Study Arm	1
Magazine2015			23	2015-02-01	Dr. Rahul Magazine, Associate Professor, Department of Pulmonary Medicine, Kasturba Medical College, Manipal University, Manipal, Karnataka-576104, India.	Dr. Rahul Magazine: rahulmagazine@gmail.com	1	Unchecked	Unchecked	Unchecked		India	Kasturba Medical College, Manipal University, Manipal, Karnataka, India	Asia	Lower middle	Unchecked	Checked	Unchecked	Unchecked	Urban	Unchecked	Unchecked	Unchecked	Checked	150	11					Unchecked	Unchecked	Unchecked	Unchecked	Unchecked	Unchecked	Unchecked	Unchecked	Unchecked	Unchecked	Unchecked	Unchecked							Unchecked
Magazine2015	Study Arm	1
Mahajan 2016			72	2015-01-12	unknown	unknown First author: Sanjay K Mahajan, Department of Medicine, I. G. Medical College, Shimla, Himachal Pradesh	1	Unchecked	Unchecked	Unchecked		India	Departments of Medicine and Microbiology of I.G. Medical College, Shimla, Himachal Pradesh, India	Asia	Lower middle	Unchecked	Checked	Unchecked	Unchecked	Urban	Checked	Unchecked	Unchecked	Unchecked	253	253					Unchecked	Unchecked	Unchecked	Unchecked	Unchecked	Unchecked	Unchecked	Unchecked	Unchecked	Unchecked	Unchecked	Unchecked							Unchecked
Mahajan 2016	Study Arm	1
Mahima 2018			119	2018-11-01	Manoj Murhekar, MD, National Institute of Epidemi- ology, Indian Council of Medical Research, R-127, Tamil Nadu Housing Board, Ayapakkam, Chennai 600070, India,	E-mail: mmurhekar@nieicmr.org.in	1	Unchecked	Unchecked	Unchecked		India	BRD Medical College, Gorakhpur, Uttar Pradesh, India	Asia	Lower middle	Unchecked	Checked	Unchecked	Unchecked	Urban	Checked	Unchecked	Unchecked	Unchecked	407	230					Unchecked	Unchecked	Unchecked	Unchecked	Unchecked	Unchecked	Unchecked	Unchecked	Unchecked	Unchecked	Unchecked	Unchecked							Unchecked
Mahima 2018	Study Arm	1
Mani2016			22	2015-12-30	J. Kalita, Department of Neurology, Sanjay Gandhi Post Graduate Institute of Medical Sciences, Raebareily Road, Lucknow 226014, India	J. Kalita: jayanteek@yahoo.com; jkalita@sgpgi.ac.in	2	Unchecked	Checked	Unchecked	Cohort 1: scrub typhus patients, cohort 2: healthy controls (age and sex matched)	India	Unknown	Asia	Lower middle	Unchecked	Unchecked	Unchecked	Checked	Unknown	Unchecked	Unchecked	Unchecked	Checked	30	30	India	Unknown	Asia	Lower middle	Unchecked	Unchecked	Unchecked	Checked	Unchecked	Unchecked	Unchecked	Checked	Unchecked	Unchecked	Unchecked	Checked	16	0					Unchecked
Mani2016	Study Arm	1
Manjunath 2017			70	2017-10-04	Dr. Manjunath VG 35 Ist Main Jayalaxmipuram, Mysore, India-570012 Tel No; +91-9448047548	E-mail: vghunsur@rediffmail.com	1	Unchecked	Unchecked	Unchecked		India	Jagadguru Sri Shivarathreeshwara Medical College, Jagadguru Sri Shivarathreeshwara University, Mysore, India	Asia	Lower middle	Unchecked	Checked	Unchecked	Unchecked	Urban	Unchecked	Checked	Unchecked	Checked	27	27					Unchecked	Unchecked	Unchecked	Unchecked	Unchecked	Unchecked	Unchecked	Unchecked	Unchecked	Unchecked	Unchecked	Unchecked							Unchecked
Manjunath 2017	Study Arm	1
Mayxay2013			34	2013-07-15	Dr Paul Newton, Lao Oxford Mahosot Hospital Wellcome Trust Research Unit (LOMWRU), Microbiology Laboratory, Mahosot Hospital, Vientiane, Laos	Dr Paul Newton: paul@tropmedres.ac	1	Unchecked	Unchecked	Unchecked		Lao People's Democratic Republic	Luang Namtha provincial hospital in northwest Laos and Salavan provincial hospital in southern Laos	Asia	Lower middle	Unchecked	Checked	Unchecked	Unchecked	Rural	Checked	Unchecked	Unchecked	Unchecked	1938	122					Unchecked	Unchecked	Unchecked	Unchecked	Unchecked	Unchecked	Unchecked	Unchecked	Unchecked	Unchecked	Unchecked	Unchecked							Unchecked
Mayxay2013	Study Arm	1
McGready 2010			69	2010-11-16	Shoklo Malaria Research Unit (SMRU), Mae Sot, Tak, Thailand	rose@shoklo-unit.com	1	Unchecked	Unchecked	Unchecked		Thailand	The Shoklo Malaria Research Unit: Five antenatal clinics in Maela Refugee camp and four antenatal clinics in three migrant sites (Wang Pha, Mu Run Chai and MawKer Tai)	Asia	Upper middle	Unchecked	Unchecked	Checked	Unchecked	Rural	Checked	Unchecked	Unchecked	Unchecked	409	9					Unchecked	Unchecked	Unchecked	Unchecked	Unchecked	Unchecked	Unchecked	Unchecked	Unchecked	Unchecked	Unchecked	Unchecked							Unchecked
McGready 2010	Study Arm	1
Miah2007			16	2007-01-15	Dr Md Titu Miah, Assistant PRofessir of MEdicine, Mymensingh Medical College & Hospital, Mymensingh	Not available	1	Unchecked	Unchecked	Unchecked		Bangladesh	Department of Medicine, Mymensingh Medical College	Asia	Lower middle	Unchecked	Checked	Unchecked	Unchecked	Urban	Unchecked	Unchecked	Unchecked	Checked	40	19					Unchecked	Unchecked	Unchecked	Unchecked	Unchecked	Unchecked	Unchecked	Unchecked	Unchecked	Unchecked	Unchecked	Unchecked							Unchecked
Miah2007	Study Arm	1
Misra 2015			68	2014-09-10	Professor Jayantee Kalita, Department of Neurology, Sanjay Gandhi Post Graduate Institute of Medical Sciences, Raebareily Road, Lucknow, Uttar Pradesh 226014, India	jayanteek@yahoo.com	1	Unchecked	Unchecked	Unchecked		India	Sanjay Gandhi Post Graduate Institute of Medical Sciences, Raebareily Road, Lucknow, Uttar Pradesh 226014, India	Asia	Lower middle	Unchecked	Checked	Unchecked	Unchecked	Urban	Checked	Unchecked	Unchecked	Checked	37	37					Unchecked	Unchecked	Unchecked	Unchecked	Unchecked	Unchecked	Unchecked	Unchecked	Unchecked	Unchecked	Unchecked	Unchecked							Unchecked
Misra 2015	Study Arm	1
Murhekar 2016			67	2016-12-15	Manoj V. Murhekar National Institute of Epidemiology, R127, Tamil Nadu Housing Board, Ayapakkam, Ambattur, Chennai, Tamil Nadu, India. Fax: +91 44 26136426	mmurhekar@gmail.com	1	Unchecked	Unchecked	Unchecked		India	Baba Raghav Das Medical College, Gorakhpur, Uttar Pradesh, India	Asia	Lower middle	Unchecked	Checked	Unchecked	Unchecked	Urban	Unchecked	Unchecked	Unchecked	Checked	479	288					Unchecked	Unchecked	Unchecked	Unchecked	Unchecked	Unchecked	Unchecked	Unchecked	Unchecked	Unchecked	Unchecked	Unchecked							Unchecked
Murhekar 2016	Study Arm	1
Narayanasamy 2016			64	2016-06-29	Dinesh Kumar Narayanasamy Department of Pediatrics, Sri Manakula Vinayagar Medical College & Hospital, Pondicherry 605107, Tamil Nadu, India	dinesh.paed@gmail.com	1	Unchecked	Unchecked	Unchecked		India	Sri Manakula Vinayagar Medical College & Hospital, Pondicherry 605107, Tamil Nadu, India	Asia	Lower middle	Unchecked	Checked	Unchecked	Unchecked	Urban	Checked	Unchecked	Unchecked	Unchecked	117	117					Unchecked	Unchecked	Unchecked	Unchecked	Unchecked	Unchecked	Unchecked	Unchecked	Unchecked	Unchecked	Unchecked	Unchecked							Unchecked
Narayanasamy 2016	Study Arm	1
Narayanasamy 2018			66	2018-01-24	Thirunavukkarasu Arun Babu Department of Pediatrics, Indira Gandhi Medical College and Research Institute (IGMC&RI), Pondicherry, India	babuarun@yahoo.com	1	Unchecked	Unchecked	Unchecked		India	Indira GandhiMedical College and Research Institute (IGMC&RI)	Asia	Lower middle	Unchecked	Checked	Unchecked	Unchecked	Urban	Unchecked	Unchecked	Unchecked	Checked	230	230					Unchecked	Unchecked	Unchecked	Unchecked	Unchecked	Unchecked	Unchecked	Unchecked	Unchecked	Unchecked	Unchecked	Unchecked							Unchecked
Narayanasamy 2018	Study Arm	1
Narvencar 2012			65	2012-12-15	Dr Kedareshwar P.S. Narvencar, Assistant Professor, Department of Medicine, Goa Medical College, Bambolim, Goa 403 202, India	kedarnarvenkar@yahoo.com	1	Unchecked	Unchecked	Unchecked		India	Goa Medical College, Bambolim, Goa 403 202, India	Asia	Lower middle	Unchecked	Checked	Unchecked	Unchecked	Urban	Unchecked	Unchecked	Unchecked	Checked	44	15					Unchecked	Unchecked	Unchecked	Unchecked	Unchecked	Unchecked	Unchecked	Unchecked	Unchecked	Unchecked	Unchecked	Unchecked							Unchecked
Narvencar 2012	Study Arm	1
Navneet 2016			63	2016-08-03	Navneet Sharma, Department of Internal Medicine, Nehru Hospital, Postgraduate Institute of Medical Education and Research, Room No. 15, 4th Floor, F-Block, Chandigarh 160012,	E-mail: navneetsharma@hotmail.com	1	Unchecked	Unchecked	Unchecked		India	Nehru Hospital, Postgraduate Institute of Medical Education and Research, Chandigarh, India	Asia	Lower middle	Unchecked	Checked	Unchecked	Unchecked	Urban	Unchecked	Unchecked	Unchecked	Checked	228	219					Unchecked	Unchecked	Unchecked	Unchecked	Unchecked	Unchecked	Unchecked	Unchecked	Unchecked	Unchecked	Unchecked	Unchecked							Unchecked
Navneet 2016	Study Arm	1
Otterdal2014			7	2014-07-01	K. Otterdal Research Institute for Internal Medicine, Oslo University Hospital Rikshospitalet, Oslo, Norway. Tel.: +47 23073625; fax: +47 23073630.	kari.otterdal@rr-research.no	3	Unchecked	Checked	Unchecked	Cohort 1: scrub typhus patients; Cohort 2: other febrile illness patients negative for scrub typhus (dengue fever, typhoid fever, influenza, tuberculosis, acute encephalitis, aseptic meningitis, leptospirosis, pneumonia, liver abscess, urosepsis, rubella, viral hepatitis, uncertain etiology; Cohort 3: healthy controls	India	Christian Medical College, Vellore, Tamil Nadu, India	Asia	Lower middle	Unchecked	Checked	Unchecked	Unchecked	Urban	Unchecked	Unchecked	Unchecked	Checked	129	129	India	Christian Medical College, Vellore, Tamil Nadu, India	Asia	Lower middle	Unchecked	Checked	Unchecked	Unchecked	Unchecked	Checked	Unchecked	Unchecked	Unchecked	Unchecked	Unchecked	Checked	31	0	India	Christian Medical College, Vellore, Tamil Nadu, India	Asia	Lower middle	Unchecked
Otterdal2014	Study Arm	1
Palanivel 2012			62	2012-02-29	S. Palanivel Department of Pediatrics, Institute of Child Health and Hospital for Children, Egmore, Chennai-8, Tamil Nadu, India	drpalanivel84@gmail.com	1	Unchecked	Unchecked	Unchecked		India	Department of Peduiatrics, Institute of Child Health and Hospital for Children, Egmore, Chennai-8	Asia	Lower middle	Unchecked	Checked	Unchecked	Unchecked	Urban	Checked	Checked	Unchecked	Unchecked	67	67					Unchecked	Unchecked	Unchecked	Unchecked	Unchecked	Unchecked	Unchecked	Unchecked	Unchecked	Unchecked	Unchecked	Unchecked							Unchecked
Palanivel 2012	Study Arm	1
Paris 2012			61	2011-11-07	D. H. Paris, Mahidol-Oxford Tropical Medicine Research Unit (MORU), 3rd Floor, 60th Anniversary Chalermprakiat Building, Faculty of Tropical Medicine, Mahidol University, 420/6 Rajvithee Rd, Bangkok 10400, Thailand	E-mail: parigi@tropmedres.ac	1	Unchecked	Unchecked	Unchecked		Lao People's Democratic Republic	Mahosot Hospital, Vientiane, Lao PDR	Asia	Lower middle	Unchecked	Checked	Unchecked	Unchecked	Urban	Unchecked	Unchecked	Unchecked	Checked	172	55					Unchecked	Unchecked	Unchecked	Unchecked	Unchecked	Unchecked	Unchecked	Unchecked	Unchecked	Unchecked	Unchecked	Unchecked							Unchecked
Paris 2012	Study Arm	1
Park 2009			60	2009-10-01	Do-Sim Park, Department of Laboratory Medicine, School of Medicine, Wonkwang University, 344-2 Shinyongdong, Iksan, Jeonbuk 570-749, Republic of Korea.	E-mail: email@wku .ac.kr	1	Unchecked	Unchecked	Unchecked		Republic of Korea	Wonkwang University Hospital or its branch (Kunsan Medical Center) located in southwestern Korea	Asia	High	Unchecked	Checked	Unchecked	Unchecked	Semi-urban	Unchecked	Unchecked	Unchecked	Checked	18	18					Unchecked	Unchecked	Unchecked	Unchecked	Unchecked	Unchecked	Unchecked	Unchecked	Unchecked	Unchecked	Unchecked	Unchecked							Unchecked
Park 2009	Study Arm	1
Park 2011			59	2011-08-25	Chisook Moon, Department of Internal Medicine, Inje University College of Medicine, 633-165, Gaegeumdong, Busanjin-gu, Busan 614-735, Republic of Korea.	E-mail: duomon@hanmail.net	1	Unchecked	Unchecked	Unchecked		Republic of Korea	Eight community-based hospitals: 1. Sanggye Paik Hospital 2. Ilsan Paik Hospital 3. Pusan Paik Hospital 4. Dongguk University Ilsan Hospital 5. Dankook University Hospital 6. Namwon Medical Center 7. Chonbuk National University Hospital 8. Sunlin Hospital	Asia	High	Unchecked	Checked	Unchecked	Unchecked	Unknown	Unchecked	Unchecked	Unchecked	Checked	153	153					Unchecked	Unchecked	Unchecked	Unchecked	Unchecked	Unchecked	Unchecked	Unchecked	Unchecked	Unchecked	Unchecked	Unchecked							Unchecked
Park 2011	Study Arm	1
Pathak 2019			118	2019-08-13	Nagendra Chaudhary Department of Pediatrics, Universal College of Medical Sciences, Bhairahawa, Nepal	enagendra@hotmail.com	1	Unchecked	Unchecked	Unchecked		Nepal	Chitwan Medical College Teaching Hospi-tal (CMC-TH)	Asia	Lower middle	Unchecked	Checked	Unchecked	Unchecked	Urban	Unchecked	Unchecked	Unchecked	Checked	76	76					Unchecked	Unchecked	Unchecked	Unchecked	Unchecked	Unchecked	Unchecked	Unchecked	Unchecked	Unchecked	Unchecked	Unchecked							Unchecked
Pathak 2019	Study Arm	1
Peesapati 2019			117	2016-05-02	MIG 170, Vuda Phase 4, Vizianagaram - 535 003, Andhra Pradesh India	MIG 170, Vuda Phase 4, Vizianagaram - 535 003, Andhra Pradesh India	1	Unchecked	Unchecked	Unchecked		India	Tirumala Hospital, Vizianagaram, Andhra Pradesh, India	Asia	Lower middle	Unchecked	Checked	Unchecked	Unchecked	Urban	Unchecked	Unchecked	Unchecked	Checked	60	60					Unchecked	Unchecked	Unchecked	Unchecked	Unchecked	Unchecked	Unchecked	Unchecked	Unchecked	Unchecked	Unchecked	Unchecked							Unchecked
Peesapati 2019	Study Arm	1
Perumalla 2019			116	2019-08-16	Dr. Prakash John Jude Department of Clinical Microbiology, 8th Floor, ASHA Building, Christian Medical College, Vellore - 632 004, Tamil Nadu India	Department of Clinical Microbiology, 8th Floor, ASHA Building, Christian Medical College, Vellore - 632 004, Tamil Nadu India	1	Unchecked	Unchecked	Unchecked		India	Christian Medical College, Vellore - 632 004, Tamil Nadu India	Asia	Lower middle	Unchecked	Checked	Unchecked	Unchecked	Urban	Unchecked	Unchecked	Unchecked	Checked	237	116					Unchecked	Unchecked	Unchecked	Unchecked	Unchecked	Unchecked	Unchecked	Unchecked	Unchecked	Unchecked	Unchecked	Unchecked							Unchecked
Perumalla 2019	Study Arm	1
Peter 2013			58	2013-11-21	Dr. John Victor Peter, Department of Critical Care, Medical Intensive Care Unit, Christian Medical College, Vellore, India	peterjohnvictor@yahoo.com.au	1	Unchecked	Unchecked	Unchecked		India	Christian Medical College, Vellore, India	Asia	Lower middle	Unchecked	Checked	Unchecked	Unchecked	Urban	Unchecked	Unchecked	Unchecked	Checked	40	40					Unchecked	Unchecked	Unchecked	Unchecked	Unchecked	Unchecked	Unchecked	Unchecked	Unchecked	Unchecked	Unchecked	Unchecked							Unchecked
Peter 2013	Study Arm	1
Phimda 2007			98	2007-07-16	Yupin Suputtamongkol Department of Medicine, Faculty of Medicine at Siriraj Hospital, Mahidol University, Bangkok 10700, Thailand. Phone: 66 2 419 9067. Fax: 66 2 412 9068.	E-mail: siysp@mahidol.ac.th.	1	Unchecked	Unchecked	Unchecked		Thailand	1. Udonthani Hospital, Udonthani Province 2. Maharat Nakhon Rachasima Hospital, Nakhon Rachasima Province 3. Chaiyapoom Hospital, Chaiyapoom Province 4. Chumphon Hospital, Chumphon Province	Asia	Upper middle	Unchecked	Checked	Unchecked	Unchecked	Urban	Checked	Unchecked	Unchecked	Checked	296	57					Unchecked	Unchecked	Unchecked	Unchecked	Unchecked	Unchecked	Unchecked	Unchecked	Unchecked	Unchecked	Unchecked	Unchecked							Unchecked
Phimda 2007	Study Arm	1
Phimda 2007	Study Arm	2
Premaratna 2008			15	2007-07-18	R. Premaratna Department of Medicine, Faculty of Medicine, University of Kelaniya, PO Box 6, Thalagolla Rd, Ragama, Sri Lanka	R. Premaratna Tel.: +94 11 2958219. E-mail address: ranjan_premaratna@lycos.com	1	Unchecked	Unchecked	Unchecked		Sri Lanka	Professorial Medical Unit, Colombo North Teaching Hospital, Ragama, Sri Lanka	Asia	Lower middle	Unchecked	Checked	Unchecked	Unchecked	Urban	Unchecked	Unchecked	Unchecked	Checked	31	19					Unchecked	Unchecked	Unchecked	Unchecked	Unchecked	Unchecked	Unchecked	Unchecked	Unchecked	Unchecked	Unchecked	Unchecked							Unchecked
Premaratna 2008	Study Arm	1
Premraj 2018			115	2018-06-18	Sarah S Premraj Department of General Medicine, Chettinad Hospital and Research Institute (Chettinad Academy of Research and Education), Rajiv Gandhi Salai, Kelambakkam, Kanchipuram, Tamil Nadu-603 103	Department of General Medicine, Chettinad Hospital and Research Institute (Chettinad Academy of Research and Education), Rajiv Gandhi Salai, Kelambakkam, Kanchipuram, Tamil Nadu-603 103	1	Unchecked	Unchecked	Unchecked		India	Chettinad Hospital and Research Institute	Asia	Lower middle	Unchecked	Checked	Unchecked	Unchecked	Urban	Checked	Checked	Checked	Unchecked	50	50					Unchecked	Unchecked	Unchecked	Unchecked	Unchecked	Unchecked	Unchecked	Unchecked	Unchecked	Unchecked	Unchecked	Unchecked							Unchecked
Premraj 2018	Study Arm	1
Rajoor2013			20	2013-01-15	Umesh G Rajoor Associate Professor, Department of Medicine, SDM College of Medical Sciences and Hospital, Sattur, Dharwad - 580 009, Karnataka India	Not mentioned	1	Unchecked	Unchecked	Unchecked		India	SDM College of Medical Sciences and Hospital, Sattur, Dharwad - 580 009, Karnataka India	Asia	Lower middle	Unchecked	Checked	Unchecked	Unchecked	Rural	Unchecked	Unchecked	Unchecked	Checked	50	50					Unchecked	Unchecked	Unchecked	Unchecked	Unchecked	Unchecked	Unchecked	Unchecked	Unchecked	Unchecked	Unchecked	Unchecked							Unchecked
Rajoor2013	Study Arm	1
Ramakrishna2014			27	2014-01-15	Dr. Kartik Ramakrishna, Department of Internal Medicine, Unity Health System, Long Pond Road, Rochester, NY 14626, USA.	Dr. Kartik Ramakrishna: kartik_ramakrishna@hotmail.com	1	Unchecked	Unchecked	Unchecked		India	CMC Vellore	Asia	Lower middle	Unchecked	Checked	Unchecked	Unchecked	Unknown	Unchecked	Unchecked	Unchecked	Checked	108	29					Unchecked	Unchecked	Unchecked	Unchecked	Unchecked	Unchecked	Unchecked	Unchecked	Unchecked	Unchecked	Unchecked	Unchecked							Unchecked
Ramakrishna2014	Study Arm	1
Rauf 2018			114	2018-07-09	Karthi Nallasamy, Department of Pediatrics, Post Graduate Institute of Medical Education and Re- search, Chandigarh, India.	E-mail: ny.karthi@gmail.com	1	Unchecked	Unchecked	Unchecked		India	Pediatric Emergency Department (ED), Advanced Pediatrics Center, Post Graduate Institute of Medical Education and Research (PGIMER), Chandigarh.	Asia	Lower middle	Unchecked	Checked	Unchecked	Unchecked	Urban	Unchecked	Unchecked	Unchecked	Checked	217	23					Unchecked	Unchecked	Unchecked	Unchecked	Unchecked	Unchecked	Unchecked	Unchecked	Unchecked	Unchecked	Unchecked	Unchecked							Unchecked
Rauf 2018	Study Arm	1
Rawat 2018			113	2017-11-24	Vinita Rawat, Associate Professor, Department of Microbiology, Government Medical College, Haldwani, Nainital, Uttarakhand 263129, India	drvinitarawat31@rediffmail.com	1	Unchecked	Unchecked	Unchecked		India	Department of Microbiology, Government Medical College, Haldwani, Nainital, Uttarakhand 263129, India	Asia	Lower middle	Unchecked	Checked	Unchecked	Unchecked	Urban	Unchecked	Unchecked	Unchecked	Checked	281	168					Unchecked	Unchecked	Unchecked	Unchecked	Unchecked	Unchecked	Unchecked	Unchecked	Unchecked	Unchecked	Unchecked	Unchecked							Unchecked
Rawat 2018	Study Arm	1
Roy 2019			112	2019-06-15	Soumya Roy, Institute of Child Health, Kolkata	dr.roy85@gmail.com	1	Unchecked	Unchecked	Unchecked		India	Department of Paediatrics, Institute of Child Health, Kolkata	Asia	Lower middle	Unchecked	Checked	Unchecked	Unchecked	Urban	Checked	Unchecked	Unchecked	Checked	46	46					Unchecked	Unchecked	Unchecked	Unchecked	Unchecked	Unchecked	Unchecked	Unchecked	Unchecked	Unchecked	Unchecked	Unchecked							Unchecked
Roy 2019	Study Arm	1
Sahoo2016			57	2016-08-15	Dr. Jyoti Narayan Sahoo, Apollo Hospital, Jubilee Hills, Hyderabad, Telangana, India	jyotinarayansgpgi@gmail.com	2	Unchecked	Checked	Unchecked	Cohort 1: patients with respiratory failure, cohort 2: patients without respiratory failure	India	Tertiary Care Hospital in Southern India	Asia	Lower middle	Unchecked	Checked	Unchecked	Unchecked	Unknown	Unchecked	Unchecked	Unchecked	Checked	22	22	India	Tertiary Care Hospital in Southern India	Asia	Lower middle	Unchecked	Checked	Unchecked	Unchecked	Unchecked	Unchecked	Unchecked	Checked	Unchecked	Unchecked	Unchecked	Checked	23	23					Unchecked
Sahoo2016	Study Arm	1
Saluja 2019			111	2019-01-15	Dr Hemant Vimlani, Post-Graduate Resident, Department of Medicine, Government Medical College, Kota, Rajasthan.	Tel: 8949946398 E-mail: hmntvimlani@gmail.com	1	Unchecked	Unchecked	Unchecked		India	Government Medical College, Kota, Rajasthan	Asia	Lower middle	Unchecked	Checked	Unchecked	Unchecked	Urban	Checked	Checked	Unchecked	Unchecked	160	160					Unchecked	Unchecked	Unchecked	Unchecked	Unchecked	Unchecked	Unchecked	Unchecked	Unchecked	Unchecked	Unchecked	Unchecked							Unchecked
Saluja 2019	Study Arm	1
Saluja 2019	Study Arm	2
Saluja 2019	Study Arm	3
Sandeep2019			110	2019-01-21	Dr Sandeep Kumar, Assistant Professor, Department of Pediatrics, Kasturba Medical College, Manipal Academy of Higher Education, Manipal. India. 576104	bksandydoc@gmail.com	1	Unchecked	Unchecked	Unchecked		India	Kasturba Medical College Hospital, Manipal Academy of Higher Education, Manipal, India	Asia	Lower middle	Unchecked	Checked	Unchecked	Unchecked	Semi-urban	Unchecked	Unchecked	Unchecked	Checked	124	94					Unchecked	Unchecked	Unchecked	Unchecked	Unchecked	Unchecked	Unchecked	Unchecked	Unchecked	Unchecked	Unchecked	Unchecked							Unchecked
Sandeep2019	Study Arm	1
Sankhyan2014			3	2014-08-15	Prof. Sunit C Singhi, Professor and Head, Department of Pediatrics, Advanced Pediatric Centre, Post Graduate Institute of Medical Education and Research, Chandigarh 160 012, India	sunit.singhi@gmail.com	1	Unchecked	Unchecked	Unchecked		India	Department of Pediatrics, Advanced Pediatric Centre, Post Graduate Institute of Medical Education and Research, Chandigarh 160 012, India.	Asia	Lower middle	Unchecked	Checked	Unchecked	Unchecked	Urban	Unchecked	Unchecked	Unchecked	Checked	15	15					Unchecked	Unchecked	Unchecked	Unchecked	Unchecked	Unchecked	Unchecked	Unchecked	Unchecked	Unchecked	Unchecked	Unchecked							Unchecked
Sankhyan2014	Study Arm	1
Sarangi2016			53	2016-04-25	Rachita Sarangi, Department of Paediatrics, IMS and Sum Hospital Bhubaneswar, Siksha O Anusandhan University, K8, Kalinga Nagar, Bhubaneswar 751003, Odisha, India. Tel.: +91 9437197816.	rachitapaedia@gmail.com (R. Sarangi)	1	Unchecked	Unchecked	Unchecked		India	IMS and SUM Hospital, Bhubaneswar, Odisha	Asia	Lower middle	Unchecked	Checked	Unchecked	Unchecked	Semi-urban	Checked	Checked	Checked	Unchecked	26	26					Unchecked	Unchecked	Unchecked	Unchecked	Unchecked	Unchecked	Unchecked	Unchecked	Unchecked	Unchecked	Unchecked	Unchecked							Unchecked
Sarangi2016	Study Arm	1
Schmidt2019			102	2019-12-15	Carol S. Devamani, Department of RUHSA (Rural Unit for Health & Social Affairs), Christian Medical College, 632209 Vellore, India. Tel.: +918754689197	caroldevamani@cmcvellore.ac.in	1	Unchecked	Unchecked	Unchecked		India	Christian Medical College Vellore (CMC), Tamil Nadu, India Patients were recruited from CMC (urban) and Rural Unit for Health and Social Affairs (RUHSA), K.V. Kuppam Block of the Vellore District, Tamil Nadu, India (rural).	Asia	Lower middle	Unchecked	Checked	Unchecked	Unchecked	Urban	Unchecked	Unchecked	Unchecked	Checked	197	197					Unchecked	Unchecked	Unchecked	Unchecked	Unchecked	Unchecked	Unchecked	Unchecked	Unchecked	Unchecked	Unchecked	Unchecked							Unchecked
Schmidt2019	Study Arm	1
Sedhain2017			52	2017-10-15	Dr. A. Sedhain, Department of Medicine, Nephrology Unit, Chitwan Medical College, Bharatpur, Chitwan, Nepal.	arunsedhain@gmail.com	2	Unchecked	Checked	Unchecked	Cohort 1: patients with AKI, cohort 2: patients without AKI	Nepal	Department of Medicine at Chitwan Medical College Teaching Hospital, Bharatpur, Nepal	Asia	Low	Unchecked	Checked	Unchecked	Unchecked	Urban	Checked	Checked	Checked	Unchecked	203	203	Nepal	Department of Medicine at Chitwan Medical College Teaching Hospital, Bharatpur, Nepal	Asia	Low	Unchecked	Checked	Unchecked	Unchecked	Unchecked	Checked	Unchecked	Unchecked	Checked	Checked	Checked	Unchecked	299	299					Unchecked
Sedhain2017	Study Arm	1
Shaikh2017			50	2017-01-15	Dr. Paul Prabhakar Abhilash Kundavaram, Department of Medicine, Christian Medical College, Vellore - 632 004, Tamil Nadu, India.	Dr. Paul Prabhakar Abhilash Kundavaram: kppabhilash@gmail.com	2	Unchecked	Checked	Unchecked	Cohort 1: patients with eschar, cohort 2: patients without eschar	India	Christian Medical College and Hospital, Vellore, India	Asia	Lower middle	Unchecked	Checked	Unchecked	Unchecked	Urban	Unchecked	Unchecked	Unchecked	Checked	105	105	India	Christian Medical College and Hospital, Vellore, India	Asia	Lower middle	Unchecked	Checked	Unchecked	Unchecked	Unchecked	Checked	Unchecked	Unchecked	Unchecked	Unchecked	Unchecked	Checked	88	88					Unchecked
Shaikh2017	Study Arm	1
Sharma2014			49	2014-11-07	Unknown, author affiliations: Dept. of Medicine, SMS Medical College, Jaipur, Rajasthan	-99	1	Unchecked	Unchecked	Unchecked		India	Sawai Man Singh (SMS) Hospital, Jaipur	Asia	Lower middle	Unchecked	Checked	Unchecked	Checked	Urban	Checked	Unchecked	Checked	Unchecked	125	125					Unchecked	Unchecked	Unchecked	Unchecked	Unchecked	Unchecked	Unchecked	Unchecked	Unchecked	Unchecked	Unchecked	Unchecked							Unchecked
Sharma2014	Study Arm	1
Sharma2019a			109	2018-01-12	Sanjay K Mahajan, Department of Medicine, I.G. Medical College, Shimla, Himachal Pradesh	-99	1	Unchecked	Unchecked	Unchecked		India	I.G. Medical College, Shimla, Himachal Pradesh	Asia	Lower middle	Unchecked	Checked	Unchecked	Unchecked	Urban	Unchecked	Unchecked	Unchecked	Checked	92	92					Unchecked	Unchecked	Unchecked	Unchecked	Unchecked	Unchecked	Unchecked	Unchecked	Unchecked	Unchecked	Unchecked	Unchecked							Unchecked
Sharma2019a	Study Arm	1
Singh 2014			10	2014-02-15	Dr. S. P. Singh Department of Medicine, SGRR Institute of Medical & Health Sciences, Dehradun-248001, Uttarakhand, India	Dr. S. P. Singh E-mail: drspsingh6@gmail.com	1	Unchecked	Unchecked	Unchecked		India	SGRR Institute of Medical & Health Sciences, Dehradun, Uttarakhand, India	Asia	Lower middle	Unchecked	Checked	Unchecked	Unchecked	Urban	Unchecked	Unchecked	Unchecked	Checked	47	47					Unchecked	Unchecked	Unchecked	Unchecked	Unchecked	Unchecked	Unchecked	Unchecked	Unchecked	Unchecked	Unchecked	Unchecked							Unchecked
Singh 2014	Study Arm	1
Singh2019			108	2019-10-14	Ksh Raju Singh, Department of Surgery, Regional Institute of Medical Sciences, Imphal - 795 004, Manipur, India	-99	1	Unchecked	Unchecked	Unchecked		India	Department of Surgery, Regional Institute of Medical Sciences, Imphal, Manipur, India	Asia	Lower middle	Unchecked	Checked	Unchecked	Unchecked	Urban	Checked	Checked	Unchecked	Unchecked	8	8					Unchecked	Unchecked	Unchecked	Unchecked	Unchecked	Unchecked	Unchecked	Unchecked	Unchecked	Unchecked	Unchecked	Unchecked							Unchecked
Singh2019	Study Arm	1
Singhi2017			47	2017-12-15	Prof. Sunit Singhi, PGIMER, Chandigarh - 160 012 India	moc.liamg@ihgnis.tinus	1	Unchecked	Unchecked	Unchecked		India	The study was performed in 34 sites across India. List of Participating units and Site Investigators: 1. Sunit Singhi, Karthi Nallasamy, and Ashish Bhalla, PGIMER, Chandigarh; 2. Prakash Shastri, Sir Ganga Ram Hospital, New Delhi; 3. Samir Sahu, Apollo Hospitals, Bhubaneswar; 4. Narendra Rungta, Jeevan Rekha Critical Care & Trauma Hospital, Jaipur; 5. Vijayanand Palaniswamy, G Kuppuswamy Naidu Me…	Asia	Lower middle	Unchecked	Checked	Unchecked	Unchecked	Urban	Checked	Checked	Unchecked	Unchecked	456	83					Unchecked	Unchecked	Unchecked	Unchecked	Unchecked	Unchecked	Unchecked	Unchecked	Unchecked	Unchecked	Unchecked	Unchecked							Unchecked
Singhi2017	Study Arm	1
Sinha2014			46	2014-10-07	Sweta Gupta, Department of Microbiology, Mahatma Gandhi Medical College, Jaipur, Rajasthan India	-99	1	Unchecked	Unchecked	Unchecked		India	Mahatma Gandhi Medical College and Hospital, Jaipur, India	Asia	Lower middle	Unchecked	Checked	Unchecked	Unchecked	Urban	Checked	Unchecked	Unchecked	Checked	42	42					Unchecked	Unchecked	Unchecked	Unchecked	Unchecked	Unchecked	Unchecked	Unchecked	Unchecked	Unchecked	Unchecked	Unchecked							Unchecked
Sinha2014	Study Arm	1
Sirisanthana2003			45	2003-01-18	Faculty of Medicine, Chiang Mai University, Chiang Mai, Thailand	Unknown	1	Unchecked	Unchecked	Unchecked		Thailand	Chiang Mai University Hospital, Chiang Mai, Thailand	Asia	Lower middle	Unchecked	Checked	Unchecked	Unchecked	Urban	Unchecked	Unchecked	Unchecked	Checked	30	30					Unchecked	Unchecked	Unchecked	Unchecked	Unchecked	Unchecked	Unchecked	Unchecked	Unchecked	Unchecked	Unchecked	Unchecked							Unchecked
Sirisanthana2003	Study Arm	1
Sivarajan2016			44	2016-05-10	Siddharudha Shivalli, Department of Community Medicine, Yenepoya Medical College, Yenepoya University, Mangalore 575018, Karnataka, India	Siddharudha Shivalli: shivalli.bhu@gmail.com	1	Unchecked	Unchecked	Unchecked		India	Nazareth Hospital, Shillong 793003, Meghalaya, India	Asia	Lower middle	Unchecked	Checked	Unchecked	Unchecked	Urban	Unchecked	Unchecked	Unchecked	Checked	90	89					Unchecked	Unchecked	Unchecked	Unchecked	Unchecked	Unchecked	Unchecked	Unchecked	Unchecked	Unchecked	Unchecked	Unchecked							Unchecked
Sivarajan2016	Study Arm	1
Somashekar2006			43	2005-11-15	No clear assigned corresponding author. Authors affiliations: Departments of child Health, Medicine, Clinical Microbiology, India; Unite des reckettsies CNRS UMR-A 6020, IFR 48 Faculte de Medecine, Universite de Mediterranee, Marseille, France	mathaim@cmcvellore.ac.in	1	Unchecked	Unchecked	Unchecked		India	Christian Medical College and Hospital, Tamilnadu, India	Asia	Lower middle	Unchecked	Checked	Unchecked	Unchecked	Urban	Unchecked	Unchecked	Unchecked	Checked	43	27					Unchecked	Unchecked	Unchecked	Unchecked	Unchecked	Unchecked	Unchecked	Unchecked	Unchecked	Unchecked	Unchecked	Unchecked							Unchecked
Somashekar2006	Study Arm	1
Sonthayanon2009			42	2008-12-17	Mailing address: Department of Clinical Tropical Medicine and Mahidol-Oxford Tropical Medicine Research Unit, Faculty of Tropical Medicine, Mahidol University, 420/6 Rajvithi Road, Bangkok 10400, Thailand. Phone: 66 2 354 9100, ext. 2025. Fax: 66 2 354 9169.	piengchan@tropmedres.ac.	1	Unchecked	Unchecked	Unchecked		Thailand	Udon Thani hospital, northeast Thailand	Asia	Lower middle	Unchecked	Checked	Unchecked	Unchecked	Urban	Unchecked	Unchecked	Unchecked	Checked	155	155					Unchecked	Unchecked	Unchecked	Unchecked	Unchecked	Unchecked	Unchecked	Unchecked	Unchecked	Unchecked	Unchecked	Unchecked							Unchecked
Sonthayanon2009	Study Arm	1
Sood2016			41	2016-01-28	Ashwani Kumar Sood, Department of Pediatric & Adolescent Medicine, Indira Gandhi Medical College, Shimla, Himachal Pradesh 171001, India	Ashwani Kumar Sood: doc.aksood@gmail.com	1	Unchecked	Unchecked	Unchecked		India	A tertiary care hospital, Indira Gandhi Medical College, Shimla, Himachal Pradesh 171001, India	Asia	Lower middle	Unchecked	Checked	Unchecked	Unchecked	Urban	Checked	Unchecked	Unchecked	Unchecked	81	81					Unchecked	Unchecked	Unchecked	Unchecked	Unchecked	Unchecked	Unchecked	Unchecked	Unchecked	Unchecked	Unchecked	Unchecked							Unchecked
Sood2016	Study Arm	1
Stephen2013			51	2013-02-17	Correspondence: Selvaraj Stephen, Professor of Microbiology, Mahatma Gandhi Medical College and Research Institute, Pondicherry, 607 402, India. Tel.: -H9I 09894383368; Fax: +9] 0413 2615457	Selvaraj Stephen: stephens4950@gmail.com	1	Unchecked	Unchecked	Unchecked		India	Excerpt: The children reported here were admitted to either Mahatma Gandhi Medical College and Research Institute, a tertiary care Super Specialty Teaching Hospital in Pondicherry, or Krishna Hospital and Research Foundation, a Super specialty hospital in Cuddalore, Tamil Nadu.	Asia	Lower middle	Unchecked	Checked	Unchecked	Unchecked	Semi-urban	Unchecked	Unchecked	Unchecked	Checked	40	40					Unchecked	Unchecked	Unchecked	Unchecked	Unchecked	Unchecked	Unchecked	Unchecked	Unchecked	Unchecked	Unchecked	Unchecked							Unchecked
Stephen2013	Study Arm	1
Sun2014			55	2013-09-28	Kwang Young Lee: Tel.: Ã¾82 2 230 1331; fax: Ã¾82 2 230 1339	Kwang Young Lee: kwangpmc@hanmail.net	2	Unchecked	Checked	Unchecked	Cohort 1: patients without AKI, cohort 2: patients with AKI	Republic of Korea	Presbyterian Medical Center, Jeonju, South Korea	Asia	High	Unchecked	Checked	Unchecked	Unchecked	Urban	Unchecked	Unchecked	Unchecked	Checked	176	176	Republic of Korea	Presbyterian Medical Center, Jeonju, South Korea	Asia	High	Unchecked	Checked	Unchecked	Unchecked	Unchecked	Checked	Unchecked	Unchecked	Unchecked	Unchecked	Unchecked	Checked	47	47					Unchecked
Sun2014	Study Arm	1
Sun2017			56	2017-04-18	Kwang Young Lee 1 Division of Nephrology, Department of Internal Medicine, Presbyterian Medical Center, Jeonju, Korea 2 Christian Medical Research Center, Presbyterian Medical Center, Jeonju, Korea	kwangpmc@hanmail.net	2	Unchecked	Checked	Unchecked	Cohort 1: Scrub typhus patients without AKI; Cohort 2: Scrub typhus patients with AKI	Republic of Korea	Presbyterian Medical Center, Jeonju, Korea	Asia	High	Unchecked	Checked	Unchecked	Unchecked	Urban	Unchecked	Unchecked	Unchecked	Checked	113	113	Republic of Korea	Presbyterian Medical Center, Jeonju, Korea	Asia	High	Unchecked	Checked	Unchecked	Unchecked	Unchecked	Checked	Unchecked	Unchecked	Unchecked	Unchecked	Unchecked	Checked	25	25					Unchecked
Sun2017	Study Arm	2
Takhar 2017			13	2017-08-11	RAJENDRA PRASAD TAKHAR Government Medical College, Kota, Rajasthan, India Department of Respiratory Medicine	RAJENDRA PRASAD TAKHAR drrajtakhar@gmail.com	1	Unchecked	Unchecked	Unchecked		India	Government Medical College, Kota, Rajasthan, India	Asia	Lower middle	Unchecked	Checked	Unchecked	Unchecked	Urban	Checked	Checked	Unchecked	Unchecked	290	66					Unchecked	Unchecked	Unchecked	Unchecked	Unchecked	Unchecked	Unchecked	Unchecked	Unchecked	Unchecked	Unchecked	Unchecked							Unchecked
Takhar 2017	Study Arm	1
Thakur2019			107	2019-02-12	Prof. R. Chaudhry, Department of Microbiology, All India Institute of Medical Sciences, Ansari Nagar, New Delhi 110029, India.	drramach@gmail.com	1	Unchecked	Unchecked	Unchecked		India	All India Institute of Medical Sciences, New Delhi, India	Asia	Lower middle	Unchecked	Checked	Unchecked	Unchecked	Urban	Unchecked	Unchecked	Unchecked	Checked	1742	210					Unchecked	Unchecked	Unchecked	Unchecked	Unchecked	Unchecked	Unchecked	Unchecked	Unchecked	Unchecked	Unchecked	Unchecked							Unchecked
Thakur2019	Study Arm	1
Thap2002			40	2002-04-12	Correspondence: Dr Lon Chan Thap, Malaria National Center, Phnom Penh, Cambodia.	Dr Lon Chan Thap: lonchanthap@yahoo.com	1	Unchecked	Unchecked	Unchecked		Thailand	Maharat Hospital, Nakhon Ratchasima Province, Northeast Thailand	Asia	Lower middle	Unchecked	Checked	Unchecked	Unchecked	Semi-urban	Unchecked	Unchecked	Unchecked	Checked	51	18					Unchecked	Unchecked	Unchecked	Unchecked	Unchecked	Unchecked	Unchecked	Unchecked	Unchecked	Unchecked	Unchecked	Unchecked							Unchecked
Thap2002	Study Arm	1
Thipmontree2016			5	2016-08-29	Wilawan Thipmontree, Department of Medicine, Maharat Nakhon Ratchasima Hospital, 49 Changpuek Road, Amphur Muang, Nakhon Ratchasima 30000, Thailand.	wthipmontree@gmail.com	1	Unchecked	Unchecked	Unchecked		Thailand	Maharat Nakhon Ratchasima Hospital (MNRH)	Asia	Upper middle	Unchecked	Checked	Unchecked	Unchecked	Urban	Checked	Unchecked	Unchecked	Unchecked	146	146					Unchecked	Unchecked	Unchecked	Unchecked	Unchecked	Unchecked	Unchecked	Unchecked	Unchecked	Unchecked	Unchecked	Unchecked							Unchecked
Thipmontree2016	Study Arm	1
Trung2019			106	2019-04-15	Allen L. Richards, Naval Medical Research Center, 503 Robert Grant Ave, Silver Spring, MD 20910-7500, USA	allen.richards@comcast.net	1	Unchecked	Unchecked	Unchecked		Viet Nam	National Hospital for Tropical Diseases (NHTD) and Bach Mai Hospital	Asia	Lower middle	Unchecked	Checked	Unchecked	Unchecked	Urban	Checked	Checked	Unchecked	Unchecked	302	103					Unchecked	Unchecked	Unchecked	Unchecked	Unchecked	Unchecked	Unchecked	Unchecked	Unchecked	Unchecked	Unchecked	Unchecked							Unchecked
Trung2019	Study Arm	1
Tsay1998			17	1998-08-25	Dr. Feng-Yee Chang, Division of Infectious Diseases and Tropical Medicine, Department of Internal Medicine, Tri-Services General Hospital, No 8, Section 3, Ting-Chow Road, Taipei, Taiwan, ROC	None	2	Unchecked	Checked	Unchecked	Cohort 1: scrub typhus patients with serious complication, cohort 2: scrub typhus patients without serious complication	Taiwan	Tri-Services General Hospital, No 8, Section 3, Ting-Chow Road, Taipei, Taiwan, ROC	Asia	High	Unchecked	Checked	Unchecked	Unchecked	Urban	Unchecked	Unchecked	Unchecked	Checked	13	13	Taiwan	Tri-Services General Hospital, No 8, Section 3, Ting-Chow Road, Taipei, Taiwan, ROC	Asia	High	Unchecked	Checked	Unchecked	Unchecked	Unchecked	Checked	Unchecked	Unchecked	Unchecked	Unchecked	Unchecked	Checked	20	20					Unchecked
Tsay1998	Study Arm	1
Tsay1998	Study Arm	2
Tsay2002			8	2002-01-15	Not specified. Author's information: R.-W. Tsay, F.-Y. Chang, Division of Infectious Diseases and Tropical Medicine, Department of Internal Medicine, Tri-Service General Hospital, National Defense Medical Center, Taipei, Taiwan	NA	2	Unchecked	Checked	Unchecked	Cohort 1: scrub typhus patients with ARDS; Cohort 2: scrub typhus patients without ARDS	Taiwan	Tri-Service General Hospital, National Defense Medical Center, Taipei, Taiwan	Asia	High	Unchecked	Checked	Unchecked	Unchecked	Urban	Unchecked	Unchecked	Unchecked	Checked	5	5	Taiwan	Tri-Service General Hospital, National Defense Medical Center, Taipei, Taiwan	Asia	High	Unchecked	Checked	Unchecked	Unchecked	Unchecked	Checked	Unchecked	Unchecked	Unchecked	Unchecked	Unchecked	Checked	28	28					Unchecked
Tsay2002	Study Arm	1
Tsay2002	Study Arm	2
Valappil2017			28	2017-12-21	Department of Neurology, Malabar Institute of Medical Sciences, Govindapuram PO Calicut-673016, Kerala, India (A.V. Valappil).	drvvashraf@hotmail.com, drvvashraf@yahoo.com (A.V. Valappil).	2	Unchecked	Checked	Unchecked	Cohort 1: scrub typhus meningitis patients, cohort 2: tuberculous meningitis patients	India	Malabar Institute of Medical Sciences, Govindapuram, Kerala, India	Asia	Lower middle	Unchecked	Checked	Unchecked	Unchecked	Urban	Unchecked	Unchecked	Unchecked	Checked	28	28	India	Malabar Institute of Medical Sciences, Govindapuram, Kerala, India	Asia	Lower middle	Unchecked	Checked	Unchecked	Unchecked	Unchecked	Checked	Unchecked	Unchecked	Unchecked	Unchecked	Unchecked	Checked	29	0					Unchecked
Valappil2017	Study Arm	1
Varghese2006			39	2005-03-17	George Varghese, Tel.:C91 416 2282342; fax:C91 416 2232103. Christian Medical College, Vellore 632004, India.	georgemvarghese@hotmail.com	2	Unchecked	Checked	Unchecked	Cohort 1: patients with scrub typhus; cohort 2: patients with febrile illness in whom rickettsial diseases have been ruled out	India	Christian Medical College, Vellore 632004, India	Asia	Lower middle	Unchecked	Checked	Unchecked	Unchecked	Urban	Unchecked	Unchecked	Unchecked	Checked	50	50	India	Christian Medical College, Vellore 632004, India	Asia	Lower middle	Unchecked	Checked	Unchecked	Unchecked	Unchecked	Checked	Unchecked	Unchecked	Unchecked	Unchecked	Unchecked	Checked	16	0					Unchecked
Varghese2006	Study Arm	1
Varghese2013			38	2013-06-20	George M. Varghese, Medicine Unit I and Infectious Diseases, Christian Medical College, Vellore, Tamil Nadu, India; Tel.: +91 9487393015; fax: +0416 2232035.	E-mail address: georgemvarghese@hotmail.com (G.M. Varghese).	1	Unchecked	Unchecked	Unchecked		India	Christian Medical College, Vellore, Tamil Nadu, India	Asia	Lower middle	Unchecked	Checked	Unchecked	Unchecked	Urban	Unchecked	Unchecked	Unchecked	Checked	154	154					Unchecked	Unchecked	Unchecked	Unchecked	Unchecked	Unchecked	Unchecked	Unchecked	Unchecked	Unchecked	Unchecked	Unchecked							Unchecked
Varghese2013	Study Arm	1
Venkategowda2015			37	2015-04-15	Dr. S. Manimala Rao, Department of Critical Care Medicine, Yashoda Multi-Speciality Hospital, Somajiguda, Hyderabad - 500 082, Telangana, India.	Dr. S. Manimala Rao: manimalarao@hotmail.com	2	Unchecked	Checked	Unchecked	Cohort 1: scrub typhus patients with ARDS, cohort 2: scrub typhus patients without ARDS	India	Yashoda Multi-Speciality Hospital, Somajiguda, Hyderabad, Telangana, India	Asia	Lower middle	Unchecked	Checked	Unchecked	Unchecked	Urban	Unchecked	Unchecked	Unchecked	Checked	24	24	India	Yashoda Multi-Speciality Hospital, Somajiguda, Hyderabad, Telangana, India	Asia	Lower middle	Unchecked	Checked	Unchecked	Unchecked	Unchecked	Checked	Unchecked	Unchecked	Unchecked	Unchecked	Unchecked	Checked	34	34					Unchecked
Venkategowda2015	Study Arm	1
Venkategowda2015	Study Arm	2
Vikrant2018			101	2018-08-28	Dr. Sanjay Vikrant, Department of Nephrology, Indira Gandhi Medical College, Shimla - 171 001, Himachal Pradesh, India	-99	1	Unchecked	Unchecked	Unchecked		India	Indira Gandhi Medical College, Shimla	Asia	Lower middle	Unchecked	Checked	Unchecked	Unchecked	Rural	Checked	Unchecked	Unchecked	Unchecked	309	57					Unchecked	Unchecked	Unchecked	Unchecked	Unchecked	Unchecked	Unchecked	Unchecked	Unchecked	Unchecked	Unchecked	Unchecked							Unchecked
Vikrant2018	Study Arm	1
Vivekanandan2010			33	2010-01-15	Department of Medicine & Microbiology, Pondicherry Institute of Medical Sciences, Kalapet, Pondicherry - 605 014	Not specified	1	Unchecked	Unchecked	Unchecked		India	Pondicherry Institute of Medical Sciences	Asia	Lower middle	Unchecked	Checked	Unchecked	Unchecked	Rural	Checked	Unchecked	Unchecked	Checked	50	50					Unchecked	Unchecked	Unchecked	Unchecked	Unchecked	Unchecked	Unchecked	Unchecked	Unchecked	Unchecked	Unchecked	Unchecked							Unchecked
Vivekanandan2010	Study Arm	1
Wahid2014			36	2014-12-15	Dr Abdul Wahid, Ward-31, Near Babu Hotel, Hiran Bazar, Chandraghata, Kota, Rajasthan - 324 006.	dr.wahidqureshi80@gmail.com	1	Unchecked	Unchecked	Unchecked		India	MBS Hospital, Medical College Kota and private nursing homes of Kota city, Rajasthan, India	Asia	Lower middle	Unchecked	Checked	Unchecked	Unchecked	Urban	Unchecked	Unchecked	Unchecked	Checked	20	20					Unchecked	Unchecked	Unchecked	Unchecked	Unchecked	Unchecked	Unchecked	Unchecked	Unchecked	Unchecked	Unchecked	Unchecked							Unchecked
Wahid2014	Study Arm	1
Wangrangsimakul2018			105	2018-05-31	Daniel H. Paris	daniel.paris@swisstph.ch	1	Unchecked	Unchecked	Unchecked		Thailand	Chiangrai Prachanukroh Hospital, Chiangrai Province, Thailand	Asia	Upper middle	Unchecked	Checked	Unchecked	Unchecked	Urban	Checked	Checked	Unchecked	Unchecked	200	45					Unchecked	Unchecked	Unchecked	Unchecked	Unchecked	Unchecked	Unchecked	Unchecked	Unchecked	Unchecked	Unchecked	Unchecked							Unchecked
Wangrangsimakul2018	Study Arm	1
Watt 2000			94	2000-09-23	Dr George Watt, HIV Interaction Section, Department of Retrovirology, AFRIMS, APO AP 96546, USA	unknown	1	Unchecked	Unchecked	Unchecked		Thailand	Chiangrai Regional Hospital	Asia	Upper middle	Unchecked	Checked	Unchecked	Unchecked	Urban	Unchecked	Unchecked	Unchecked	Checked	126	126					Unchecked	Unchecked	Unchecked	Unchecked	Unchecked	Unchecked	Unchecked	Unchecked	Unchecked	Unchecked	Unchecked	Unchecked							Unchecked
Watt 2000	Study Arm	1
Watt 2000	Study Arm	2
Watt 2000	Study Arm	3
Watt 2000	Study Arm	4
Watt2000			1	2000-08-05	Dr George Watt, HIV Interaction Section, Department of Retrovirology, AFRIMS, APO AP96546, USA	-99	1	Unchecked	Unchecked	Unchecked		Thailand	1. Chiangrai Regional Hospital 2. Maesod Hospital (Ministry of Public Health, Thailand), and the 3. Armed Forces Research Institute of Medical Sciences, Bangkok.	Asia	Upper middle	Unchecked	Checked	Unchecked	Unchecked	Urban	Unchecked	Unchecked	Unchecked	Checked	15	10					Unchecked	Unchecked	Unchecked	Unchecked	Unchecked	Unchecked	Unchecked	Unchecked	Unchecked	Unchecked	Unchecked	Unchecked							Unchecked
Watt2000	Study Arm	1
Yadav2019			104	2019-06-15	Arun Bansal, MD, FCCM, FRCPCH, Department of Pediatrics, Advanced Pediatrics Centre, Postgraduate Institute of Medical Education and Research (PGIMER), Chandigarh, India 160012.	drarunbansal@gmail.com	1	Unchecked	Unchecked	Unchecked		India	The study was conducted at PICU, Advanced Pediatrics Centre, Post Graduate Institute of Medical Education and Research, Chandigarh.	Asia	Lower middle	Unchecked	Checked	Unchecked	Unchecked	Urban	Unchecked	Unchecked	Unchecked	Checked	124	19					Unchecked	Unchecked	Unchecked	Unchecked	Unchecked	Unchecked	Unchecked	Unchecked	Unchecked	Unchecked	Unchecked	Unchecked							Unchecked
Yadav2019	Study Arm	1
[truncated: 287 more columns]

## Sheet: dat_nolab
st_study_title	redcap_repeat_instrument	redcap_repeat_instance	st_study_num	st_pub_date	st_author	st_author_contact	st_num_cohort	st_coh_div_reas___1	st_coh_div_reas___2	st_coh_div_reas___3	st_coh_div_desc	st_coh1_country	st_coh1_site	st_coh1_region	st_coh1_income	st_coh1_site_cat___1	st_coh1_site_cat___2	st_coh1_site_cat___3	st_coh1_site_cat___99	st_coh1_setting	st_coh1_pt_setting___1	st_coh1_pt_setting___2	st_coh1_pt_setting___3	st_coh1_pt_setting___99	st_coh1_num_patients	st_coh1_num_scrub	st_coh2_country	st_coh2_site	st_coh2_region	st_coh2_income	st_coh2_site_cat___1	st_coh2_site_cat___2	st_coh2_site_cat___3	st_coh2_site_cat___99	st_coh2_setting___1	st_coh2_setting___2	st_coh2_setting___3	st_coh2_setting___99	st_coh2_pt_setting___1	st_coh2_pt_setting___2	st_coh2_pt_setting___3	st_coh2_pt_setting___99	st_coh2_num_patients	st_coh2_num_scrub	st_coh3_country	st_coh3_site	st_coh3_region	st_coh3_income	st_coh3_site_cat___1
Abhilash2016			6	2016-01-15	Dr. KPP Abhilash Department of Emergency Medicine, Christian Medical College, Vellore, Tamil Nadu India	Unknown	2	0	1	0	Patients with normal CXR (cohort 1) and patients with abnormal CXR (cohort 2)	12	Christian Medical College, Vellore	2	2	0	1	0	0	2	0	0	0	1	189	189	12	Christian Medical College, Vellore	2	2	0	1	0	0	0	1	0	0	0	0	0	1	210	210					0
Abhilash2016	study_arm	1
Abhilash 2016			93	2016-11-10	Dr. Kundavaram Paul Prabhakar Abhilash Department of General Medicine, Christian Medical College, Vellore, Tamil Nadu India	Dr. Kundavaram Paul Prabhakar Abhilash Department of General Medicine, Christian Medical College, Vellore, Tamil Nadu India	1	0	0	0		12	Department of General Medicine, Christian Medical College, Vellore, Tamil Nadu India	2	2	0	1	0	0	2	0	0	0	1	1258	452					0	0	0	0	0	0	0	0	0	0	0	0							0
Abhilash 2016	study_arm	1
Aggarwal 2014			14	2014-04-12	Deepak Jain Pt. B. D. Sharma Postgraduate Institute of Medical Sciences, Department of Medicine, Rohtak, India	Deepak Jain Phone/Tel.: +91 941 614 78 87 Fax/Faks: +91 126 221 13 08 E-mail/E-posta: jaindeepakdr@gmail.com	1	0	0	0		12	Pt. B. D. Sharma Postgraduate Institute of Medical Sciences, Department of Medicine, Rohtak, India	2	2	0	1	0	0	99	0	0	0	1	25	25					0	0	0	0	0	0	0	0	0	0	0	0							0
Aggarwal 2014	study_arm	1
Ankita2018			100	2018-03-15	Dr. Yatendra Singh, Assistant Professor, Department of Medicine, GMC, Haldwani, India.	-99	1	0	0	0		12	OPD & IPD of department of Medicine, GMC, Haldwani, India	2	2	0	1	0	0	2	0	0	0	1	200	36					0	0	0	0	0	0	0	0	0	0	0	0							0
Ankita2018	study_arm	1
Anurag 2016			88	2016-12-15	Dr Anurag Bhargava, Department of Internal Medicine, Yenepoya Medical College, University Road, Deralakatte, Mangaluru 575 018, Karnataka, India	e-mail: anuragb17@gmail.com	1	0	0	0		12	the Himalayan Hospital, Jolly Grant, Dehradun, Uttarakhand, India	2	2	0	1	0	0	2	1	1	0	0	284	284					0	0	0	0	0	0	0	0	0	0	0	0							0
Anurag 2016	study_arm	1
Attur 2013			99	2013-01-05	R. P. Attur Department of Nephrology, Kasturba Medical College and Hospital, Manipal, Manipal University, Madhavnagar, Manipal, Udupi District 576104, Karnataka, India	aravindraprabhu@gmail.com	1	0	0	0		12	Kasturba Medical College and Hospital, Manipal, Manipal University, Madhavnagar, Manipal, Udupi District 576104, Karnataka, India	2	2	0	1	0	0	2	0	0	0	1	259	259					0	0	0	0	0	0	0	0	0	0	0	0							0
Attur 2013	study_arm	1
Bal 2019			132	2019-03-21	Dr Manoranjan Ranjit, Scientist-F, ICMR-Regional Medical Research Centre, Chandrasekharpur, Bhubaneswar 751 023, Odisha.	ranjit62@gmail.com	1	0	0	0		12	OPD of health clinics situated in four agro-climatic zones of Odisha	2	2	0	1	0	0	99	1	1	0	0	413	201					0	0	0	0	0	0	0	0	0	0	0	0							0
Bal 2019	study_arm	1
Balasubramanian 2018			131	2018-10-15	Dr. Navneet Sharma, Department of Internal Medicine, Room No-16, IV Floor, F Block, Nehru Hospital, PGIMER, Sector 12, Chandigarh - 160 012, India.	E-mail: navneetsharma@hotmail.com	1	0	0	0		12	PGIMER, Chandigarh	2	2	0	1	0	0	99	0	0	0	1	50	50					0	0	0	0	0	0	0	0	0	0	0	0							0
Balasubramanian 2018	study_arm	1
Basu 2019			130	2018-05-23	Sumantra Sarkar, Flat B1, Jibantaru Apt, Maheshtala, Kolkata 700141, India	Tel: +919433090390. E-mail<sumantra.com@gmail.com>.	1	0	0	0		12	Department of Pediatric Medicine at IPGME&R and SSKM Hospital, Kolkata	2	2	0	1	0	0	2	1	1	0	0	94	61					0	0	0	0	0	0	0	0	0	0	0	0							0
Basu 2019	study_arm	1
Behera2019			103	2019-11-19	Dr. Bijayini Behera Department of Microbiology, All India Institute of Medical Sciences, Bhubaneswar, Odisha India	-99	1	0	0	0		12	Department of Microbiology of All India Institute of Medical Sciences (AIIMS), Bhubaneswar, Odisha, India, in collaboration with the Department of General Medicine and Department of Pediatrics	2	2	0	1	0	0	3	1	1	0	0	432	114					0	0	0	0	0	0	0	0	0	0	0	0							0
Behera2019	study_arm	1
Bhat2014			18	2014-03-07	Nowneet Kumar Bhat, MD, Department of Pediartics, Himaliyan Institute of Medical Sciences, SRH University, Doiwala, Dehradun, Uttarakhand, 248140, India. Tel.: +91 9412051110; Fax: +91 1352471159	drnmbhat@gmail.com	1	0	0	0		12	Department of Pediatrics, Himalayan Institute of Medical Sciences, Dehradun, India	2	2	0	1	0	0	3	1	0	0	1	62	62					0	0	0	0	0	0	0	0	0	0	0	0							0
Bhat2014	study_arm	1
Bithu 2014			87	2014-10-04	R Bithu Department of Microbiology and Immunology, Sawai Man Singh Medial College, Jaipur, Rajasthan	R Bithu: bithu.7r@gmail.com Department of Microbiology and Immunology, Sawai Man Singh Medial College, Jaipur, Rajasthan	1	0	0	0		12	SMS Medical College and Hospital, Jaipur	2	2	0	1	0	0	2	1	0	0	0	271	133					0	0	0	0	0	0	0	0	0	0	0	0							0
Bithu 2014	study_arm	1
Chansamouth2016			35	2016-06-04	Vilada Chansamouth, Lao-Oxford-Mahosot Hospital-Wellcome Trust Research Unit (LOMWRU), Microbiology Laboratory, Mahosot Hospital, Vientiane, Lao PDR; Institut de la Francophonie pour la Medecine Tropicale (IFMT), Vientiane, Lao PDR,	Vilada Chansamouth: vilada@tropmedres.ac	1	0	0	0		15	Mahosot Hospital and the Mother and Child Hospital, Vientiane, Laos	2	2	0	1	0	0	2	0	0	0	1	250	9					0	0	0	0	0	0	0	0	0	0	0	0							0
Chansamouth2016	study_arm	1
Chanta 2007			91	2007-11-15	Chanta Chulapong, Pediatric Unit, Chiang Rai Prachanukraw Hospital, Chiang Rai 57000, Thailand.	Chanta Chulapong, Pediatric Unit, Chiang Rai Prachanukraw Hospital, Chiang Rai 57000, Thailand. NOTE: EMAIL not found	1	0	0	0		34	Chiang Rai Prachanukraw Hospital, Chiang Rai 57000, Thailand.	2	3	0	1	0	0	2	0	0	0	1	54	54					0	0	0	0	0	0	0	0	0	0	0	0							0
Chanta 2007	study_arm	1
Chanta2015			2	2015-01-15	Chanta C, Department of Pediatrics, Chiangrai Prachanukroh Hospital, Chiang Rai, 57000, Thailand. Phone: +66-53-166948, Fax: +66-53-756765	chul_chan@yahoo.com	1	0	0	0		34	Department of Pediatrics, Chiangrai Prachanukroh Hospital, Chiang Rai, 57000, Thailand	2	3	0	1	0	0	3	0	0	0	1	57	57					0	0	0	0	0	0	0	0	0	0	0	0							0
Chanta2015	study_arm	1
Chanta2015	study_arm	2
Chen 2017			86	2017-06-23	Ying Shen General Practice School of Guangxi Medical University, Nanning, Guangxi Province, 530021, China	Y. Shen Tel: +86 0771 5357064. Fax: +86 0771 5308521. E-mail address: 1344111999@qq.com.	2	0	1	0	Cohort 1: scrub typhus, cohort 2: control	7	the First Affiliated Hospital of Guangxi Medical University	2	3	0	1	0	0	2	0	0	0	1	103	103	7	the First Affiliated Hospital of Guangxi Medical University	2	3	0	1	0	0	0	1	0	0	0	0	0	1	32	0					0
Chen 2017	study_arm	1
Chheng2013			29	2013-09-04	Michael J. Carter, Varun Kumar	michael.james.carter@gmail.com (MC); varun@angkorhospital.org (VK)	1	0	0	0		5	Angkor Hospital for Children (AHC), Siem Reap province, Cambodia	2	2	0	1	0	0	2	0	0	0	1	1180	96					0	0	0	0	0	0	0	0	0	0	0	0							0
Chheng2013	study_arm	1
Choudhury2016			4	2016-07-15	Dr Jasashree Choudhury, Assoc Prof, Department of Pediatrics, IMS and SUM Hospital, BBSR, Odisha.	drjasashree@gmail.com	1	0	0	0		12	Excerpt: Tertiary care teaching hospital in Bhubaneswar, Odisha (IMS and SUM Hospital, BBSR, Odisha)	2	2	0	1	0	0	2	0	0	0	0	50	50					0	0	0	0	0	0	0	0	0	0	0	0							0
Choudhury2016	study_arm	1
Chung 2000			97	2000-01-15	Moon-Hyun Chung Department of Internal Medicine and Microbiology Hallym University	Tel : 032)890-2202, Fax : 032)882-6578 mchung@nownuri.net	1	0	0	0		28	Two in Seoul (Hangang Sacred Heart Hospital and Korea University Guro Hospital), one in Inchon (Gachon Medical College), one in Gangwon Province (Chunchon Sacred Heart Hospital), and 2 in Chungchung Province (Chungbook UniversitycHospital and Dan-Kook University Hospital)	2	4	0	1	0	0	2	0	0	0	1	61	61					0	0	0	0	0	0	0	0	0	0	0	0							0
Chung 2000	study_arm	1
Chung 2000	study_arm	2
Chung 2012			81	2012-02-03	Jae-Seung Kang, MD Department of Microbiology, Inha University School of Medicine, 27 Inhang-ro, Jung-gu, Incheon 400-712,	Korea Tel: +82.32-890-0952, Fax: +82.32-881-8559 E-mail: jaeskang@inha.ac.kr	1	0	0	0		28	Department of Microbiology, Inha University School of Medicine	2	4	0	1	0	0	2	0	0	0	1	6	6					0	0	0	0	0	0	0	0	0	0	0	0							0
Chung 2012	study_arm	1
Dhar 2018			129	2018-05-23	SWATI SAMANT Department of Ophthalmology, IMS and SUM hospital, Siksha "O" Anusandhan Deemed to be University, Kalinganagar, Bhubaneswar, Odisha, India.	Email: swatisamantdhar@gmail.com	1	0	0	0		12	IMS and SUM Hospital a 700 bedded tertiary care and a medical college catering patients from most districts of Odisha and nearby states too, situated in Bhubaneswar, Odisha, India,	2	2	0	1	0	0	2	1	1	1	0	65	65					0	0	0	0	0	0	0	0	0	0	0	0							0
Dhar 2018	study_arm	1
Dubot-Peres 2019			128	2019-05-15	Audrey Dubot-Pérès, UVE, Faculté de Médecine, 27 Blvd Jean Moulin, 13005 Marseille, France;	audrey@tropmedres.ac	1	0	0	0		15	Mahosot Hospital (Vientiane, Laos)	2	2	0	1	0	0	3	0	0	0	1	1065	33					0	0	0	0	0	0	0	0	0	0	0	0							0
Dubot-Peres 2019	study_arm	1
Ganesh2018			32	2018-10-04	Ramaswamy Ganesh: Kanchi Kamakoti CHILDS Trust Hospital & The CHILDS Trust Medical Research Foundation, 12-A, Nageswara Road, Nungambakkam, Chennai, Tamil Nadu 600034, India	ganeped79@rediffmail.com	1	0	0	0		12	Department of Pediatrics, Kanchi Kamakoti CHILDS Trust hospital, 12-A, Nageswara Road, Nungambakkam, Chennai, Tamil Nadu 600034, India	2	2	1	1	0	0	2	0	0	0	1	358	358					0	0	0	0	0	0	0	0	0	0	0	0							0
Ganesh2018	study_arm	1
George 2014			11	2014-02-10	Stalin Viswanathan Department ofGeneral Medicine, Indira Gandhi Medical College & RI, Kadirkamam, Pondicherry 605009, India	Stalin Viswanathan stalinviswanathan@ymail.com	1	0	0	0		12	Pondicherry Institute of Medical Sciences, Kalapet, Pondicherry 6050014, India	2	2	0	1	0	0	1	1	1	0	0	61	7					0	0	0	0	0	0	0	0	0	0	0	0							0
George 2014	study_arm	1
Hwang 2019			126	2019-10-28	Chang-Seop Lee	email: lcsmd@jbnu.ac.kr	1	0	0	0		28	Chonbuk National University Medical School and Hospital, Jeonju, Republic of Korea	2	4	0	1	0	0	99	0	0	0	1	17	17					0	0	0	0	0	0	0	0	0	0	0	0							0
Hwang 2019	study_arm	1
Iwasaki 2010			90	2009-08-20	Hiromichi Iwasaki First Department of Internal Medicine, Faculty of Medical Science, University of Fukui, 23-3 Shimoaizuki, Matsuoka, Fukui 910-1193, Japan	Tel.: +81 776 61 8344; fax: +81 776 61 8109. E-mail address: hiwasaki@u-fukui.ac.jp	1	0	0	0		14	First Department of Internal Medicine, Faculty of Medical Science, University of Fukui, 23-3 Shimoaizuki, Matsuoka, Fukui 910-1193, Japan Unclear site, the study was approved by the University of Fukui board. This is also the affiliation of the first and corresponding author.	2	4	0	1	0	0	2	0	0	0	1	9	9					0	0	0	0	0	0	0	0	0	0	0	0							0
Iwasaki 2010	study_arm	1
Jain 2019			125	2018-04-12	Deepak Jain	sukjai2002@gmail.com	1	0	0	0		12	tertiary care center in North India. PGIMS, Rohtak	2	2	0	1	0	0	2	0	0	0	1	39	39					0	0	0	0	0	0	0	0	0	0	0	0							0
Jain 2019	study_arm	1
Jamil 2014			85	2014-12-15	Md. Jamil	North Eastern Indira Gandhi Regional Institute of Health and Medical Sciences, Shillong - 793018, Meghalaya NOTE: Email address not found.	1	0	0	0		12	Department of general medicine, NEIGRIHMS, Shillong	2	2	0	1	0	0	3	0	0	0	1	59	59					0	0	0	0	0	0	0	0	0	0	0	0							0
Jamil 2014	study_arm	1
Jayantee 2016			84	2016-05-24	Usha K. Misra, Department of Neurology, Sanjay Gandhi Post Graduate Institute of Medical Sciences, Raebareily Road, Lucknow- 226014, India.	Usha K. Misra, E-mails: drukmisra@rediffmail.com, ukmisra@sgpgi.ac.in	1	0	0	0		12	Department of Neurology, Sanjay Gandhi Post Graduate Institute of Medical Sciences, Raebareily Road, Lucknow- 226014, India	2	2	0	1	0	0	2	1	1	0	0	10	10					0	0	0	0	0	0	0	0	0	0	0	0							0
Jayantee 2016	study_arm	1
Jennie2016			24	2016-12-15	Stanley Medical College; Chennai-1; Tamilnadu	-99	2	0	1	0	Cohort 1: recovered group; cohort 2: deterioration group	12	General Medical Wards Stanley Medical College, Chennai, Tamil Nadu 600001, India	2	2	0	1	0	0	2	0	0	0	1	91	7	12	General Medical Wards Stanley Medical College, Chennai, Tamil Nadu 600001, India	2	2	0	1	0	0	0	1	0	0	0	0	0	1	11	0					0
Jennie2016	study_arm	1
Kalal 2016			83	2016-08-12	A Shet	A Shet Department of Pediatrics, St. John<<SQ>>s Medical College Hospital, Bengaluru, Karnataka India NOTE: Email not accessible without registration	1	0	0	0		12	Department of Pediatrics, St. John<<SQ>>s Medical College Hospital, Bengaluru, Karnataka India	2	2	0	1	0	0	2	0	0	0	1	103	53					0	0	0	0	0	0	0	0	0	0	0	0							0
Kalal 2016	study_arm	1
Kalita 2015			92	2014-12-11	Usha K. Misra Department of Neurology, Sanjay Gandhi Post Graduate Institute of Medical Sciences, Raebareily Road, Lucknow 226014, India.	U.K. Misra Tel.: +91 0522 2494167; fax: +91 0522 2668017x2668811. E-mail addresses: drukmisra@rediffmail.com, ukmisra@sgpgi.ac.in	1	0	0	0		12	Sanjay Gandhi Post Graduate Institute of Medical Sciences, Raebareily Road, Lucknow 226014	2	2	0	1	0	0	2	1	0	0	1	33	33					0	0	0	0	0	0	0	0	0	0	0	0							0
Kalita 2015	study_arm	1
Kalita 2017			82	2016-08-10	U.K. Misra, Department of Neurology, Sanjay Gandhi Post Graduate Institute of Medical Sciences, Raebareily Road, Lucknow 226014.	email: drukmisra@rediffmail.com	1	0	0	0		12	Gandhi Post Graduate Institute of Medical Sciences, Raebareily Road, Lucknow 226014.	2	2	0	1	0	0	2	0	0	0	1	164	48					0	0	0	0	0	0	0	0	0	0	0	0							0
Kalita 2017	study_arm	1
Kang 2018			124	2018-06-30	Y.-W. Park, MD, PhD, Department of Rheumatology, Chonnam National University Medical School and Hospital, 42 Jebong-ro, Dong-gu, Gwangju 61469, Republic of Korea	(parkyw@jnu.ac.kr).	2	0	1	0	The study cohort comprised 62 patients with scrub typhus (33 women and 29 men; mean age ± SD, 70.2 ± 11.0 years) and 62 healthy controls (HCs; 30 women and 32 men; mean age ± SD, 64.8 ± 9.0 years)	28	Chonnam National University Medical School and Hospital, Gwangju!	2	4	0	1	0	0	2	0	0	0	1	124	62	28	-99	2	4	0	0	0	1	0	0	0	1	0	0	0	1	124	0					0
Kang 2018	study_arm	1
Karanth 2014			12	2014-09-08	Dr. Suman Suryanarayana Karanth, 17# OPD Block, KMC Manipal, Manipal University, Manipal, Udupi District Karnataka, India.	Dr. Suman Suryanarayana Karanth, Tel: +91-8826663867 E-mail: drsumansk@gmail.com	2	0	1	0	A total of 220 patients with scrub typhus divided into the severe disease group (116) and the non-severe group (104).	12	Kasturba Hospital, Manipal, India	2	2	0	1	0	0	3	0	0	0	1	116	116	12	Kasturba Hospital, Manipal, India	2	2	0	1	0	0	0	0	1	0	0	0	0	1	104	104					0
Karanth 2014	study_arm	1
Katoh 2019			123	2019-05-12	Koya Ariyoshi, Department of Clinical Medicine, Institute of Tropical Medicine (NEKKEN), Nagasaki University, Nagasaki,Japan.	kari@nagasaki-u.ac.jp	1	0	0	0		39	Department of Infectious Diseases of Bach Mai Hospital in Hanoi, Vietnam	2	2	0	1	0	0	2	0	0	0	1	1127	33					0	0	0	0	0	0	0	0	0	0	0	0							0
Katoh 2019	study_arm	1
Kaur2015			25	2015-10-09	Pratibha Singhi, MD, FIAP, FNAMS, Head Department of Pediatrics and Chief Pediatric Neurology and Neurodevelopmental Unit, Advanced Pediatrics Centre, Post Graduate Institute of Medical Education and Research, Chandigarh 160012 India.	Pratibha Singhi: doctorpratibhasinghi@gmail.com	2	0	1	0	Cohort 1: children with sepsis-associated encephalopathy admitted to ICU; cohort 2: age- and sex-matched healthy control	12	Post Graduate Institute of Medical Education and Research, Chandigarh, India	2	2	0	1	0	0	3	0	0	0	1	50	11	12	Post Graduate Institute of Medical Education and Research, Chandigarh, India	2	2	0	1	0	0	0	0	1	0	0	0	0	1	50	0					0
Kaur2015	study_arm	1
Khandelwal2015			48	2015-01-10	Dr. Shikha Khandelwal, Department of Pediatrics, Sawai Man Singh Medical College, Jaipur, Rajasthan, India.	drshikhakhandelwal22@gmail.com	1	0	0	0		12	Sir Padampat Mother and Child Health Institute, Sawai Man Singh medical college, Jaipur	2	2	0	1	0	0	2	1	0	0	1	52	52					0	0	0	0	0	0	0	0	0	0	0	0							0
Khandelwal2015	study_arm	1
Kim 2004			95	2004-10-11	Dr. Yeon-Sook Kim, Div. of Infectious Diseases, Dept. of Internal Medicine, Chungnam National University Hospital, 640 Daesadong, Jung-gu, Daejeon, Korea	alice@cnuh.co.kr	1	0	0	0		28	Chungnam National University Hospital (Daejeon, Republic of Korea)	2	4	0	1	0	0	2	0	0	0	1	93	93					0	0	0	0	0	0	0	0	0	0	0	0							0
Kim 2004	study_arm	1
Kim 2004	study_arm	2
Kim 2007			96	2007-04-02	Department of Internal Medicine, Chosun University College of Medicine, 588 Seosuk-dong, Dong-gu, Gwangju 501-717, South Korea. Phone: 82 62 220 3108. Fax: 82 62 234 9653.	E-mail: drongkim@chosun.ac.kr	1	0	0	0		28	Chosun University Hospital in Gwangju, Korea or one of its two community-based affiliated hospitals (Jangheung Hospital and Cheomdan Hospital), which are all located in southwestern Korea	2	4	0	1	0	0	2	0	0	0	1	92	92					0	0	0	0	0	0	0	0	0	0	0	0							0
Kim 2007	study_arm	1
Kim 2007	study_arm	2
Kim 2010			80	2009-09-23	M.-Y. Park, Division of Zoonoses, Center for Immunology & Pathology, National Institute of Health, #5 Nokbun-Dong, Eunpyung-Gu, Seoul 122-701, Korea	E-mail: miyeoun@nih.go.kr	1	0	0	0		28	Chosun University Hospital or one of its two community-based affiliated hospitals (Jangheung Hospital and Haenam Hospital) located in the southern part of Korea.	2	4	0	1	0	0	3	0	0	0	1	590	317					0	0	0	0	0	0	0	0	0	0	0	0							0
Kim 2010	study_arm	1
Kim 2011			79	2011-08-15	1. Dong-Min Kim (DMK) Division of Infectious Diseases, Department of Internal Medicine, School of Medicine, Chosun University, Gwangju, Republic of Korea 2. Seong Heon Wie (SHW) Department of Internal Medicine, School of Medicine, St. Vincent's Hospital, The Catholic University of Korea, Suwon, Republic of Korea	E-mail: wiesh@chollian.net (SHW); drongkim@chosun.ac.kr (DMK)	1	0	0	0		28	Chosun University Hospital (Gwangju), HaenamGeneral Hospital (Haenam), Jangheung General Hospital (Jangheung), St. Vincent's Hospital (Suwon), Kangwon National University Hospital (Chuncheon), and Eulji University Hospital (Daejeon) in South Korea.	2	4	0	1	0	0	2	0	0	0	1	191	168					0	0	0	0	0	0	0	0	0	0	0	0							0
Kim 2011	study_arm	1
Kim2018			19	2018-08-15	D. -M. Kim, Department of Internal Medicine, College of Medicine, Chosun University, 588 Seosuk-dong, Dong-gu, Gwangju 501-717, Republic of Korea	drongkim@chosun.ac.kr	2	0	0	1	Cohort 1: doxycycline group Cohort 2: rifampin group Excerpt: Patients whose resident registration number ended with an odd number were given doxycycline 100 mg twice daily for 5 days, and those whose resident registration number ended with an even number were given rifampin 600 mg once daily for 5 days.	28	Chosun University Hospital (588 Seosuk-dong, Dong-gu, Gwangju 501-717) or 1 of the 2 regional network hospitals (Jangheung Hospital and Haenam Hospital), Republic of Korea.	2	4	0	1	0	0	3	0	0	0	1	121	83	28	Chosun University Hospital (588 Seosuk-dong, Dong-gu, Gwangju 501-717) or 1 of the 2 regional network hospitals (Jangheung Hospital and Haenam Hospital), Republic of Korea.	2	4	0	1	0	0	0	0	1	0	0	0	0	1	119	75					0
Kim2018	study_arm	1
Kim2018	study_arm	2
Koshy 2018			122	2018-06-18	Maria Koshy Department of Medicine, Christian Medical College, Vellore-632002 India	-99	2	0	1	0	All patients aged 16 year and above, who presented with an acute febrile illness of up to 21 days duration (documented temperature >100.4 °F), who fulfilled diagnostic criteria for scrub typhus were considered for inclusion as cases. Scrub typhus was defined as an acute febrile illness with (a) presence of an eschar and positive scrub IgM ELISA, or (b) a positive scrub IgM ELISA and defervescence…	12	medical wards and medical ICU of Christian Medical College, Vellore, a tertiary care referral teaching hospital in India	2	2	0	1	0	0	2	0	0	0	1	149	89	12	medical wards and medical ICU of Christian Medical College, Vellore, a tertiary care referral teaching hospital in India	2	2	0	1	0	0	0	1	0	0	0	0	0	1	149	0					0
Koshy 2018	study_arm	1
Kramme 2009			78	2009-01-14	Marcus Panning Mailing address: Institute of Virology, University of Bonn Medical Centre, Sigmund Freud-Str. 25, 53127 Bonn, Germany. Phone: 49-228-287-16986. Fax: 49-228-287-19144.	E-mail: panning@virology-bonn.de	1	0	0	0		39	Hue Medical College, Hue, Vietnam	2	2	0	1	0	0	2	0	0	0	1	48	48					0	0	0	0	0	0	0	0	0	0	0	0							0
Kramme 2009	study_arm	1
Krishnan 2016			77	2016-03-25	Rekha Krishnan Associate Professor, Department of Pediatrics, Government Medical College, Thiruvananthapuram, Kerala, India Tel.: +91 8547355885	E-mail address: rkkrishnanrekha@gmail.com	1	0	0	0		12	Government Medical College, Thiruvananthapuram	2	2	0	1	0	0	2	0	0	0	1	108	108					0	0	0	0	0	0	0	0	0	0	0	0							0
Krishnan 2016	study_arm	1
Kumar2011			21	2011-02-12	Sriram Krishnamurthy, Department of Pediatrics, JIPMER, Pondicherry 605006, India. Tel.: +91 413 2271040/9442121326; fax: +91 413 2271040.	drsriramk@yahoo.com (S. Krishnamurthy)	1	0	0	0		12	JIPMER, Pondicherry 605006, India	2	2	0	1	0	0	2	1	0	0	1	35	35					0	0	0	0	0	0	0	0	0	0	0	0							0
Kumar2011	study_arm	1
Kumar 2014			75	2014-01-30	Vivekanand Jha George Institute for Global Health, New Delhi, India	vjha@pginephro.org	1	0	0	0		12	Nehru Hospital of Postgraduate Institute of Medical Education and Research	2	2	0	1	0	0	2	1	0	0	1	201	49					0	0	0	0	0	0	0	0	0	0	0	0							0
Kumar 2014	study_arm	1
Kumar 2016			76	2015-10-16	Dr. Asha Ranjan is a Senior Resident in the Department of Medicine, IGMC Shimla, Shimla, India.	Asha Ranjan asharjn.85@gmail.com	1	0	0	0		12	Department of Medicine and Microbiology, IGMC, Shimla, India	2	2	0	1	0	0	2	1	0	0	0	14	14					0	0	0	0	0	0	0	0	0	0	0	0							0
Kumar 2016	study_arm	1
Kumar 2016b			9	2016-12-15	Unknown First author: Ritesh Kumar, Department of Cardiology, IGMC Shimla, Himachal Pradesh	-99	1	0	0	0		12	Department of Medicine and Microbiology IGMC, Shimla	2	2	0	1	0	0	2	1	1	0	0	330	330					0	0	0	0	0	0	0	0	0	0	0	0							0
Kumar 2016b	study_arm	1
Kumar2017			26	2017-01-15	Rakul Nambiar, M.D., Department of Internal Medicine, Government Medical College, Trivandrum, Kerala, India	Rakul Nambiar: rakulnambiar@yahoo.com	1	0	0	0		12	Medical Intensive Care Unit (ICU) of a teaching hospital in Kerala, India	2	2	0	1	0	0	2	0	0	0	1	75	9					0	0	0	0	0	0	0	0	0	0	0	0							0
Kumar2017	study_arm	1
Kumar 2018a			120	2018-05-15	Asha Ranjan IGMC, Shimla, Himachal Pradesh	Asha Ranjan IGMC, Shimla, Himachal Pradesh	1	0	0	0		12	IGMC, Shimla, Himachal Pradesh	2	2	0	1	0	0	2	0	0	0	1	330	330					0	0	0	0	0	0	0	0	0	0	0	0							0
Kumar 2018a	study_arm	1
Kumar 2018b			121	2017-12-18	Thirunavukkarasu Arun Babu, Associate Professor, Department of Pediatrics, Indira Gandhi Medical College and Research Institute (A Government of Puducherry Institution), 255, Vazhudavoor Road, Kathirgamam, Puducherry 605009, India.	Tel: 0413-2277552; 2277542. Extn: 2135. E-mail <babuarun@yahoo.com>	1	0	0	0		12	Indira Gandhi Medical College and Research Institute, 255, Vazhudavoor Road, Kathirkamam, Puducherry 605009,	2	2	0	1	0	0	2	0	0	0	1	14	14					0	0	0	0	0	0	0	0	0	0	0	0							0
Kumar 2018b	study_arm	1
Lai 2009			74	2008-11-03	Hsi-Hsun Lin Division of Infectious Diseases, Department of Internal Medicine, E-Da Hospital/I-Shou University, 1 E-Da Road, Jiau-Shu Tsuen, Yan-Chau Shiang, Kaohsiung County, 824 Taiwan, Republic of China Tel.: +886 7 615 0011 ext. 5550; fax: +886 7 615 0960.	E-mail address: ed100233@yahoo.com.tw (H.-H. Lin).	1	0	0	0		33	E-Da Hospital/I-Shou University, 1 E-Da Road, Jiau-Shu Tsuen, Yan-Chau Shiang, Kaohsiung County, 824 Taiwan	2	4	0	1	0	0	2	0	0	0	1	120	40					0	0	0	0	0	0	0	0	0	0	0	0							0
Lai 2009	study_arm	1
Lee 2012			73	2013-02-10	Chang-Seop Lee Department of Internal Medicine, Chonbuk National University Medical School, San 2-20, Geumam-Dong, Deokjin-Gu, Jeonju, Jeonbuk, South Korea. Tel: ?82-63-250-2391, Fax: ?8263-254-1609,	E-mail: lcsmd?jbnu.ac.kr	1	0	0	0		28	Five University hospitals: 1. Wonkwang University College of Medicine, Iksan 2. Chonbuk National University Medical School, Jeonju 3. Seoul National University Bundang Hospital, Seongnam 4. Inje University College of Medicine, Busan 5. ?	2	4	0	1	0	0	99	0	0	0	1	86	86					0	0	0	0	0	0	0	0	0	0	0	0							0
Lee 2012	study_arm	1
Liu 2009			71	2009-12-15	Wu-Chun Cao, MD, PhD, State Key Laboratory of Pathogen and Biosecurity, Beijing Institute of Microbiology and Epidemiology, 20 Dong-Da St, Fengtai District, Beijing 100071, People's Republic of China.	E-mail: caowc@nic.bmi.ac.cn.	1	0	0	0		7	1. Wanggou Town Hospital of Feixian County 2. Shangye Town Hospital of Feixian County 3. Fangcheng Town Hospital of Feixian County NOTE: the article mentions 5 urban hospitals in Fexian County but from the author's information I could find only 3 hospitals. Two names are unavailable.	2	3	0	1	0	0	2	0	0	0	1	70	70					0	0	0	0	0	0	0	0	0	0	0	0							0
Liu 2009	study_arm	1
Magazine2015			23	2015-02-01	Dr. Rahul Magazine, Associate Professor, Department of Pulmonary Medicine, Kasturba Medical College, Manipal University, Manipal, Karnataka-576104, India.	Dr. Rahul Magazine: rahulmagazine@gmail.com	1	0	0	0		12	Kasturba Medical College, Manipal University, Manipal, Karnataka, India	2	2	0	1	0	0	2	0	0	0	1	150	11					0	0	0	0	0	0	0	0	0	0	0	0							0
Magazine2015	study_arm	1
Mahajan 2016			72	2015-01-12	unknown	unknown First author: Sanjay K Mahajan, Department of Medicine, I. G. Medical College, Shimla, Himachal Pradesh	1	0	0	0		12	Departments of Medicine and Microbiology of I.G. Medical College, Shimla, Himachal Pradesh, India	2	2	0	1	0	0	2	1	0	0	0	253	253					0	0	0	0	0	0	0	0	0	0	0	0							0
Mahajan 2016	study_arm	1
Mahima 2018			119	2018-11-01	Manoj Murhekar, MD, National Institute of Epidemi- ology, Indian Council of Medical Research, R-127, Tamil Nadu Housing Board, Ayapakkam, Chennai 600070, India,	E-mail: mmurhekar@nieicmr.org.in	1	0	0	0		12	BRD Medical College, Gorakhpur, Uttar Pradesh, India	2	2	0	1	0	0	2	1	0	0	0	407	230					0	0	0	0	0	0	0	0	0	0	0	0							0
Mahima 2018	study_arm	1
Mani2016			22	2015-12-30	J. Kalita, Department of Neurology, Sanjay Gandhi Post Graduate Institute of Medical Sciences, Raebareily Road, Lucknow 226014, India	J. Kalita: jayanteek@yahoo.com; jkalita@sgpgi.ac.in	2	0	1	0	Cohort 1: scrub typhus patients, cohort 2: healthy controls (age and sex matched)	12	Unknown	2	2	0	0	0	1	99	0	0	0	1	30	30	12	Unknown	2	2	0	0	0	1	0	0	0	1	0	0	0	1	16	0					0
Mani2016	study_arm	1
Manjunath 2017			70	2017-10-04	Dr. Manjunath VG 35 Ist Main Jayalaxmipuram, Mysore, India-570012 Tel No; +91-9448047548	E-mail: vghunsur@rediffmail.com	1	0	0	0		12	Jagadguru Sri Shivarathreeshwara Medical College, Jagadguru Sri Shivarathreeshwara University, Mysore, India	2	2	0	1	0	0	2	0	1	0	1	27	27					0	0	0	0	0	0	0	0	0	0	0	0							0
Manjunath 2017	study_arm	1
Mayxay2013			34	2013-07-15	Dr Paul Newton, Lao Oxford Mahosot Hospital Wellcome Trust Research Unit (LOMWRU), Microbiology Laboratory, Mahosot Hospital, Vientiane, Laos	Dr Paul Newton: paul@tropmedres.ac	1	0	0	0		15	Luang Namtha provincial hospital in northwest Laos and Salavan provincial hospital in southern Laos	2	2	0	1	0	0	1	1	0	0	0	1938	122					0	0	0	0	0	0	0	0	0	0	0	0							0
Mayxay2013	study_arm	1
McGready 2010			69	2010-11-16	Shoklo Malaria Research Unit (SMRU), Mae Sot, Tak, Thailand	rose@shoklo-unit.com	1	0	0	0		34	The Shoklo Malaria Research Unit: Five antenatal clinics in Maela Refugee camp and four antenatal clinics in three migrant sites (Wang Pha, Mu Run Chai and MawKer Tai)	2	3	0	0	1	0	1	1	0	0	0	409	9					0	0	0	0	0	0	0	0	0	0	0	0							0
McGready 2010	study_arm	1
Miah2007			16	2007-01-15	Dr Md Titu Miah, Assistant PRofessir of MEdicine, Mymensingh Medical College & Hospital, Mymensingh	Not available	1	0	0	0		3	Department of Medicine, Mymensingh Medical College	2	2	0	1	0	0	2	0	0	0	1	40	19					0	0	0	0	0	0	0	0	0	0	0	0							0
Miah2007	study_arm	1
Misra 2015			68	2014-09-10	Professor Jayantee Kalita, Department of Neurology, Sanjay Gandhi Post Graduate Institute of Medical Sciences, Raebareily Road, Lucknow, Uttar Pradesh 226014, India	jayanteek@yahoo.com	1	0	0	0		12	Sanjay Gandhi Post Graduate Institute of Medical Sciences, Raebareily Road, Lucknow, Uttar Pradesh 226014, India	2	2	0	1	0	0	2	1	0	0	1	37	37					0	0	0	0	0	0	0	0	0	0	0	0							0
Misra 2015	study_arm	1
Murhekar 2016			67	2016-12-15	Manoj V. Murhekar National Institute of Epidemiology, R127, Tamil Nadu Housing Board, Ayapakkam, Ambattur, Chennai, Tamil Nadu, India. Fax: +91 44 26136426	mmurhekar@gmail.com	1	0	0	0		12	Baba Raghav Das Medical College, Gorakhpur, Uttar Pradesh, India	2	2	0	1	0	0	2	0	0	0	1	479	288					0	0	0	0	0	0	0	0	0	0	0	0							0
Murhekar 2016	study_arm	1
Narayanasamy 2016			64	2016-06-29	Dinesh Kumar Narayanasamy Department of Pediatrics, Sri Manakula Vinayagar Medical College & Hospital, Pondicherry 605107, Tamil Nadu, India	dinesh.paed@gmail.com	1	0	0	0		12	Sri Manakula Vinayagar Medical College & Hospital, Pondicherry 605107, Tamil Nadu, India	2	2	0	1	0	0	2	1	0	0	0	117	117					0	0	0	0	0	0	0	0	0	0	0	0							0
Narayanasamy 2016	study_arm	1
Narayanasamy 2018			66	2018-01-24	Thirunavukkarasu Arun Babu Department of Pediatrics, Indira Gandhi Medical College and Research Institute (IGMC&RI), Pondicherry, India	babuarun@yahoo.com	1	0	0	0		12	Indira GandhiMedical College and Research Institute (IGMC&RI)	2	2	0	1	0	0	2	0	0	0	1	230	230					0	0	0	0	0	0	0	0	0	0	0	0							0
Narayanasamy 2018	study_arm	1
Narvencar 2012			65	2012-12-15	Dr Kedareshwar P.S. Narvencar, Assistant Professor, Department of Medicine, Goa Medical College, Bambolim, Goa 403 202, India	kedarnarvenkar@yahoo.com	1	0	0	0		12	Goa Medical College, Bambolim, Goa 403 202, India	2	2	0	1	0	0	2	0	0	0	1	44	15					0	0	0	0	0	0	0	0	0	0	0	0							0
Narvencar 2012	study_arm	1
Navneet 2016			63	2016-08-03	Navneet Sharma, Department of Internal Medicine, Nehru Hospital, Postgraduate Institute of Medical Education and Research, Room No. 15, 4th Floor, F-Block, Chandigarh 160012,	E-mail: navneetsharma@hotmail.com	1	0	0	0		12	Nehru Hospital, Postgraduate Institute of Medical Education and Research, Chandigarh, India	2	2	0	1	0	0	2	0	0	0	1	228	219					0	0	0	0	0	0	0	0	0	0	0	0							0
Navneet 2016	study_arm	1
Otterdal2014			7	2014-07-01	K. Otterdal Research Institute for Internal Medicine, Oslo University Hospital Rikshospitalet, Oslo, Norway. Tel.: +47 23073625; fax: +47 23073630.	kari.otterdal@rr-research.no	3	0	1	0	Cohort 1: scrub typhus patients; Cohort 2: other febrile illness patients negative for scrub typhus (dengue fever, typhoid fever, influenza, tuberculosis, acute encephalitis, aseptic meningitis, leptospirosis, pneumonia, liver abscess, urosepsis, rubella, viral hepatitis, uncertain etiology; Cohort 3: healthy controls	12	Christian Medical College, Vellore, Tamil Nadu, India	2	2	0	1	0	0	2	0	0	0	1	129	129	12	Christian Medical College, Vellore, Tamil Nadu, India	2	2	0	1	0	0	0	1	0	0	0	0	0	1	31	0	12	Christian Medical College, Vellore, Tamil Nadu, India	2	2	0
Otterdal2014	study_arm	1
Palanivel 2012			62	2012-02-29	S. Palanivel Department of Pediatrics, Institute of Child Health and Hospital for Children, Egmore, Chennai-8, Tamil Nadu, India	drpalanivel84@gmail.com	1	0	0	0		12	Department of Peduiatrics, Institute of Child Health and Hospital for Children, Egmore, Chennai-8	2	2	0	1	0	0	2	1	1	0	0	67	67					0	0	0	0	0	0	0	0	0	0	0	0							0
Palanivel 2012	study_arm	1
Paris 2012			61	2011-11-07	D. H. Paris, Mahidol-Oxford Tropical Medicine Research Unit (MORU), 3rd Floor, 60th Anniversary Chalermprakiat Building, Faculty of Tropical Medicine, Mahidol University, 420/6 Rajvithee Rd, Bangkok 10400, Thailand	E-mail: parigi@tropmedres.ac	1	0	0	0		15	Mahosot Hospital, Vientiane, Lao PDR	2	2	0	1	0	0	2	0	0	0	1	172	55					0	0	0	0	0	0	0	0	0	0	0	0							0
Paris 2012	study_arm	1
Park 2009			60	2009-10-01	Do-Sim Park, Department of Laboratory Medicine, School of Medicine, Wonkwang University, 344-2 Shinyongdong, Iksan, Jeonbuk 570-749, Republic of Korea.	E-mail: email@wku .ac.kr	1	0	0	0		28	Wonkwang University Hospital or its branch (Kunsan Medical Center) located in southwestern Korea	2	4	0	1	0	0	3	0	0	0	1	18	18					0	0	0	0	0	0	0	0	0	0	0	0							0
Park 2009	study_arm	1
Park 2011			59	2011-08-25	Chisook Moon, Department of Internal Medicine, Inje University College of Medicine, 633-165, Gaegeumdong, Busanjin-gu, Busan 614-735, Republic of Korea.	E-mail: duomon@hanmail.net	1	0	0	0		28	Eight community-based hospitals: 1. Sanggye Paik Hospital 2. Ilsan Paik Hospital 3. Pusan Paik Hospital 4. Dongguk University Ilsan Hospital 5. Dankook University Hospital 6. Namwon Medical Center 7. Chonbuk National University Hospital 8. Sunlin Hospital	2	4	0	1	0	0	99	0	0	0	1	153	153					0	0	0	0	0	0	0	0	0	0	0	0							0
Park 2011	study_arm	1
Pathak 2019			118	2019-08-13	Nagendra Chaudhary Department of Pediatrics, Universal College of Medical Sciences, Bhairahawa, Nepal	enagendra@hotmail.com	1	0	0	0		22	Chitwan Medical College Teaching Hospi-tal (CMC-TH)	2	2	0	1	0	0	2	0	0	0	1	76	76					0	0	0	0	0	0	0	0	0	0	0	0							0
Pathak 2019	study_arm	1
Peesapati 2019			117	2016-05-02	MIG 170, Vuda Phase 4, Vizianagaram - 535 003, Andhra Pradesh India	MIG 170, Vuda Phase 4, Vizianagaram - 535 003, Andhra Pradesh India	1	0	0	0		12	Tirumala Hospital, Vizianagaram, Andhra Pradesh, India	2	2	0	1	0	0	2	0	0	0	1	60	60					0	0	0	0	0	0	0	0	0	0	0	0							0
Peesapati 2019	study_arm	1
Perumalla 2019			116	2019-08-16	Dr. Prakash John Jude Department of Clinical Microbiology, 8th Floor, ASHA Building, Christian Medical College, Vellore - 632 004, Tamil Nadu India	Department of Clinical Microbiology, 8th Floor, ASHA Building, Christian Medical College, Vellore - 632 004, Tamil Nadu India	1	0	0	0		12	Christian Medical College, Vellore - 632 004, Tamil Nadu India	2	2	0	1	0	0	2	0	0	0	1	237	116					0	0	0	0	0	0	0	0	0	0	0	0							0
Perumalla 2019	study_arm	1
Peter 2013			58	2013-11-21	Dr. John Victor Peter, Department of Critical Care, Medical Intensive Care Unit, Christian Medical College, Vellore, India	peterjohnvictor@yahoo.com.au	1	0	0	0		12	Christian Medical College, Vellore, India	2	2	0	1	0	0	2	0	0	0	1	40	40					0	0	0	0	0	0	0	0	0	0	0	0							0
Peter 2013	study_arm	1
Phimda 2007			98	2007-07-16	Yupin Suputtamongkol Department of Medicine, Faculty of Medicine at Siriraj Hospital, Mahidol University, Bangkok 10700, Thailand. Phone: 66 2 419 9067. Fax: 66 2 412 9068.	E-mail: siysp@mahidol.ac.th.	1	0	0	0		34	1. Udonthani Hospital, Udonthani Province 2. Maharat Nakhon Rachasima Hospital, Nakhon Rachasima Province 3. Chaiyapoom Hospital, Chaiyapoom Province 4. Chumphon Hospital, Chumphon Province	2	3	0	1	0	0	2	1	0	0	1	296	57					0	0	0	0	0	0	0	0	0	0	0	0							0
Phimda 2007	study_arm	1
Phimda 2007	study_arm	2
Premaratna 2008			15	2007-07-18	R. Premaratna Department of Medicine, Faculty of Medicine, University of Kelaniya, PO Box 6, Thalagolla Rd, Ragama, Sri Lanka	R. Premaratna Tel.: +94 11 2958219. E-mail address: ranjan_premaratna@lycos.com	1	0	0	0		32	Professorial Medical Unit, Colombo North Teaching Hospital, Ragama, Sri Lanka	2	2	0	1	0	0	2	0	0	0	1	31	19					0	0	0	0	0	0	0	0	0	0	0	0							0
Premaratna 2008	study_arm	1
Premraj 2018			115	2018-06-18	Sarah S Premraj Department of General Medicine, Chettinad Hospital and Research Institute (Chettinad Academy of Research and Education), Rajiv Gandhi Salai, Kelambakkam, Kanchipuram, Tamil Nadu-603 103	Department of General Medicine, Chettinad Hospital and Research Institute (Chettinad Academy of Research and Education), Rajiv Gandhi Salai, Kelambakkam, Kanchipuram, Tamil Nadu-603 103	1	0	0	0		12	Chettinad Hospital and Research Institute	2	2	0	1	0	0	2	1	1	1	0	50	50					0	0	0	0	0	0	0	0	0	0	0	0							0
Premraj 2018	study_arm	1
Rajoor2013			20	2013-01-15	Umesh G Rajoor Associate Professor, Department of Medicine, SDM College of Medical Sciences and Hospital, Sattur, Dharwad - 580 009, Karnataka India	Not mentioned	1	0	0	0		12	SDM College of Medical Sciences and Hospital, Sattur, Dharwad - 580 009, Karnataka India	2	2	0	1	0	0	1	0	0	0	1	50	50					0	0	0	0	0	0	0	0	0	0	0	0							0
Rajoor2013	study_arm	1
Ramakrishna2014			27	2014-01-15	Dr. Kartik Ramakrishna, Department of Internal Medicine, Unity Health System, Long Pond Road, Rochester, NY 14626, USA.	Dr. Kartik Ramakrishna: kartik_ramakrishna@hotmail.com	1	0	0	0		12	CMC Vellore	2	2	0	1	0	0	99	0	0	0	1	108	29					0	0	0	0	0	0	0	0	0	0	0	0							0
Ramakrishna2014	study_arm	1
Rauf 2018			114	2018-07-09	Karthi Nallasamy, Department of Pediatrics, Post Graduate Institute of Medical Education and Re- search, Chandigarh, India.	E-mail: ny.karthi@gmail.com	1	0	0	0		12	Pediatric Emergency Department (ED), Advanced Pediatrics Center, Post Graduate Institute of Medical Education and Research (PGIMER), Chandigarh.	2	2	0	1	0	0	2	0	0	0	1	217	23					0	0	0	0	0	0	0	0	0	0	0	0							0
Rauf 2018	study_arm	1
Rawat 2018			113	2017-11-24	Vinita Rawat, Associate Professor, Department of Microbiology, Government Medical College, Haldwani, Nainital, Uttarakhand 263129, India	drvinitarawat31@rediffmail.com	1	0	0	0		12	Department of Microbiology, Government Medical College, Haldwani, Nainital, Uttarakhand 263129, India	2	2	0	1	0	0	2	0	0	0	1	281	168					0	0	0	0	0	0	0	0	0	0	0	0							0
Rawat 2018	study_arm	1
Roy 2019			112	2019-06-15	Soumya Roy, Institute of Child Health, Kolkata	dr.roy85@gmail.com	1	0	0	0		12	Department of Paediatrics, Institute of Child Health, Kolkata	2	2	0	1	0	0	2	1	0	0	1	46	46					0	0	0	0	0	0	0	0	0	0	0	0							0
Roy 2019	study_arm	1
Sahoo2016			57	2016-08-15	Dr. Jyoti Narayan Sahoo, Apollo Hospital, Jubilee Hills, Hyderabad, Telangana, India	jyotinarayansgpgi@gmail.com	2	0	1	0	Cohort 1: patients with respiratory failure, cohort 2: patients without respiratory failure	12	Tertiary Care Hospital in Southern India	2	2	0	1	0	0	99	0	0	0	1	22	22	12	Tertiary Care Hospital in Southern India	2	2	0	1	0	0	0	0	0	1	0	0	0	1	23	23					0
Sahoo2016	study_arm	1
Saluja 2019			111	2019-01-15	Dr Hemant Vimlani, Post-Graduate Resident, Department of Medicine, Government Medical College, Kota, Rajasthan.	Tel: 8949946398 E-mail: hmntvimlani@gmail.com	1	0	0	0		12	Government Medical College, Kota, Rajasthan	2	2	0	1	0	0	2	1	1	0	0	160	160					0	0	0	0	0	0	0	0	0	0	0	0							0
Saluja 2019	study_arm	1
Saluja 2019	study_arm	2
Saluja 2019	study_arm	3
Sandeep2019			110	2019-01-21	Dr Sandeep Kumar, Assistant Professor, Department of Pediatrics, Kasturba Medical College, Manipal Academy of Higher Education, Manipal. India. 576104	bksandydoc@gmail.com	1	0	0	0		12	Kasturba Medical College Hospital, Manipal Academy of Higher Education, Manipal, India	2	2	0	1	0	0	3	0	0	0	1	124	94					0	0	0	0	0	0	0	0	0	0	0	0							0
Sandeep2019	study_arm	1
Sankhyan2014			3	2014-08-15	Prof. Sunit C Singhi, Professor and Head, Department of Pediatrics, Advanced Pediatric Centre, Post Graduate Institute of Medical Education and Research, Chandigarh 160 012, India	sunit.singhi@gmail.com	1	0	0	0		12	Department of Pediatrics, Advanced Pediatric Centre, Post Graduate Institute of Medical Education and Research, Chandigarh 160 012, India.	2	2	0	1	0	0	2	0	0	0	1	15	15					0	0	0	0	0	0	0	0	0	0	0	0							0
Sankhyan2014	study_arm	1
Sarangi2016			53	2016-04-25	Rachita Sarangi, Department of Paediatrics, IMS and Sum Hospital Bhubaneswar, Siksha O Anusandhan University, K8, Kalinga Nagar, Bhubaneswar 751003, Odisha, India. Tel.: +91 9437197816.	rachitapaedia@gmail.com (R. Sarangi)	1	0	0	0		12	IMS and SUM Hospital, Bhubaneswar, Odisha	2	2	0	1	0	0	3	1	1	1	0	26	26					0	0	0	0	0	0	0	0	0	0	0	0							0
Sarangi2016	study_arm	1
Schmidt2019			102	2019-12-15	Carol S. Devamani, Department of RUHSA (Rural Unit for Health & Social Affairs), Christian Medical College, 632209 Vellore, India. Tel.: +918754689197	caroldevamani@cmcvellore.ac.in	1	0	0	0		12	Christian Medical College Vellore (CMC), Tamil Nadu, India Patients were recruited from CMC (urban) and Rural Unit for Health and Social Affairs (RUHSA), K.V. Kuppam Block of the Vellore District, Tamil Nadu, India (rural).	2	2	0	1	0	0	2	0	0	0	1	197	197					0	0	0	0	0	0	0	0	0	0	0	0							0
Schmidt2019	study_arm	1
Sedhain2017			52	2017-10-15	Dr. A. Sedhain, Department of Medicine, Nephrology Unit, Chitwan Medical College, Bharatpur, Chitwan, Nepal.	arunsedhain@gmail.com	2	0	1	0	Cohort 1: patients with AKI, cohort 2: patients without AKI	22	Department of Medicine at Chitwan Medical College Teaching Hospital, Bharatpur, Nepal	2	1	0	1	0	0	2	1	1	1	0	203	203	22	Department of Medicine at Chitwan Medical College Teaching Hospital, Bharatpur, Nepal	2	1	0	1	0	0	0	1	0	0	1	1	1	0	299	299					0
Sedhain2017	study_arm	1
Shaikh2017			50	2017-01-15	Dr. Paul Prabhakar Abhilash Kundavaram, Department of Medicine, Christian Medical College, Vellore - 632 004, Tamil Nadu, India.	Dr. Paul Prabhakar Abhilash Kundavaram: kppabhilash@gmail.com	2	0	1	0	Cohort 1: patients with eschar, cohort 2: patients without eschar	12	Christian Medical College and Hospital, Vellore, India	2	2	0	1	0	0	2	0	0	0	1	105	105	12	Christian Medical College and Hospital, Vellore, India	2	2	0	1	0	0	0	1	0	0	0	0	0	1	88	88					0
Shaikh2017	study_arm	1
Sharma2014			49	2014-11-07	Unknown, author affiliations: Dept. of Medicine, SMS Medical College, Jaipur, Rajasthan	-99	1	0	0	0		12	Sawai Man Singh (SMS) Hospital, Jaipur	2	2	0	1	0	1	2	1	0	1	0	125	125					0	0	0	0	0	0	0	0	0	0	0	0							0
Sharma2014	study_arm	1
Sharma2019a			109	2018-01-12	Sanjay K Mahajan, Department of Medicine, I.G. Medical College, Shimla, Himachal Pradesh	-99	1	0	0	0		12	I.G. Medical College, Shimla, Himachal Pradesh	2	2	0	1	0	0	2	0	0	0	1	92	92					0	0	0	0	0	0	0	0	0	0	0	0							0
Sharma2019a	study_arm	1
Singh 2014			10	2014-02-15	Dr. S. P. Singh Department of Medicine, SGRR Institute of Medical & Health Sciences, Dehradun-248001, Uttarakhand, India	Dr. S. P. Singh E-mail: drspsingh6@gmail.com	1	0	0	0		12	SGRR Institute of Medical & Health Sciences, Dehradun, Uttarakhand, India	2	2	0	1	0	0	2	0	0	0	1	47	47					0	0	0	0	0	0	0	0	0	0	0	0							0
Singh 2014	study_arm	1
Singh2019			108	2019-10-14	Ksh Raju Singh, Department of Surgery, Regional Institute of Medical Sciences, Imphal - 795 004, Manipur, India	-99	1	0	0	0		12	Department of Surgery, Regional Institute of Medical Sciences, Imphal, Manipur, India	2	2	0	1	0	0	2	1	1	0	0	8	8					0	0	0	0	0	0	0	0	0	0	0	0							0
Singh2019	study_arm	1
Singhi2017			47	2017-12-15	Prof. Sunit Singhi, PGIMER, Chandigarh - 160 012 India	moc.liamg@ihgnis.tinus	1	0	0	0		12	The study was performed in 34 sites across India. List of Participating units and Site Investigators: 1. Sunit Singhi, Karthi Nallasamy, and Ashish Bhalla, PGIMER, Chandigarh; 2. Prakash Shastri, Sir Ganga Ram Hospital, New Delhi; 3. Samir Sahu, Apollo Hospitals, Bhubaneswar; 4. Narendra Rungta, Jeevan Rekha Critical Care & Trauma Hospital, Jaipur; 5. Vijayanand Palaniswamy, G Kuppuswamy Naidu Me…	2	2	0	1	0	0	2	1	1	0	0	456	83					0	0	0	0	0	0	0	0	0	0	0	0							0
Singhi2017	study_arm	1
Sinha2014			46	2014-10-07	Sweta Gupta, Department of Microbiology, Mahatma Gandhi Medical College, Jaipur, Rajasthan India	-99	1	0	0	0		12	Mahatma Gandhi Medical College and Hospital, Jaipur, India	2	2	0	1	0	0	2	1	0	0	1	42	42					0	0	0	0	0	0	0	0	0	0	0	0							0
Sinha2014	study_arm	1
Sirisanthana2003			45	2003-01-18	Faculty of Medicine, Chiang Mai University, Chiang Mai, Thailand	Unknown	1	0	0	0		34	Chiang Mai University Hospital, Chiang Mai, Thailand	2	2	0	1	0	0	2	0	0	0	1	30	30					0	0	0	0	0	0	0	0	0	0	0	0							0
Sirisanthana2003	study_arm	1
Sivarajan2016			44	2016-05-10	Siddharudha Shivalli, Department of Community Medicine, Yenepoya Medical College, Yenepoya University, Mangalore 575018, Karnataka, India	Siddharudha Shivalli: shivalli.bhu@gmail.com	1	0	0	0		12	Nazareth Hospital, Shillong 793003, Meghalaya, India	2	2	0	1	0	0	2	0	0	0	1	90	89					0	0	0	0	0	0	0	0	0	0	0	0							0
Sivarajan2016	study_arm	1
Somashekar2006			43	2005-11-15	No clear assigned corresponding author. Authors affiliations: Departments of child Health, Medicine, Clinical Microbiology, India; Unite des reckettsies CNRS UMR-A 6020, IFR 48 Faculte de Medecine, Universite de Mediterranee, Marseille, France	mathaim@cmcvellore.ac.in	1	0	0	0		12	Christian Medical College and Hospital, Tamilnadu, India	2	2	0	1	0	0	2	0	0	0	1	43	27					0	0	0	0	0	0	0	0	0	0	0	0							0
Somashekar2006	study_arm	1
Sonthayanon2009			42	2008-12-17	Mailing address: Department of Clinical Tropical Medicine and Mahidol-Oxford Tropical Medicine Research Unit, Faculty of Tropical Medicine, Mahidol University, 420/6 Rajvithi Road, Bangkok 10400, Thailand. Phone: 66 2 354 9100, ext. 2025. Fax: 66 2 354 9169.	piengchan@tropmedres.ac.	1	0	0	0		34	Udon Thani hospital, northeast Thailand	2	2	0	1	0	0	2	0	0	0	1	155	155					0	0	0	0	0	0	0	0	0	0	0	0							0
Sonthayanon2009	study_arm	1
Sood2016			41	2016-01-28	Ashwani Kumar Sood, Department of Pediatric & Adolescent Medicine, Indira Gandhi Medical College, Shimla, Himachal Pradesh 171001, India	Ashwani Kumar Sood: doc.aksood@gmail.com	1	0	0	0		12	A tertiary care hospital, Indira Gandhi Medical College, Shimla, Himachal Pradesh 171001, India	2	2	0	1	0	0	2	1	0	0	0	81	81					0	0	0	0	0	0	0	0	0	0	0	0							0
Sood2016	study_arm	1
Stephen2013			51	2013-02-17	Correspondence: Selvaraj Stephen, Professor of Microbiology, Mahatma Gandhi Medical College and Research Institute, Pondicherry, 607 402, India. Tel.: -H9I 09894383368; Fax: +9] 0413 2615457	Selvaraj Stephen: stephens4950@gmail.com	1	0	0	0		12	Excerpt: The children reported here were admitted to either Mahatma Gandhi Medical College and Research Institute, a tertiary care Super Specialty Teaching Hospital in Pondicherry, or Krishna Hospital and Research Foundation, a Super specialty hospital in Cuddalore, Tamil Nadu.	2	2	0	1	0	0	3	0	0	0	1	40	40					0	0	0	0	0	0	0	0	0	0	0	0							0
Stephen2013	study_arm	1
Sun2014			55	2013-09-28	Kwang Young Lee: Tel.: þ82 2 230 1331; fax: þ82 2 230 1339	Kwang Young Lee: kwangpmc@hanmail.net	2	0	1	0	Cohort 1: patients without AKI, cohort 2: patients with AKI	28	Presbyterian Medical Center, Jeonju, South Korea	2	4	0	1	0	0	2	0	0	0	1	176	176	28	Presbyterian Medical Center, Jeonju, South Korea	2	4	0	1	0	0	0	1	0	0	0	0	0	1	47	47					0
Sun2014	study_arm	1
Sun2017			56	2017-04-18	Kwang Young Lee 1 Division of Nephrology, Department of Internal Medicine, Presbyterian Medical Center, Jeonju, Korea 2 Christian Medical Research Center, Presbyterian Medical Center, Jeonju, Korea	kwangpmc@hanmail.net	2	0	1	0	Cohort 1: Scrub typhus patients without AKI; Cohort 2: Scrub typhus patients with AKI	28	Presbyterian Medical Center, Jeonju, Korea	2	4	0	1	0	0	2	0	0	0	1	113	113	28	Presbyterian Medical Center, Jeonju, Korea	2	4	0	1	0	0	0	1	0	0	0	0	0	1	25	25					0
Sun2017	study_arm	2
Takhar 2017			13	2017-08-11	RAJENDRA PRASAD TAKHAR Government Medical College, Kota, Rajasthan, India Department of Respiratory Medicine	RAJENDRA PRASAD TAKHAR drrajtakhar@gmail.com	1	0	0	0		12	Government Medical College, Kota, Rajasthan, India	2	2	0	1	0	0	2	1	1	0	0	290	66					0	0	0	0	0	0	0	0	0	0	0	0							0
Takhar 2017	study_arm	1
Thakur2019			107	2019-02-12	Prof. R. Chaudhry, Department of Microbiology, All India Institute of Medical Sciences, Ansari Nagar, New Delhi 110029, India.	drramach@gmail.com	1	0	0	0		12	All India Institute of Medical Sciences, New Delhi, India	2	2	0	1	0	0	2	0	0	0	1	1742	210					0	0	0	0	0	0	0	0	0	0	0	0							0
Thakur2019	study_arm	1
Thap2002			40	2002-04-12	Correspondence: Dr Lon Chan Thap, Malaria National Center, Phnom Penh, Cambodia.	Dr Lon Chan Thap: lonchanthap@yahoo.com	1	0	0	0		34	Maharat Hospital, Nakhon Ratchasima Province, Northeast Thailand	2	2	0	1	0	0	3	0	0	0	1	51	18					0	0	0	0	0	0	0	0	0	0	0	0							0
Thap2002	study_arm	1
Thipmontree2016			5	2016-08-29	Wilawan Thipmontree, Department of Medicine, Maharat Nakhon Ratchasima Hospital, 49 Changpuek Road, Amphur Muang, Nakhon Ratchasima 30000, Thailand.	wthipmontree@gmail.com	1	0	0	0		34	Maharat Nakhon Ratchasima Hospital (MNRH)	2	3	0	1	0	0	2	1	0	0	0	146	146					0	0	0	0	0	0	0	0	0	0	0	0							0
Thipmontree2016	study_arm	1
Trung2019			106	2019-04-15	Allen L. Richards, Naval Medical Research Center, 503 Robert Grant Ave, Silver Spring, MD 20910-7500, USA	allen.richards@comcast.net	1	0	0	0		39	National Hospital for Tropical Diseases (NHTD) and Bach Mai Hospital	2	2	0	1	0	0	2	1	1	0	0	302	103					0	0	0	0	0	0	0	0	0	0	0	0							0
Trung2019	study_arm	1
Tsay1998			17	1998-08-25	Dr. Feng-Yee Chang, Division of Infectious Diseases and Tropical Medicine, Department of Internal Medicine, Tri-Services General Hospital, No 8, Section 3, Ting-Chow Road, Taipei, Taiwan, ROC	None	2	0	1	0	Cohort 1: scrub typhus patients with serious complication, cohort 2: scrub typhus patients without serious complication	33	Tri-Services General Hospital, No 8, Section 3, Ting-Chow Road, Taipei, Taiwan, ROC	2	4	0	1	0	0	2	0	0	0	1	13	13	33	Tri-Services General Hospital, No 8, Section 3, Ting-Chow Road, Taipei, Taiwan, ROC	2	4	0	1	0	0	0	1	0	0	0	0	0	1	20	20					0
Tsay1998	study_arm	1
Tsay1998	study_arm	2
Tsay2002			8	2002-01-15	Not specified. Author's information: R.-W. Tsay, F.-Y. Chang, Division of Infectious Diseases and Tropical Medicine, Department of Internal Medicine, Tri-Service General Hospital, National Defense Medical Center, Taipei, Taiwan	NA	2	0	1	0	Cohort 1: scrub typhus patients with ARDS; Cohort 2: scrub typhus patients without ARDS	33	Tri-Service General Hospital, National Defense Medical Center, Taipei, Taiwan	2	4	0	1	0	0	2	0	0	0	1	5	5	33	Tri-Service General Hospital, National Defense Medical Center, Taipei, Taiwan	2	4	0	1	0	0	0	1	0	0	0	0	0	1	28	28					0
Tsay2002	study_arm	1
Tsay2002	study_arm	2
Valappil2017			28	2017-12-21	Department of Neurology, Malabar Institute of Medical Sciences, Govindapuram PO Calicut-673016, Kerala, India (A.V. Valappil).	drvvashraf@hotmail.com, drvvashraf@yahoo.com (A.V. Valappil).	2	0	1	0	Cohort 1: scrub typhus meningitis patients, cohort 2: tuberculous meningitis patients	12	Malabar Institute of Medical Sciences, Govindapuram, Kerala, India	2	2	0	1	0	0	2	0	0	0	1	28	28	12	Malabar Institute of Medical Sciences, Govindapuram, Kerala, India	2	2	0	1	0	0	0	1	0	0	0	0	0	1	29	0					0
Valappil2017	study_arm	1
Varghese2006			39	2005-03-17	George Varghese, Tel.:C91 416 2282342; fax:C91 416 2232103. Christian Medical College, Vellore 632004, India.	georgemvarghese@hotmail.com	2	0	1	0	Cohort 1: patients with scrub typhus; cohort 2: patients with febrile illness in whom rickettsial diseases have been ruled out	12	Christian Medical College, Vellore 632004, India	2	2	0	1	0	0	2	0	0	0	1	50	50	12	Christian Medical College, Vellore 632004, India	2	2	0	1	0	0	0	1	0	0	0	0	0	1	16	0					0
Varghese2006	study_arm	1
Varghese2013			38	2013-06-20	George M. Varghese, Medicine Unit I and Infectious Diseases, Christian Medical College, Vellore, Tamil Nadu, India; Tel.: +91 9487393015; fax: +0416 2232035.	E-mail address: georgemvarghese@hotmail.com (G.M. Varghese).	1	0	0	0		12	Christian Medical College, Vellore, Tamil Nadu, India	2	2	0	1	0	0	2	0	0	0	1	154	154					0	0	0	0	0	0	0	0	0	0	0	0							0
Varghese2013	study_arm	1
Venkategowda2015			37	2015-04-15	Dr. S. Manimala Rao, Department of Critical Care Medicine, Yashoda Multi-Speciality Hospital, Somajiguda, Hyderabad - 500 082, Telangana, India.	Dr. S. Manimala Rao: manimalarao@hotmail.com	2	0	1	0	Cohort 1: scrub typhus patients with ARDS, cohort 2: scrub typhus patients without ARDS	12	Yashoda Multi-Speciality Hospital, Somajiguda, Hyderabad, Telangana, India	2	2	0	1	0	0	2	0	0	0	1	24	24	12	Yashoda Multi-Speciality Hospital, Somajiguda, Hyderabad, Telangana, India	2	2	0	1	0	0	0	1	0	0	0	0	0	1	34	34					0
Venkategowda2015	study_arm	1
Venkategowda2015	study_arm	2
Vikrant2018			101	2018-08-28	Dr. Sanjay Vikrant, Department of Nephrology, Indira Gandhi Medical College, Shimla - 171 001, Himachal Pradesh, India	-99	1	0	0	0		12	Indira Gandhi Medical College, Shimla	2	2	0	1	0	0	1	1	0	0	0	309	57					0	0	0	0	0	0	0	0	0	0	0	0							0
Vikrant2018	study_arm	1
Vivekanandan2010			33	2010-01-15	Department of Medicine & Microbiology, Pondicherry Institute of Medical Sciences, Kalapet, Pondicherry - 605 014	Not specified	1	0	0	0		12	Pondicherry Institute of Medical Sciences	2	2	0	1	0	0	1	1	0	0	1	50	50					0	0	0	0	0	0	0	0	0	0	0	0							0
Vivekanandan2010	study_arm	1
Wahid2014			36	2014-12-15	Dr Abdul Wahid, Ward-31, Near Babu Hotel, Hiran Bazar, Chandraghata, Kota, Rajasthan - 324 006.	dr.wahidqureshi80@gmail.com	1	0	0	0		12	MBS Hospital, Medical College Kota and private nursing homes of Kota city, Rajasthan, India	2	2	0	1	0	0	2	0	0	0	1	20	20					0	0	0	0	0	0	0	0	0	0	0	0							0
Wahid2014	study_arm	1
Wangrangsimakul2018			105	2018-05-31	Daniel H. Paris	daniel.paris@swisstph.ch	1	0	0	0		34	Chiangrai Prachanukroh Hospital, Chiangrai Province, Thailand	2	3	0	1	0	0	2	1	1	0	0	200	45					0	0	0	0	0	0	0	0	0	0	0	0							0
Wangrangsimakul2018	study_arm	1
Watt 2000			94	2000-09-23	Dr George Watt, HIV Interaction Section, Department of Retrovirology, AFRIMS, APO AP 96546, USA	unknown	1	0	0	0		34	Chiangrai Regional Hospital	2	3	0	1	0	0	2	0	0	0	1	126	126					0	0	0	0	0	0	0	0	0	0	0	0							0
Watt 2000	study_arm	1
Watt 2000	study_arm	2
Watt 2000	study_arm	3
Watt 2000	study_arm	4
Watt2000			1	2000-08-05	Dr George Watt, HIV Interaction Section, Department of Retrovirology, AFRIMS, APO AP96546, USA	-99	1	0	0	0		34	1. Chiangrai Regional Hospital 2. Maesod Hospital (Ministry of Public Health, Thailand), and the 3. Armed Forces Research Institute of Medical Sciences, Bangkok.	2	3	0	1	0	0	2	0	0	0	1	15	10					0	0	0	0	0	0	0	0	0	0	0	0							0
Watt2000	study_arm	1
Yadav2019			104	2019-06-15	Arun Bansal, MD, FCCM, FRCPCH, Department of Pediatrics, Advanced Pediatrics Centre, Postgraduate Institute of Medical Education and Research (PGIMER), Chandigarh, India 160012.	drarunbansal@gmail.com	1	0	0	0		12	The study was conducted at PICU, Advanced Pediatrics Centre, Post Graduate Institute of Medical Education and Research, Chandigarh.	2	2	0	1	0	0	2	0	0	0	1	124	19					0	0	0	0	0	0	0	0	0	0	0	0							0
Yadav2019	study_arm	1
[truncated: 287 more columns]
